# Supplementary material for: Déjà Vu in Merodon Taxonomy (Diptera: Syrphidae): Unveiling Hidden Species Inside Merodon caudatus and M. ottomanus Taxa
Source: Insects. 2025 Sep 28;16(10):1009. doi: 10.3390/insects16101009 (PMC12563486; doi:10.3390/insects16101009)
Supplement: Supplementary file 1 [file insects-16-01009-s001.zip]

Archive with 19 entries (12 files):
- insects-3853383-supplementary/
- insects-3853383-supplementary/docProps/
- insects-3853383-supplementary/docProps/app.xml
- insects-3853383-supplementary/docProps/core.xml
- insects-3853383-supplementary/xl/
- insects-3853383-supplementary/xl/metadata
- insects-3853383-supplementary/xl/sharedStrings.xml
- insects-3853383-supplementary/xl/styles.xml
- insects-3853383-supplementary/xl/theme/
- insects-3853383-supplementary/xl/theme/theme1.xml
- insects-3853383-supplementary/xl/workbook.xml
- insects-3853383-supplementary/xl/worksheets/
- insects-3853383-supplementary/xl/worksheets/sheet1.xml
- insects-3853383-supplementary/xl/worksheets/sheet2.xml
- insects-3853383-supplementary/xl/_rels/
- insects-3853383-supplementary/xl/_rels/workbook.xml.rels
- insects-3853383-supplementary/[Content_Types].xml
- insects-3853383-supplementary/_rels/
- insects-3853383-supplementary/_rels/.rels
