# Supplementary material for: Déjà Vu in Merodon Taxonomy (Diptera: Syrphidae): Unveiling Hidden Species Inside Merodon caudatus and M. ottomanus Taxa
Source: Insects. 2025 Sep 28;16(10):1009. doi: 10.3390/insects16101009 (PMC12563486; doi:10.3390/insects16101009)
Supplement: Supplementary file 1 [file insects-16-01009-s001.zip › insects-3853383-supplementary/docProps/app.xml]

<?xml version="1.0" encoding="UTF-8" standalone="yes"?>
<Properties xmlns="http://schemas.openxmlformats.org/officeDocument/2006/extended-properties" xmlns:vt="http://schemas.openxmlformats.org/officeDocument/2006/docPropsVTypes"><TotalTime>0</TotalTime><Application>Microsoft Excel</Application><DocSecurity>0</DocSecurity><ScaleCrop>false</ScaleCrop><HeadingPairs><vt:vector size="2" baseType="variant"><vt:variant><vt:lpstr>Worksheets</vt:lpstr></vt:variant><vt:variant><vt:i4>2</vt:i4></vt:variant></vt:vector></HeadingPairs><TitlesOfParts><vt:vector size="2" baseType="lpstr"><vt:lpstr>specimens</vt:lpstr><vt:lpstr>Sheet2</vt:lpstr></vt:vector></TitlesOfParts><LinksUpToDate>false</LinksUpToDate><SharedDoc>false</SharedDoc><HyperlinksChanged>false</HyperlinksChanged><AppVersion>16.0300</AppVersion></Properties>
