# Supplementary material for: Déjà Vu in Merodon Taxonomy (Diptera: Syrphidae): Unveiling Hidden Species Inside Merodon caudatus and M. ottomanus Taxa
Source: Insects. 2025 Sep 28;16(10):1009. doi: 10.3390/insects16101009 (PMC12563486; doi:10.3390/insects16101009)
Supplement: Supplementary file 1 [file insects-16-01009-s001.zip › insects-3853383-supplementary/xl/sharedStrings.xml]

<?xml version="1.0" encoding="UTF-8" standalone="yes"?>
<sst xmlns="http://schemas.openxmlformats.org/spreadsheetml/2006/main" count="95" uniqueCount="65"><si><t>Species</t></si><si><t>DNA labcode ID</t></si><si><t>Database ID specimen voucher</t></si><si><t>Locality</t></si><si><t>Gender</t></si><si><t>GenBank Accession COI-5'</t></si><si><t>notes</t></si><si><r><rPr><i/><sz val="12"/><color theme="1"/><rFont val="Times New Roman"/></rPr><t xml:space="preserve">Eumerus amoenus </t></r><r><rPr><sz val="12"/><color theme="1"/><rFont val="Times New Roman"/></rPr><t>Loew, 1848</t></r></si><si><t>AU736</t></si><si><t>FSUNS</t></si><si><t>Italy, Sicily, via Messina-Catania</t></si><si><t>male ♂</t></si><si><t>KU365485</t></si><si><t>outgroup</t></si><si><r><rPr><i/><sz val="12"/><color theme="1"/><rFont val="Times New Roman"/></rPr><t xml:space="preserve">Мerodon desuturinus </t></r><r><rPr><sz val="12"/><color theme="1"/><rFont val="Times New Roman"/></rPr><t>Vujić, Šimić &amp; Radenković, 1995</t></r></si><si><t>Y2078</t></si><si><t>MZH: id.luomus.fi/GJ.3545</t></si><si><t>Serbia, Kopaonik, Jasle-Cukara</t></si><si><t>female ♀</t></si><si><t>LT882606</t></si><si><r><rPr><i/><sz val="12"/><color theme="1"/><rFont val="Times New Roman"/></rPr><t xml:space="preserve">Merodon ottomanus </t></r><r><rPr><sz val="12"/><color theme="1"/><rFont val="Times New Roman"/></rPr><t>Hurkmans, 1993</t></r></si><si><t>TS529</t></si><si><t>FSUNS: 24757</t></si><si><t>Turkey, Mugla</t></si><si><t>ottomanus species group</t></si><si><r><rPr><i/><sz val="12"/><color theme="1"/><rFont val="Times New Roman"/></rPr><t xml:space="preserve">Merodon rostrum </t></r><r><rPr><sz val="12"/><color theme="1"/><rFont val="Times New Roman"/></rPr><t>Vujić, Likov et Radenković sp. nova</t></r></si><si><t>TS808</t></si><si><t>FSUNS: 25114</t></si><si><t>Iran, Khoznan</t></si><si><r><rPr><i/><sz val="12"/><color theme="1"/><rFont val="Times New Roman"/></rPr><t xml:space="preserve">Merodon projectus </t></r><r><rPr><sz val="12"/><color theme="1"/><rFont val="Times New Roman"/></rPr><t>Vujić, Likov et Radenković sp. nova</t></r></si><si><t>TS824</t></si><si><t>FSUNS: 69104</t></si><si><t>Iran, Dinar Kouh</t></si><si><r><rPr><i/><sz val="12"/><color theme="1"/><rFont val="Times New Roman"/></rPr><t xml:space="preserve">Merodon paeninsula </t></r><r><rPr><sz val="12"/><color theme="1"/><rFont val="Times New Roman"/></rPr><t>Vujić, Likov et Radenković sp. nova</t></r></si><si><t>TS612</t></si><si><t>FSUNS: 11659</t></si><si><t>Greece, Peloponnese</t></si><si><r><rPr><i/><sz val="12"/><color theme="1"/><rFont val="Times New Roman"/></rPr><t xml:space="preserve">Merodon paeninsula </t></r><r><rPr><sz val="12"/><color theme="1"/><rFont val="Times New Roman"/></rPr><t>Vujić, Likov et Radenković sp. nova</t></r></si><si><t>TS613</t></si><si><t>FSUNS: 11606</t></si><si><r><rPr><i/><sz val="12"/><color theme="1"/><rFont val="Times New Roman"/></rPr><t xml:space="preserve">Merodon paeninsula </t></r><r><rPr><sz val="12"/><color theme="1"/><rFont val="Times New Roman"/></rPr><t>Vujić, Likov et Radenković sp. nova</t></r></si><si><t>TS614</t></si><si><t>FSUNS: 11409</t></si><si><r><rPr><i/><sz val="12"/><color theme="1"/><rFont val="Times New Roman"/></rPr><t xml:space="preserve">Merodon paeninsula </t></r><r><rPr><sz val="12"/><color theme="1"/><rFont val="Times New Roman"/></rPr><t>Vujić, Likov et Radenković sp. nova</t></r></si><si><t>TS615</t></si><si><t>FSUNS: 11607</t></si><si><r><rPr><i/><sz val="12"/><color theme="1"/><rFont val="Times New Roman"/></rPr><t xml:space="preserve">Merodon paeninsula </t></r><r><rPr><sz val="12"/><color theme="1"/><rFont val="Times New Roman"/></rPr><t>Vujić, Likov et Radenković sp. nova</t></r></si><si><t>AU1178</t></si><si><t>FSUNS: 06536</t></si><si><r><rPr><i/><sz val="12"/><color theme="1"/><rFont val="Times New Roman"/></rPr><t xml:space="preserve">Merodon auriolus </t></r><r><rPr><sz val="12"/><color theme="1"/><rFont val="Times New Roman"/></rPr><t>Vujić, Likov et Radenković</t></r><r><rPr><i/><sz val="12"/><color theme="1"/><rFont val="Times New Roman"/></rPr><t xml:space="preserve"> </t></r><r><rPr><sz val="12"/><color theme="1"/><rFont val="Times New Roman"/></rPr><t>sp. nova</t></r></si><si><t>AU1177</t></si><si><t>FSUNS: 09342</t></si><si><t>Spain, La Corte</t></si><si><r><rPr><i/><sz val="12"/><color theme="1"/><rFont val="Times New Roman"/></rPr><t xml:space="preserve">Merodon auriolus </t></r><r><rPr><sz val="12"/><color theme="1"/><rFont val="Times New Roman"/></rPr><t>Vujić, Likov et Radenković</t></r><r><rPr><i/><sz val="12"/><color theme="1"/><rFont val="Times New Roman"/></rPr><t xml:space="preserve"> </t></r><r><rPr><sz val="12"/><color theme="1"/><rFont val="Times New Roman"/></rPr><t>sp. nova</t></r></si><si><t>AU1180</t></si><si><t>FSUNS: 07415</t></si><si><t>Spain, Sierra Nevada</t></si><si><r><rPr><i/><sz val="12"/><color theme="1"/><rFont val="Times New Roman"/></rPr><t xml:space="preserve">Merodon auriolus </t></r><r><rPr><sz val="12"/><color theme="1"/><rFont val="Times New Roman"/></rPr><t>Vujić, Likov et Radenković</t></r><r><rPr><i/><sz val="12"/><color theme="1"/><rFont val="Times New Roman"/></rPr><t xml:space="preserve"> </t></r><r><rPr><sz val="12"/><color theme="1"/><rFont val="Times New Roman"/></rPr><t>sp. nova</t></r></si><si><t>AU1181</t></si><si><t>FSUNS: 07314</t></si><si><r><rPr><i/><sz val="12"/><color theme="1"/><rFont val="Times New Roman"/></rPr><t xml:space="preserve">Merodon auriolus </t></r><r><rPr><sz val="12"/><color theme="1"/><rFont val="Times New Roman"/></rPr><t>Vujić, Likov et Radenković</t></r><r><rPr><i/><sz val="12"/><color theme="1"/><rFont val="Times New Roman"/></rPr><t xml:space="preserve"> </t></r><r><rPr><sz val="12"/><color theme="1"/><rFont val="Times New Roman"/></rPr><t>sp. nova</t></r></si><si><t>AU1182</t></si><si><t>FSUNS: 07350</t></si><si><t>*The GenBank accession numbers will be provided upon acceptance.</t></si><si><r><rPr><b/><sz val="12"/><color rgb="FF000000"/><rFont val="Times New Roman"/><family val="1"/></rPr><t>Table S1</t></r><r><rPr><sz val="12"/><color rgb="FF000000"/><rFont val="Times New Roman"/><family val="1"/></rPr><t>. List of molecularly analysed specimens with GenBank accession numbers (in boldface: newly generated sequences within this study).</t></r></si></sst>
