# Supplementary material for: Déjà Vu in Merodon Taxonomy (Diptera: Syrphidae): Unveiling Hidden Species Inside Merodon caudatus and M. ottomanus Taxa
Source: Insects. 2025 Sep 28;16(10):1009. doi: 10.3390/insects16101009 (PMC12563486; doi:10.3390/insects16101009)
Supplement: Supplementary file 1 [file insects-16-01009-s001.zip › insects-3853383-supplementary/xl/styles.xml]

<?xml version="1.0" encoding="UTF-8" standalone="yes"?>
<styleSheet xmlns="http://schemas.openxmlformats.org/spreadsheetml/2006/main" xmlns:mc="http://schemas.openxmlformats.org/markup-compatibility/2006" mc:Ignorable="x14ac x16r2 xr" xmlns:x14ac="http://schemas.microsoft.com/office/spreadsheetml/2009/9/ac" xmlns:x16r2="http://schemas.microsoft.com/office/spreadsheetml/2015/02/main" xmlns:xr="http://schemas.microsoft.com/office/spreadsheetml/2014/revision"><fonts count="9" x14ac:knownFonts="1"><font><sz val="11"/><color theme="1"/><name val="Calibri"/><scheme val="minor"/></font><font><b/><sz val="12"/><color theme="1"/><name val="Times New Roman"/></font><font><sz val="11"/><color theme="1"/><name val="Times New Roman"/></font><font><i/><sz val="12"/><color theme="1"/><name val="Times New Roman"/></font><font><sz val="12"/><color theme="1"/><name val="Times New Roman"/></font><font><u/><sz val="12"/><color theme="1"/><name val="Times New Roman"/></font><font><b/><i/><sz val="12"/><color rgb="FFFF0000"/><name val="Times New Roman"/><family val="1"/></font><font><sz val="12"/><color rgb="FF000000"/><name val="Times New Roman"/><family val="1"/></font><font><b/><sz val="12"/><color rgb="FF000000"/><name val="Times New Roman"/><family val="1"/></font></fonts><fills count="3"><fill><patternFill patternType="none"/></fill><fill><patternFill patternType="gray125"/></fill><fill><patternFill patternType="solid"><fgColor rgb="FFFDFDFD"/><bgColor rgb="FFFDFDFD"/></patternFill></fill></fills><borders count="4"><border><left/><right/><top/><bottom/><diagonal/></border><border><left style="thin"><color rgb="FF000000"/></left><right style="thin"><color rgb="FF000000"/></right><top style="thin"><color rgb="FF000000"/></top><bottom style="medium"><color rgb="FF000000"/></bottom><diagonal/></border><border><left style="thin"><color rgb="FF000000"/></left><right style="thin"><color rgb="FF000000"/></right><top style="thin"><color rgb="FF000000"/></top><bottom style="thin"><color rgb="FF000000"/></bottom><diagonal/></border><border><left style="thin"><color rgb="FF000000"/></left><right style="thin"><color rgb="FF000000"/></right><top/><bottom style="thin"><color rgb="FF000000"/></bottom><diagonal/></border></borders><cellStyleXfs count="1"><xf numFmtId="0" fontId="0" fillId="0" borderId="0"/></cellStyleXfs><cellXfs count="30"><xf numFmtId="0" fontId="0" fillId="0" borderId="0" xfId="0"/><xf numFmtId="0" fontId="1" fillId="0" borderId="0" xfId="0" applyFont="1" applyAlignment="1"><alignment vertical="top"/></xf><xf numFmtId="0" fontId="2" fillId="0" borderId="0" xfId="0" applyFont="1"/><xf numFmtId="0" fontId="1" fillId="0" borderId="1" xfId="0" applyFont="1" applyBorder="1" applyAlignment="1"><alignment vertical="top"/></xf><xf numFmtId="0" fontId="3" fillId="0" borderId="2" xfId="0" applyFont="1" applyBorder="1" applyAlignment="1"><alignment vertical="center" wrapText="1"/></xf><xf numFmtId="0" fontId="4" fillId="0" borderId="0" xfId="0" applyFont="1"/><xf numFmtId="0" fontId="4" fillId="0" borderId="2" xfId="0" applyFont="1" applyBorder="1" applyAlignment="1"><alignment vertical="center" wrapText="1"/></xf><xf numFmtId="0" fontId="4" fillId="0" borderId="2" xfId="0" applyFont="1" applyBorder="1" applyAlignment="1"><alignment vertical="top"/></xf><xf numFmtId="0" fontId="4" fillId="0" borderId="2" xfId="0" applyFont="1" applyBorder="1" applyAlignment="1"><alignment vertical="center"/></xf><xf numFmtId="0" fontId="4" fillId="0" borderId="3" xfId="0" applyFont="1" applyBorder="1" applyAlignment="1"><alignment vertical="top"/></xf><xf numFmtId="0" fontId="3" fillId="0" borderId="1" xfId="0" applyFont="1" applyBorder="1" applyAlignment="1"><alignment vertical="top"/></xf><xf numFmtId="0" fontId="4" fillId="0" borderId="1" xfId="0" applyFont="1" applyBorder="1" applyAlignment="1"><alignment vertical="top"/></xf><xf numFmtId="0" fontId="3" fillId="0" borderId="3" xfId="0" applyFont="1" applyBorder="1" applyAlignment="1"><alignment vertical="top"/></xf><xf numFmtId="0" fontId="4" fillId="0" borderId="3" xfId="0" applyFont="1" applyBorder="1"/><xf numFmtId="0" fontId="4" fillId="0" borderId="2" xfId="0" applyFont="1" applyBorder="1" applyAlignment="1"><alignment horizontal="left"/></xf><xf numFmtId="0" fontId="4" fillId="0" borderId="3" xfId="0" applyFont="1" applyBorder="1" applyAlignment="1"><alignment horizontal="left"/></xf><xf numFmtId="0" fontId="3" fillId="0" borderId="2" xfId="0" applyFont="1" applyBorder="1" applyAlignment="1"><alignment vertical="top"/></xf><xf numFmtId="0" fontId="4" fillId="0" borderId="2" xfId="0" applyFont="1" applyBorder="1"/><xf numFmtId="0" fontId="3" fillId="0" borderId="2" xfId="0" applyFont="1" applyBorder="1"/><xf numFmtId="0" fontId="4" fillId="0" borderId="2" xfId="0" applyFont="1" applyBorder="1" applyAlignment="1"><alignment horizontal="left" vertical="top"/></xf><xf numFmtId="0" fontId="3" fillId="0" borderId="0" xfId="0" applyFont="1" applyAlignment="1"><alignment vertical="top"/></xf><xf numFmtId="0" fontId="4" fillId="0" borderId="0" xfId="0" applyFont="1" applyAlignment="1"><alignment vertical="top"/></xf><xf numFmtId="0" fontId="4" fillId="0" borderId="0" xfId="0" applyFont="1" applyAlignment="1"><alignment horizontal="left"/></xf><xf numFmtId="0" fontId="4" fillId="0" borderId="0" xfId="0" applyFont="1" applyAlignment="1"><alignment horizontal="left" vertical="top"/></xf><xf numFmtId="49" fontId="4" fillId="0" borderId="0" xfId="0" applyNumberFormat="1" applyFont="1" applyAlignment="1"><alignment vertical="top"/></xf><xf numFmtId="0" fontId="5" fillId="0" borderId="0" xfId="0" applyFont="1"/><xf numFmtId="0" fontId="3" fillId="0" borderId="0" xfId="0" applyFont="1"/><xf numFmtId="49" fontId="4" fillId="0" borderId="0" xfId="0" applyNumberFormat="1" applyFont="1"/><xf numFmtId="0" fontId="6" fillId="0" borderId="0" xfId="0" applyFont="1" applyAlignment="1"><alignment vertical="top"/></xf><xf numFmtId="0" fontId="7" fillId="2" borderId="0" xfId="0" applyFont="1" applyFill="1"/></cellXfs><cellStyles count="1"><cellStyle name="Normal" xfId="0" builtinId="0"/></cellStyles><dxfs count="0"/><tableStyles count="0" defaultTableStyle="TableStyleMedium2" defaultPivotStyle="PivotStyleLight16"/><extLst><ext uri="{EB79DEF2-80B8-43e5-95BD-54CBDDF9020C}" xmlns:x14="http://schemas.microsoft.com/office/spreadsheetml/2009/9/main"><x14:slicerStyles defaultSlicerStyle="SlicerStyleLight1"/></ext><ext uri="{9260A510-F301-46a8-8635-F512D64BE5F5}" xmlns:x15="http://schemas.microsoft.com/office/spreadsheetml/2010/11/main"><x15:timelineStyles defaultTimelineStyle="TimeSlicerStyleLight1"/></ext></extLst></styleSheet>
