# Supplementary material for: Déjà Vu in Merodon Taxonomy (Diptera: Syrphidae): Unveiling Hidden Species Inside Merodon caudatus and M. ottomanus Taxa
Source: Insects. 2025 Sep 28;16(10):1009. doi: 10.3390/insects16101009 (PMC12563486; doi:10.3390/insects16101009)
Supplement: Supplementary file 1 [file insects-16-01009-s001.zip › insects-3853383-supplementary/xl/workbook.xml]

<?xml version="1.0" encoding="UTF-8" standalone="yes"?>
<workbook xmlns="http://schemas.openxmlformats.org/spreadsheetml/2006/main" xmlns:r="http://schemas.openxmlformats.org/officeDocument/2006/relationships" xmlns:mc="http://schemas.openxmlformats.org/markup-compatibility/2006" mc:Ignorable="x15 xr xr6 xr10 xr2" xmlns:x15="http://schemas.microsoft.com/office/spreadsheetml/2010/11/main" xmlns:xr="http://schemas.microsoft.com/office/spreadsheetml/2014/revision" xmlns:xr6="http://schemas.microsoft.com/office/spreadsheetml/2016/revision6" xmlns:xr10="http://schemas.microsoft.com/office/spreadsheetml/2016/revision10" xmlns:xr2="http://schemas.microsoft.com/office/spreadsheetml/2015/revision2"><fileVersion appName="xl" lastEdited="7" lowestEdited="7" rupBuild="28623"/><workbookPr/><mc:AlternateContent xmlns:mc="http://schemas.openxmlformats.org/markup-compatibility/2006"><mc:Choice Requires="x15"><x15ac:absPath url="C:\Users\valje\OneDrive\Radna površina\Journal of Zoology Merodon caudatus-ottomanus 10052025\1 for the submission\" xmlns:x15ac="http://schemas.microsoft.com/office/spreadsheetml/2010/11/ac"/></mc:Choice></mc:AlternateContent><xr:revisionPtr revIDLastSave="0" documentId="13_ncr:1_{6C06DE20-5543-4591-882F-AD5089B2363A}" xr6:coauthVersionLast="47" xr6:coauthVersionMax="47" xr10:uidLastSave="{00000000-0000-0000-0000-000000000000}"/><bookViews><workbookView xWindow="-120" yWindow="-120" windowWidth="38640" windowHeight="21840" xr2:uid="{00000000-000D-0000-FFFF-FFFF00000000}"/></bookViews><sheets><sheet name="specimens" sheetId="1" r:id="rId1"/><sheet name="Sheet2" sheetId="2" r:id="rId2"/></sheets><calcPr calcId="0"/><extLst><ext uri="GoogleSheetsCustomDataVersion2"><go:sheetsCustomData r:id="rId6" roundtripDataChecksum="IrD2355oYe3ifbbN0KkkUMTs/WUONLjk/1YpC73bYsk=" xmlns:go="http://customooxmlschemas.google.com/"/></ext></extLst></workbook>
