# Supplementary material for: Déjà Vu in Merodon Taxonomy (Diptera: Syrphidae): Unveiling Hidden Species Inside Merodon caudatus and M. ottomanus Taxa
Source: Insects. 2025 Sep 28;16(10):1009. doi: 10.3390/insects16101009 (PMC12563486; doi:10.3390/insects16101009)
Supplement: Supplementary file 1 [file insects-16-01009-s001.zip › insects-3853383-supplementary/xl/worksheets/sheet1.xml]

<?xml version="1.0" encoding="UTF-8" standalone="yes"?>
<worksheet xmlns="http://schemas.openxmlformats.org/spreadsheetml/2006/main" xmlns:r="http://schemas.openxmlformats.org/officeDocument/2006/relationships" xmlns:mc="http://schemas.openxmlformats.org/markup-compatibility/2006" mc:Ignorable="x14ac xr xr2 xr3" xmlns:x14ac="http://schemas.microsoft.com/office/spreadsheetml/2009/9/ac" xmlns:xr="http://schemas.microsoft.com/office/spreadsheetml/2014/revision" xmlns:xr2="http://schemas.microsoft.com/office/spreadsheetml/2015/revision2" xmlns:xr3="http://schemas.microsoft.com/office/spreadsheetml/2016/revision3" xr:uid="{00000000-0001-0000-0000-000000000000}"><dimension ref="A1:Z1001"/><sheetViews><sheetView tabSelected="1" workbookViewId="0"><selection activeCell="A3" sqref="A3"/></sheetView></sheetViews><sheetFormatPr defaultColWidth="14.42578125" defaultRowHeight="15" customHeight="1" x14ac:dyDescent="0.25"/><cols><col min="1" max="1" width="54.140625" customWidth="1"/><col min="2" max="2" width="18.42578125" customWidth="1"/><col min="3" max="3" width="32.85546875" customWidth="1"/><col min="4" max="4" width="31.5703125" customWidth="1"/><col min="5" max="5" width="17.140625" customWidth="1"/><col min="6" max="6" width="28.5703125" customWidth="1"/><col min="7" max="7" width="24" customWidth="1"/><col min="8" max="26" width="8.7109375" customWidth="1"/></cols><sheetData><row r="1" spans="1:26" ht="15.75" x14ac:dyDescent="0.25"><c r="A1" s="29" t="s"><v>64</v></c><c r="B1" s="1"/><c r="C1" s="1"/><c r="D1" s="1"/><c r="E1" s="1"/><c r="F1" s="1"/><c r="G1" s="1"/><c r="H1" s="2"/><c r="I1" s="2"/><c r="J1" s="2"/><c r="K1" s="2"/><c r="L1" s="2"/><c r="M1" s="2"/><c r="N1" s="2"/><c r="O1" s="2"/><c r="P1" s="2"/><c r="Q1" s="2"/><c r="R1" s="2"/><c r="S1" s="2"/><c r="T1" s="2"/><c r="U1" s="2"/><c r="V1" s="2"/><c r="W1" s="2"/><c r="X1" s="2"/><c r="Y1" s="2"/><c r="Z1" s="2"/></row><row r="2" spans="1:26" ht="15.75" x14ac:dyDescent="0.25"><c r="A2" s="3" t="s"><v>0</v></c><c r="B2" s="3" t="s"><v>1</v></c><c r="C2" s="3" t="s"><v>2</v></c><c r="D2" s="3" t="s"><v>3</v></c><c r="E2" s="3" t="s"><v>4</v></c><c r="F2" s="3" t="s"><v>5</v></c><c r="G2" s="3" t="s"><v>6</v></c><c r="H2" s="2"/><c r="I2" s="2"/><c r="J2" s="2"/><c r="K2" s="2"/><c r="L2" s="2"/><c r="M2" s="2"/><c r="N2" s="2"/><c r="O2" s="2"/><c r="P2" s="2"/><c r="Q2" s="2"/><c r="R2" s="2"/><c r="S2" s="2"/><c r="T2" s="2"/><c r="U2" s="2"/><c r="V2" s="2"/><c r="W2" s="2"/><c r="X2" s="2"/><c r="Y2" s="2"/><c r="Z2" s="2"/></row><row r="3" spans="1:26" ht="15.75" x14ac:dyDescent="0.25"><c r="A3" s="4" t="s"><v>7</v></c><c r="B3" s="5" t="s"><v>8</v></c><c r="C3" s="6" t="s"><v>9</v></c><c r="D3" s="6" t="s"><v>10</v></c><c r="E3" s="7" t="s"><v>11</v></c><c r="F3" s="8" t="s"><v>12</v></c><c r="G3" s="9" t="s"><v>13</v></c><c r="H3" s="2"/><c r="I3" s="2"/><c r="J3" s="2"/><c r="K3" s="2"/><c r="L3" s="2"/><c r="M3" s="2"/><c r="N3" s="2"/><c r="O3" s="2"/><c r="P3" s="2"/><c r="Q3" s="2"/><c r="R3" s="2"/><c r="S3" s="2"/><c r="T3" s="2"/><c r="U3" s="2"/><c r="V3" s="2"/><c r="W3" s="2"/><c r="X3" s="2"/><c r="Y3" s="2"/><c r="Z3" s="2"/></row><row r="4" spans="1:26" ht="15.75" x14ac:dyDescent="0.25"><c r="A4" s="10" t="s"><v>14</v></c><c r="B4" s="11" t="s"><v>15</v></c><c r="C4" s="11" t="s"><v>16</v></c><c r="D4" s="11" t="s"><v>17</v></c><c r="E4" s="11" t="s"><v>18</v></c><c r="F4" s="11" t="s"><v>19</v></c><c r="G4" s="11" t="s"><v>13</v></c><c r="H4" s="2"/><c r="I4" s="2"/><c r="J4" s="2"/><c r="K4" s="2"/><c r="L4" s="2"/><c r="M4" s="2"/><c r="N4" s="2"/><c r="O4" s="2"/><c r="P4" s="2"/><c r="Q4" s="2"/><c r="R4" s="2"/><c r="S4" s="2"/><c r="T4" s="2"/><c r="U4" s="2"/><c r="V4" s="2"/><c r="W4" s="2"/><c r="X4" s="2"/><c r="Y4" s="2"/><c r="Z4" s="2"/></row><row r="5" spans="1:26" ht="15.75" x14ac:dyDescent="0.25"><c r="A5" s="12" t="s"><v>20</v></c><c r="B5" s="13" t="s"><v>21</v></c><c r="C5" s="14" t="s"><v>22</v></c><c r="D5" s="9" t="s"><v>23</v></c><c r="E5" s="9" t="s"><v>18</v></c><c r="F5" s="15"/><c r="G5" s="9" t="s"><v>24</v></c><c r="H5" s="2"/><c r="I5" s="2"/><c r="J5" s="2"/><c r="K5" s="2"/><c r="L5" s="2"/><c r="M5" s="2"/><c r="N5" s="2"/><c r="O5" s="2"/><c r="P5" s="2"/><c r="Q5" s="2"/><c r="R5" s="2"/><c r="S5" s="2"/><c r="T5" s="2"/><c r="U5" s="2"/><c r="V5" s="2"/><c r="W5" s="2"/><c r="X5" s="2"/><c r="Y5" s="2"/><c r="Z5" s="2"/></row><row r="6" spans="1:26" ht="15.75" x14ac:dyDescent="0.25"><c r="A6" s="16" t="s"><v>25</v></c><c r="B6" s="17" t="s"><v>26</v></c><c r="C6" s="14" t="s"><v>27</v></c><c r="D6" s="7" t="s"><v>28</v></c><c r="E6" s="7" t="s"><v>18</v></c><c r="F6" s="14"/><c r="G6" s="7" t="s"><v>24</v></c><c r="H6" s="2"/><c r="I6" s="2"/><c r="J6" s="2"/><c r="K6" s="2"/><c r="L6" s="2"/><c r="M6" s="2"/><c r="N6" s="2"/><c r="O6" s="2"/><c r="P6" s="2"/><c r="Q6" s="2"/><c r="R6" s="2"/><c r="S6" s="2"/><c r="T6" s="2"/><c r="U6" s="2"/><c r="V6" s="2"/><c r="W6" s="2"/><c r="X6" s="2"/><c r="Y6" s="2"/><c r="Z6" s="2"/></row><row r="7" spans="1:26" ht="15.75" x14ac:dyDescent="0.25"><c r="A7" s="16" t="s"><v>29</v></c><c r="B7" s="17" t="s"><v>30</v></c><c r="C7" s="14" t="s"><v>31</v></c><c r="D7" s="7" t="s"><v>32</v></c><c r="E7" s="7" t="s"><v>11</v></c><c r="F7" s="7"/><c r="G7" s="7" t="s"><v>24</v></c><c r="H7" s="2"/><c r="I7" s="2"/><c r="J7" s="2"/><c r="K7" s="2"/><c r="L7" s="2"/><c r="M7" s="2"/><c r="N7" s="2"/><c r="O7" s="2"/><c r="P7" s="2"/><c r="Q7" s="2"/><c r="R7" s="2"/><c r="S7" s="2"/><c r="T7" s="2"/><c r="U7" s="2"/><c r="V7" s="2"/><c r="W7" s="2"/><c r="X7" s="2"/><c r="Y7" s="2"/><c r="Z7" s="2"/></row><row r="8" spans="1:26" ht="15.75" x14ac:dyDescent="0.25"><c r="A8" s="18" t="s"><v>33</v></c><c r="B8" s="17" t="s"><v>34</v></c><c r="C8" s="14" t="s"><v>35</v></c><c r="D8" s="17" t="s"><v>36</v></c><c r="E8" s="7" t="s"><v>18</v></c><c r="F8" s="14"/><c r="G8" s="7" t="s"><v>24</v></c><c r="H8" s="2"/><c r="I8" s="2"/><c r="J8" s="2"/><c r="K8" s="2"/><c r="L8" s="2"/><c r="M8" s="2"/><c r="N8" s="2"/><c r="O8" s="2"/><c r="P8" s="2"/><c r="Q8" s="2"/><c r="R8" s="2"/><c r="S8" s="2"/><c r="T8" s="2"/><c r="U8" s="2"/><c r="V8" s="2"/><c r="W8" s="2"/><c r="X8" s="2"/><c r="Y8" s="2"/><c r="Z8" s="2"/></row><row r="9" spans="1:26" ht="15.75" x14ac:dyDescent="0.25"><c r="A9" s="18" t="s"><v>37</v></c><c r="B9" s="17" t="s"><v>38</v></c><c r="C9" s="14" t="s"><v>39</v></c><c r="D9" s="17" t="s"><v>36</v></c><c r="E9" s="7" t="s"><v>18</v></c><c r="F9" s="14"/><c r="G9" s="7" t="s"><v>24</v></c><c r="H9" s="2"/><c r="I9" s="2"/><c r="J9" s="2"/><c r="K9" s="2"/><c r="L9" s="2"/><c r="M9" s="2"/><c r="N9" s="2"/><c r="O9" s="2"/><c r="P9" s="2"/><c r="Q9" s="2"/><c r="R9" s="2"/><c r="S9" s="2"/><c r="T9" s="2"/><c r="U9" s="2"/><c r="V9" s="2"/><c r="W9" s="2"/><c r="X9" s="2"/><c r="Y9" s="2"/><c r="Z9" s="2"/></row><row r="10" spans="1:26" ht="15.75" x14ac:dyDescent="0.25"><c r="A10" s="18" t="s"><v>40</v></c><c r="B10" s="17" t="s"><v>41</v></c><c r="C10" s="14" t="s"><v>42</v></c><c r="D10" s="17" t="s"><v>36</v></c><c r="E10" s="7" t="s"><v>18</v></c><c r="F10" s="17"/><c r="G10" s="7" t="s"><v>24</v></c><c r="H10" s="2"/><c r="I10" s="2"/><c r="J10" s="2"/><c r="K10" s="2"/><c r="L10" s="2"/><c r="M10" s="2"/><c r="N10" s="2"/><c r="O10" s="2"/><c r="P10" s="2"/><c r="Q10" s="2"/><c r="R10" s="2"/><c r="S10" s="2"/><c r="T10" s="2"/><c r="U10" s="2"/><c r="V10" s="2"/><c r="W10" s="2"/><c r="X10" s="2"/><c r="Y10" s="2"/><c r="Z10" s="2"/></row><row r="11" spans="1:26" ht="15.75" x14ac:dyDescent="0.25"><c r="A11" s="18" t="s"><v>43</v></c><c r="B11" s="17" t="s"><v>44</v></c><c r="C11" s="14" t="s"><v>45</v></c><c r="D11" s="17" t="s"><v>36</v></c><c r="E11" s="7" t="s"><v>18</v></c><c r="F11" s="7"/><c r="G11" s="7" t="s"><v>24</v></c><c r="H11" s="2"/><c r="I11" s="2"/><c r="J11" s="2"/><c r="K11" s="2"/><c r="L11" s="2"/><c r="M11" s="2"/><c r="N11" s="2"/><c r="O11" s="2"/><c r="P11" s="2"/><c r="Q11" s="2"/><c r="R11" s="2"/><c r="S11" s="2"/><c r="T11" s="2"/><c r="U11" s="2"/><c r="V11" s="2"/><c r="W11" s="2"/><c r="X11" s="2"/><c r="Y11" s="2"/><c r="Z11" s="2"/></row><row r="12" spans="1:26" ht="15.75" x14ac:dyDescent="0.25"><c r="A12" s="18" t="s"><v>46</v></c><c r="B12" s="17" t="s"><v>47</v></c><c r="C12" s="14" t="s"><v>48</v></c><c r="D12" s="17" t="s"><v>36</v></c><c r="E12" s="7" t="s"><v>18</v></c><c r="F12" s="14"/><c r="G12" s="7" t="s"><v>24</v></c><c r="H12" s="2"/><c r="I12" s="2"/><c r="J12" s="2"/><c r="K12" s="2"/><c r="L12" s="2"/><c r="M12" s="2"/><c r="N12" s="2"/><c r="O12" s="2"/><c r="P12" s="2"/><c r="Q12" s="2"/><c r="R12" s="2"/><c r="S12" s="2"/><c r="T12" s="2"/><c r="U12" s="2"/><c r="V12" s="2"/><c r="W12" s="2"/><c r="X12" s="2"/><c r="Y12" s="2"/><c r="Z12" s="2"/></row><row r="13" spans="1:26" ht="15.75" x14ac:dyDescent="0.25"><c r="A13" s="18" t="s"><v>49</v></c><c r="B13" s="17" t="s"><v>50</v></c><c r="C13" s="14" t="s"><v>51</v></c><c r="D13" s="7" t="s"><v>52</v></c><c r="E13" s="7" t="s"><v>11</v></c><c r="F13" s="14"/><c r="G13" s="7" t="s"><v>24</v></c><c r="H13" s="2"/><c r="I13" s="2"/><c r="J13" s="2"/><c r="K13" s="2"/><c r="L13" s="2"/><c r="M13" s="2"/><c r="N13" s="2"/><c r="O13" s="2"/><c r="P13" s="2"/><c r="Q13" s="2"/><c r="R13" s="2"/><c r="S13" s="2"/><c r="T13" s="2"/><c r="U13" s="2"/><c r="V13" s="2"/><c r="W13" s="2"/><c r="X13" s="2"/><c r="Y13" s="2"/><c r="Z13" s="2"/></row><row r="14" spans="1:26" ht="15.75" x14ac:dyDescent="0.25"><c r="A14" s="18" t="s"><v>53</v></c><c r="B14" s="17" t="s"><v>54</v></c><c r="C14" s="14" t="s"><v>55</v></c><c r="D14" s="7" t="s"><v>56</v></c><c r="E14" s="7" t="s"><v>11</v></c><c r="F14" s="7"/><c r="G14" s="7" t="s"><v>24</v></c><c r="H14" s="2"/><c r="I14" s="2"/><c r="J14" s="2"/><c r="K14" s="2"/><c r="L14" s="2"/><c r="M14" s="2"/><c r="N14" s="2"/><c r="O14" s="2"/><c r="P14" s="2"/><c r="Q14" s="2"/><c r="R14" s="2"/><c r="S14" s="2"/><c r="T14" s="2"/><c r="U14" s="2"/><c r="V14" s="2"/><c r="W14" s="2"/><c r="X14" s="2"/><c r="Y14" s="2"/><c r="Z14" s="2"/></row><row r="15" spans="1:26" ht="15.75" x14ac:dyDescent="0.25"><c r="A15" s="18" t="s"><v>57</v></c><c r="B15" s="17" t="s"><v>58</v></c><c r="C15" s="14" t="s"><v>59</v></c><c r="D15" s="7" t="s"><v>56</v></c><c r="E15" s="7" t="s"><v>18</v></c><c r="F15" s="19"/><c r="G15" s="7" t="s"><v>24</v></c><c r="H15" s="2"/><c r="I15" s="2"/><c r="J15" s="2"/><c r="K15" s="2"/><c r="L15" s="2"/><c r="M15" s="2"/><c r="N15" s="2"/><c r="O15" s="2"/><c r="P15" s="2"/><c r="Q15" s="2"/><c r="R15" s="2"/><c r="S15" s="2"/><c r="T15" s="2"/><c r="U15" s="2"/><c r="V15" s="2"/><c r="W15" s="2"/><c r="X15" s="2"/><c r="Y15" s="2"/><c r="Z15" s="2"/></row><row r="16" spans="1:26" ht="15.75" x14ac:dyDescent="0.25"><c r="A16" s="18" t="s"><v>60</v></c><c r="B16" s="17" t="s"><v>61</v></c><c r="C16" s="14" t="s"><v>62</v></c><c r="D16" s="7" t="s"><v>56</v></c><c r="E16" s="7" t="s"><v>18</v></c><c r="F16" s="14"/><c r="G16" s="7" t="s"><v>24</v></c><c r="H16" s="2"/><c r="I16" s="2"/><c r="J16" s="2"/><c r="K16" s="2"/><c r="L16" s="2"/><c r="M16" s="2"/><c r="N16" s="2"/><c r="O16" s="2"/><c r="P16" s="2"/><c r="Q16" s="2"/><c r="R16" s="2"/><c r="S16" s="2"/><c r="T16" s="2"/><c r="U16" s="2"/><c r="V16" s="2"/><c r="W16" s="2"/><c r="X16" s="2"/><c r="Y16" s="2"/><c r="Z16" s="2"/></row><row r="17" spans="1:26" ht="15.75" x14ac:dyDescent="0.25"><c r="A17" s="28" t="s"><v>63</v></c><c r="B17" s="21"/><c r="C17" s="21"/><c r="D17" s="21"/><c r="E17" s="21"/><c r="F17" s="21"/><c r="G17" s="21"/><c r="H17" s="2"/><c r="I17" s="2"/><c r="J17" s="2"/><c r="K17" s="2"/><c r="L17" s="2"/><c r="M17" s="2"/><c r="N17" s="2"/><c r="O17" s="2"/><c r="P17" s="2"/><c r="Q17" s="2"/><c r="R17" s="2"/><c r="S17" s="2"/><c r="T17" s="2"/><c r="U17" s="2"/><c r="V17" s="2"/><c r="W17" s="2"/><c r="X17" s="2"/><c r="Y17" s="2"/><c r="Z17" s="2"/></row><row r="18" spans="1:26" ht="15.75" x14ac:dyDescent="0.25"><c r="A18" s="20"/><c r="B18" s="21"/><c r="C18" s="21"/><c r="D18" s="21"/><c r="E18" s="21"/><c r="F18" s="21"/><c r="G18" s="21"/><c r="H18" s="2"/><c r="I18" s="2"/><c r="J18" s="2"/><c r="K18" s="2"/><c r="L18" s="2"/><c r="M18" s="2"/><c r="N18" s="2"/><c r="O18" s="2"/><c r="P18" s="2"/><c r="Q18" s="2"/><c r="R18" s="2"/><c r="S18" s="2"/><c r="T18" s="2"/><c r="U18" s="2"/><c r="V18" s="2"/><c r="W18" s="2"/><c r="X18" s="2"/><c r="Y18" s="2"/><c r="Z18" s="2"/></row><row r="19" spans="1:26" ht="15.75" x14ac:dyDescent="0.25"><c r="A19" s="20"/><c r="B19" s="21"/><c r="C19" s="21"/><c r="D19" s="21"/><c r="E19" s="21"/><c r="F19" s="22"/><c r="G19" s="21"/><c r="H19" s="2"/><c r="I19" s="2"/><c r="J19" s="2"/><c r="K19" s="2"/><c r="L19" s="2"/><c r="M19" s="2"/><c r="N19" s="2"/><c r="O19" s="2"/><c r="P19" s="2"/><c r="Q19" s="2"/><c r="R19" s="2"/><c r="S19" s="2"/><c r="T19" s="2"/><c r="U19" s="2"/><c r="V19" s="2"/><c r="W19" s="2"/><c r="X19" s="2"/><c r="Y19" s="2"/><c r="Z19" s="2"/></row><row r="20" spans="1:26" ht="15.75" x14ac:dyDescent="0.25"><c r="A20" s="20"/><c r="B20" s="21"/><c r="C20" s="21"/><c r="D20" s="21"/><c r="E20" s="21"/><c r="F20" s="23"/><c r="G20" s="21"/><c r="H20" s="2"/><c r="I20" s="2"/><c r="J20" s="2"/><c r="K20" s="2"/><c r="L20" s="2"/><c r="M20" s="2"/><c r="N20" s="2"/><c r="O20" s="2"/><c r="P20" s="2"/><c r="Q20" s="2"/><c r="R20" s="2"/><c r="S20" s="2"/><c r="T20" s="2"/><c r="U20" s="2"/><c r="V20" s="2"/><c r="W20" s="2"/><c r="X20" s="2"/><c r="Y20" s="2"/><c r="Z20" s="2"/></row><row r="21" spans="1:26" ht="15.75" x14ac:dyDescent="0.25"><c r="A21" s="20"/><c r="B21" s="21"/><c r="C21" s="21"/><c r="D21" s="21"/><c r="E21" s="21"/><c r="F21" s="5"/><c r="G21" s="21"/><c r="H21" s="2"/><c r="I21" s="2"/><c r="J21" s="2"/><c r="K21" s="2"/><c r="L21" s="2"/><c r="M21" s="2"/><c r="N21" s="2"/><c r="O21" s="2"/><c r="P21" s="2"/><c r="Q21" s="2"/><c r="R21" s="2"/><c r="S21" s="2"/><c r="T21" s="2"/><c r="U21" s="2"/><c r="V21" s="2"/><c r="W21" s="2"/><c r="X21" s="2"/><c r="Y21" s="2"/><c r="Z21" s="2"/></row><row r="22" spans="1:26" ht="15.75" customHeight="1" x14ac:dyDescent="0.25"><c r="A22" s="20"/><c r="B22" s="21"/><c r="C22" s="21"/><c r="D22" s="21"/><c r="E22" s="21"/><c r="F22" s="21"/><c r="G22" s="21"/><c r="H22" s="2"/><c r="I22" s="2"/><c r="J22" s="2"/><c r="K22" s="2"/><c r="L22" s="2"/><c r="M22" s="2"/><c r="N22" s="2"/><c r="O22" s="2"/><c r="P22" s="2"/><c r="Q22" s="2"/><c r="R22" s="2"/><c r="S22" s="2"/><c r="T22" s="2"/><c r="U22" s="2"/><c r="V22" s="2"/><c r="W22" s="2"/><c r="X22" s="2"/><c r="Y22" s="2"/><c r="Z22" s="2"/></row><row r="23" spans="1:26" ht="15.75" customHeight="1" x14ac:dyDescent="0.25"><c r="A23" s="20"/><c r="B23" s="21"/><c r="C23" s="21"/><c r="D23" s="21"/><c r="E23" s="21"/><c r="F23" s="5"/><c r="G23" s="21"/><c r="H23" s="2"/><c r="I23" s="2"/><c r="J23" s="2"/><c r="K23" s="2"/><c r="L23" s="2"/><c r="M23" s="2"/><c r="N23" s="2"/><c r="O23" s="2"/><c r="P23" s="2"/><c r="Q23" s="2"/><c r="R23" s="2"/><c r="S23" s="2"/><c r="T23" s="2"/><c r="U23" s="2"/><c r="V23" s="2"/><c r="W23" s="2"/><c r="X23" s="2"/><c r="Y23" s="2"/><c r="Z23" s="2"/></row><row r="24" spans="1:26" ht="15.75" customHeight="1" x14ac:dyDescent="0.25"><c r="A24" s="20"/><c r="B24" s="21"/><c r="C24" s="21"/><c r="D24" s="21"/><c r="E24" s="21"/><c r="F24" s="5"/><c r="G24" s="21"/><c r="H24" s="2"/><c r="I24" s="2"/><c r="J24" s="2"/><c r="K24" s="2"/><c r="L24" s="2"/><c r="M24" s="2"/><c r="N24" s="2"/><c r="O24" s="2"/><c r="P24" s="2"/><c r="Q24" s="2"/><c r="R24" s="2"/><c r="S24" s="2"/><c r="T24" s="2"/><c r="U24" s="2"/><c r="V24" s="2"/><c r="W24" s="2"/><c r="X24" s="2"/><c r="Y24" s="2"/><c r="Z24" s="2"/></row><row r="25" spans="1:26" ht="15.75" customHeight="1" x14ac:dyDescent="0.25"><c r="A25" s="20"/><c r="B25" s="21"/><c r="C25" s="21"/><c r="D25" s="21"/><c r="E25" s="21"/><c r="F25" s="21"/><c r="G25" s="21"/><c r="H25" s="2"/><c r="I25" s="2"/><c r="J25" s="2"/><c r="K25" s="2"/><c r="L25" s="2"/><c r="M25" s="2"/><c r="N25" s="2"/><c r="O25" s="2"/><c r="P25" s="2"/><c r="Q25" s="2"/><c r="R25" s="2"/><c r="S25" s="2"/><c r="T25" s="2"/><c r="U25" s="2"/><c r="V25" s="2"/><c r="W25" s="2"/><c r="X25" s="2"/><c r="Y25" s="2"/><c r="Z25" s="2"/></row><row r="26" spans="1:26" ht="15.75" customHeight="1" x14ac:dyDescent="0.25"><c r="A26" s="20"/><c r="B26" s="21"/><c r="C26" s="21"/><c r="D26" s="21"/><c r="E26" s="21"/><c r="F26" s="21"/><c r="G26" s="21"/><c r="H26" s="2"/><c r="I26" s="2"/><c r="J26" s="2"/><c r="K26" s="2"/><c r="L26" s="2"/><c r="M26" s="2"/><c r="N26" s="2"/><c r="O26" s="2"/><c r="P26" s="2"/><c r="Q26" s="2"/><c r="R26" s="2"/><c r="S26" s="2"/><c r="T26" s="2"/><c r="U26" s="2"/><c r="V26" s="2"/><c r="W26" s="2"/><c r="X26" s="2"/><c r="Y26" s="2"/><c r="Z26" s="2"/></row><row r="27" spans="1:26" ht="15.75" customHeight="1" x14ac:dyDescent="0.25"><c r="A27" s="20"/><c r="B27" s="21"/><c r="C27" s="21"/><c r="D27" s="21"/><c r="E27" s="21"/><c r="F27" s="21"/><c r="G27" s="21"/><c r="H27" s="2"/><c r="I27" s="2"/><c r="J27" s="2"/><c r="K27" s="2"/><c r="L27" s="2"/><c r="M27" s="2"/><c r="N27" s="2"/><c r="O27" s="2"/><c r="P27" s="2"/><c r="Q27" s="2"/><c r="R27" s="2"/><c r="S27" s="2"/><c r="T27" s="2"/><c r="U27" s="2"/><c r="V27" s="2"/><c r="W27" s="2"/><c r="X27" s="2"/><c r="Y27" s="2"/><c r="Z27" s="2"/></row><row r="28" spans="1:26" ht="15.75" customHeight="1" x14ac:dyDescent="0.25"><c r="A28" s="20"/><c r="B28" s="21"/><c r="C28" s="21"/><c r="D28" s="21"/><c r="E28" s="21"/><c r="F28" s="22"/><c r="G28" s="21"/><c r="H28" s="2"/><c r="I28" s="2"/><c r="J28" s="2"/><c r="K28" s="2"/><c r="L28" s="2"/><c r="M28" s="2"/><c r="N28" s="2"/><c r="O28" s="2"/><c r="P28" s="2"/><c r="Q28" s="2"/><c r="R28" s="2"/><c r="S28" s="2"/><c r="T28" s="2"/><c r="U28" s="2"/><c r="V28" s="2"/><c r="W28" s="2"/><c r="X28" s="2"/><c r="Y28" s="2"/><c r="Z28" s="2"/></row><row r="29" spans="1:26" ht="15.75" customHeight="1" x14ac:dyDescent="0.25"><c r="A29" s="20"/><c r="B29" s="21"/><c r="C29" s="21"/><c r="D29" s="21"/><c r="E29" s="21"/><c r="F29" s="21"/><c r="G29" s="21"/><c r="H29" s="2"/><c r="I29" s="2"/><c r="J29" s="2"/><c r="K29" s="2"/><c r="L29" s="2"/><c r="M29" s="2"/><c r="N29" s="2"/><c r="O29" s="2"/><c r="P29" s="2"/><c r="Q29" s="2"/><c r="R29" s="2"/><c r="S29" s="2"/><c r="T29" s="2"/><c r="U29" s="2"/><c r="V29" s="2"/><c r="W29" s="2"/><c r="X29" s="2"/><c r="Y29" s="2"/><c r="Z29" s="2"/></row><row r="30" spans="1:26" ht="15.75" customHeight="1" x14ac:dyDescent="0.25"><c r="A30" s="20"/><c r="B30" s="21"/><c r="C30" s="21"/><c r="D30" s="21"/><c r="E30" s="21"/><c r="F30" s="21"/><c r="G30" s="21"/><c r="H30" s="2"/><c r="I30" s="2"/><c r="J30" s="2"/><c r="K30" s="2"/><c r="L30" s="2"/><c r="M30" s="2"/><c r="N30" s="2"/><c r="O30" s="2"/><c r="P30" s="2"/><c r="Q30" s="2"/><c r="R30" s="2"/><c r="S30" s="2"/><c r="T30" s="2"/><c r="U30" s="2"/><c r="V30" s="2"/><c r="W30" s="2"/><c r="X30" s="2"/><c r="Y30" s="2"/><c r="Z30" s="2"/></row><row r="31" spans="1:26" ht="15.75" customHeight="1" x14ac:dyDescent="0.25"><c r="A31" s="20"/><c r="B31" s="21"/><c r="C31" s="24"/><c r="D31" s="21"/><c r="E31" s="21"/><c r="F31" s="5"/><c r="G31" s="21"/><c r="H31" s="2"/><c r="I31" s="2"/><c r="J31" s="2"/><c r="K31" s="2"/><c r="L31" s="2"/><c r="M31" s="2"/><c r="N31" s="2"/><c r="O31" s="2"/><c r="P31" s="2"/><c r="Q31" s="2"/><c r="R31" s="2"/><c r="S31" s="2"/><c r="T31" s="2"/><c r="U31" s="2"/><c r="V31" s="2"/><c r="W31" s="2"/><c r="X31" s="2"/><c r="Y31" s="2"/><c r="Z31" s="2"/></row><row r="32" spans="1:26" ht="15.75" customHeight="1" x14ac:dyDescent="0.25"><c r="A32" s="20"/><c r="B32" s="21"/><c r="C32" s="25"/><c r="D32" s="21"/><c r="E32" s="21"/><c r="F32" s="5"/><c r="G32" s="21"/><c r="H32" s="2"/><c r="I32" s="2"/><c r="J32" s="2"/><c r="K32" s="2"/><c r="L32" s="2"/><c r="M32" s="2"/><c r="N32" s="2"/><c r="O32" s="2"/><c r="P32" s="2"/><c r="Q32" s="2"/><c r="R32" s="2"/><c r="S32" s="2"/><c r="T32" s="2"/><c r="U32" s="2"/><c r="V32" s="2"/><c r="W32" s="2"/><c r="X32" s="2"/><c r="Y32" s="2"/><c r="Z32" s="2"/></row><row r="33" spans="1:26" ht="15.75" customHeight="1" x14ac:dyDescent="0.25"><c r="A33" s="20"/><c r="B33" s="21"/><c r="C33" s="24"/><c r="D33" s="21"/><c r="E33" s="21"/><c r="F33" s="5"/><c r="G33" s="21"/><c r="H33" s="2"/><c r="I33" s="2"/><c r="J33" s="2"/><c r="K33" s="2"/><c r="L33" s="2"/><c r="M33" s="2"/><c r="N33" s="2"/><c r="O33" s="2"/><c r="P33" s="2"/><c r="Q33" s="2"/><c r="R33" s="2"/><c r="S33" s="2"/><c r="T33" s="2"/><c r="U33" s="2"/><c r="V33" s="2"/><c r="W33" s="2"/><c r="X33" s="2"/><c r="Y33" s="2"/><c r="Z33" s="2"/></row><row r="34" spans="1:26" ht="15.75" customHeight="1" x14ac:dyDescent="0.25"><c r="A34" s="26"/><c r="B34" s="5"/><c r="C34" s="22"/><c r="D34" s="5"/><c r="E34" s="21"/><c r="F34" s="5"/><c r="G34" s="5"/><c r="H34" s="2"/><c r="I34" s="2"/><c r="J34" s="2"/><c r="K34" s="2"/><c r="L34" s="2"/><c r="M34" s="2"/><c r="N34" s="2"/><c r="O34" s="2"/><c r="P34" s="2"/><c r="Q34" s="2"/><c r="R34" s="2"/><c r="S34" s="2"/><c r="T34" s="2"/><c r="U34" s="2"/><c r="V34" s="2"/><c r="W34" s="2"/><c r="X34" s="2"/><c r="Y34" s="2"/><c r="Z34" s="2"/></row><row r="35" spans="1:26" ht="15.75" customHeight="1" x14ac:dyDescent="0.25"><c r="A35" s="26"/><c r="B35" s="5"/><c r="C35" s="22"/><c r="D35" s="5"/><c r="E35" s="21"/><c r="F35" s="5"/><c r="G35" s="5"/><c r="H35" s="2"/><c r="I35" s="2"/><c r="J35" s="2"/><c r="K35" s="2"/><c r="L35" s="2"/><c r="M35" s="2"/><c r="N35" s="2"/><c r="O35" s="2"/><c r="P35" s="2"/><c r="Q35" s="2"/><c r="R35" s="2"/><c r="S35" s="2"/><c r="T35" s="2"/><c r="U35" s="2"/><c r="V35" s="2"/><c r="W35" s="2"/><c r="X35" s="2"/><c r="Y35" s="2"/><c r="Z35" s="2"/></row><row r="36" spans="1:26" ht="15.75" customHeight="1" x14ac:dyDescent="0.25"><c r="A36" s="26"/><c r="B36" s="5"/><c r="C36" s="22"/><c r="D36" s="5"/><c r="E36" s="21"/><c r="F36" s="5"/><c r="G36" s="5"/><c r="H36" s="2"/><c r="I36" s="2"/><c r="J36" s="2"/><c r="K36" s="2"/><c r="L36" s="2"/><c r="M36" s="2"/><c r="N36" s="2"/><c r="O36" s="2"/><c r="P36" s="2"/><c r="Q36" s="2"/><c r="R36" s="2"/><c r="S36" s="2"/><c r="T36" s="2"/><c r="U36" s="2"/><c r="V36" s="2"/><c r="W36" s="2"/><c r="X36" s="2"/><c r="Y36" s="2"/><c r="Z36" s="2"/></row><row r="37" spans="1:26" ht="15.75" customHeight="1" x14ac:dyDescent="0.25"><c r="A37" s="26"/><c r="B37" s="5"/><c r="C37" s="22"/><c r="D37" s="5"/><c r="E37" s="21"/><c r="F37" s="5"/><c r="G37" s="5"/><c r="H37" s="2"/><c r="I37" s="2"/><c r="J37" s="2"/><c r="K37" s="2"/><c r="L37" s="2"/><c r="M37" s="2"/><c r="N37" s="2"/><c r="O37" s="2"/><c r="P37" s="2"/><c r="Q37" s="2"/><c r="R37" s="2"/><c r="S37" s="2"/><c r="T37" s="2"/><c r="U37" s="2"/><c r="V37" s="2"/><c r="W37" s="2"/><c r="X37" s="2"/><c r="Y37" s="2"/><c r="Z37" s="2"/></row><row r="38" spans="1:26" ht="15.75" customHeight="1" x14ac:dyDescent="0.25"><c r="A38" s="26"/><c r="B38" s="5"/><c r="C38" s="22"/><c r="D38" s="5"/><c r="E38" s="21"/><c r="F38" s="5"/><c r="G38" s="5"/><c r="H38" s="2"/><c r="I38" s="2"/><c r="J38" s="2"/><c r="K38" s="2"/><c r="L38" s="2"/><c r="M38" s="2"/><c r="N38" s="2"/><c r="O38" s="2"/><c r="P38" s="2"/><c r="Q38" s="2"/><c r="R38" s="2"/><c r="S38" s="2"/><c r="T38" s="2"/><c r="U38" s="2"/><c r="V38" s="2"/><c r="W38" s="2"/><c r="X38" s="2"/><c r="Y38" s="2"/><c r="Z38" s="2"/></row><row r="39" spans="1:26" ht="15.75" customHeight="1" x14ac:dyDescent="0.25"><c r="A39" s="26"/><c r="B39" s="5"/><c r="C39" s="22"/><c r="D39" s="5"/><c r="E39" s="21"/><c r="F39" s="5"/><c r="G39" s="5"/><c r="H39" s="2"/><c r="I39" s="2"/><c r="J39" s="2"/><c r="K39" s="2"/><c r="L39" s="2"/><c r="M39" s="2"/><c r="N39" s="2"/><c r="O39" s="2"/><c r="P39" s="2"/><c r="Q39" s="2"/><c r="R39" s="2"/><c r="S39" s="2"/><c r="T39" s="2"/><c r="U39" s="2"/><c r="V39" s="2"/><c r="W39" s="2"/><c r="X39" s="2"/><c r="Y39" s="2"/><c r="Z39" s="2"/></row><row r="40" spans="1:26" ht="15.75" customHeight="1" x14ac:dyDescent="0.25"><c r="A40" s="26"/><c r="B40" s="5"/><c r="C40" s="22"/><c r="D40" s="5"/><c r="E40" s="21"/><c r="F40" s="5"/><c r="G40" s="5"/><c r="H40" s="2"/><c r="I40" s="2"/><c r="J40" s="2"/><c r="K40" s="2"/><c r="L40" s="2"/><c r="M40" s="2"/><c r="N40" s="2"/><c r="O40" s="2"/><c r="P40" s="2"/><c r="Q40" s="2"/><c r="R40" s="2"/><c r="S40" s="2"/><c r="T40" s="2"/><c r="U40" s="2"/><c r="V40" s="2"/><c r="W40" s="2"/><c r="X40" s="2"/><c r="Y40" s="2"/><c r="Z40" s="2"/></row><row r="41" spans="1:26" ht="15.75" customHeight="1" x14ac:dyDescent="0.25"><c r="A41" s="26"/><c r="B41" s="5"/><c r="C41" s="22"/><c r="D41" s="5"/><c r="E41" s="21"/><c r="F41" s="5"/><c r="G41" s="5"/><c r="H41" s="2"/><c r="I41" s="2"/><c r="J41" s="2"/><c r="K41" s="2"/><c r="L41" s="2"/><c r="M41" s="2"/><c r="N41" s="2"/><c r="O41" s="2"/><c r="P41" s="2"/><c r="Q41" s="2"/><c r="R41" s="2"/><c r="S41" s="2"/><c r="T41" s="2"/><c r="U41" s="2"/><c r="V41" s="2"/><c r="W41" s="2"/><c r="X41" s="2"/><c r="Y41" s="2"/><c r="Z41" s="2"/></row><row r="42" spans="1:26" ht="15.75" customHeight="1" x14ac:dyDescent="0.25"><c r="A42" s="26"/><c r="B42" s="5"/><c r="C42" s="22"/><c r="D42" s="5"/><c r="E42" s="21"/><c r="F42" s="5"/><c r="G42" s="5"/><c r="H42" s="2"/><c r="I42" s="2"/><c r="J42" s="2"/><c r="K42" s="2"/><c r="L42" s="2"/><c r="M42" s="2"/><c r="N42" s="2"/><c r="O42" s="2"/><c r="P42" s="2"/><c r="Q42" s="2"/><c r="R42" s="2"/><c r="S42" s="2"/><c r="T42" s="2"/><c r="U42" s="2"/><c r="V42" s="2"/><c r="W42" s="2"/><c r="X42" s="2"/><c r="Y42" s="2"/><c r="Z42" s="2"/></row><row r="43" spans="1:26" ht="15.75" customHeight="1" x14ac:dyDescent="0.25"><c r="A43" s="26"/><c r="B43" s="5"/><c r="C43" s="22"/><c r="D43" s="5"/><c r="E43" s="21"/><c r="F43" s="5"/><c r="G43" s="5"/><c r="H43" s="2"/><c r="I43" s="2"/><c r="J43" s="2"/><c r="K43" s="2"/><c r="L43" s="2"/><c r="M43" s="2"/><c r="N43" s="2"/><c r="O43" s="2"/><c r="P43" s="2"/><c r="Q43" s="2"/><c r="R43" s="2"/><c r="S43" s="2"/><c r="T43" s="2"/><c r="U43" s="2"/><c r="V43" s="2"/><c r="W43" s="2"/><c r="X43" s="2"/><c r="Y43" s="2"/><c r="Z43" s="2"/></row><row r="44" spans="1:26" ht="15.75" customHeight="1" x14ac:dyDescent="0.25"><c r="A44" s="26"/><c r="B44" s="5"/><c r="C44" s="21"/><c r="D44" s="5"/><c r="E44" s="21"/><c r="F44" s="22"/><c r="G44" s="5"/><c r="H44" s="2"/><c r="I44" s="2"/><c r="J44" s="2"/><c r="K44" s="2"/><c r="L44" s="2"/><c r="M44" s="2"/><c r="N44" s="2"/><c r="O44" s="2"/><c r="P44" s="2"/><c r="Q44" s="2"/><c r="R44" s="2"/><c r="S44" s="2"/><c r="T44" s="2"/><c r="U44" s="2"/><c r="V44" s="2"/><c r="W44" s="2"/><c r="X44" s="2"/><c r="Y44" s="2"/><c r="Z44" s="2"/></row><row r="45" spans="1:26" ht="15.75" customHeight="1" x14ac:dyDescent="0.25"><c r="A45" s="26"/><c r="B45" s="5"/><c r="C45" s="22"/><c r="D45" s="5"/><c r="E45" s="21"/><c r="F45" s="5"/><c r="G45" s="5"/><c r="H45" s="2"/><c r="I45" s="2"/><c r="J45" s="2"/><c r="K45" s="2"/><c r="L45" s="2"/><c r="M45" s="2"/><c r="N45" s="2"/><c r="O45" s="2"/><c r="P45" s="2"/><c r="Q45" s="2"/><c r="R45" s="2"/><c r="S45" s="2"/><c r="T45" s="2"/><c r="U45" s="2"/><c r="V45" s="2"/><c r="W45" s="2"/><c r="X45" s="2"/><c r="Y45" s="2"/><c r="Z45" s="2"/></row><row r="46" spans="1:26" ht="15.75" customHeight="1" x14ac:dyDescent="0.25"><c r="A46" s="26"/><c r="B46" s="5"/><c r="C46" s="22"/><c r="D46" s="5"/><c r="E46" s="21"/><c r="F46" s="5"/><c r="G46" s="5"/><c r="H46" s="2"/><c r="I46" s="2"/><c r="J46" s="2"/><c r="K46" s="2"/><c r="L46" s="2"/><c r="M46" s="2"/><c r="N46" s="2"/><c r="O46" s="2"/><c r="P46" s="2"/><c r="Q46" s="2"/><c r="R46" s="2"/><c r="S46" s="2"/><c r="T46" s="2"/><c r="U46" s="2"/><c r="V46" s="2"/><c r="W46" s="2"/><c r="X46" s="2"/><c r="Y46" s="2"/><c r="Z46" s="2"/></row><row r="47" spans="1:26" ht="15.75" customHeight="1" x14ac:dyDescent="0.25"><c r="A47" s="26"/><c r="B47" s="5"/><c r="C47" s="22"/><c r="D47" s="5"/><c r="E47" s="21"/><c r="F47" s="5"/><c r="G47" s="5"/><c r="H47" s="2"/><c r="I47" s="2"/><c r="J47" s="2"/><c r="K47" s="2"/><c r="L47" s="2"/><c r="M47" s="2"/><c r="N47" s="2"/><c r="O47" s="2"/><c r="P47" s="2"/><c r="Q47" s="2"/><c r="R47" s="2"/><c r="S47" s="2"/><c r="T47" s="2"/><c r="U47" s="2"/><c r="V47" s="2"/><c r="W47" s="2"/><c r="X47" s="2"/><c r="Y47" s="2"/><c r="Z47" s="2"/></row><row r="48" spans="1:26" ht="15.75" customHeight="1" x14ac:dyDescent="0.25"><c r="A48" s="26"/><c r="B48" s="5"/><c r="C48" s="5"/><c r="D48" s="5"/><c r="E48" s="21"/><c r="F48" s="5"/><c r="G48" s="5"/><c r="H48" s="2"/><c r="I48" s="2"/><c r="J48" s="2"/><c r="K48" s="2"/><c r="L48" s="2"/><c r="M48" s="2"/><c r="N48" s="2"/><c r="O48" s="2"/><c r="P48" s="2"/><c r="Q48" s="2"/><c r="R48" s="2"/><c r="S48" s="2"/><c r="T48" s="2"/><c r="U48" s="2"/><c r="V48" s="2"/><c r="W48" s="2"/><c r="X48" s="2"/><c r="Y48" s="2"/><c r="Z48" s="2"/></row><row r="49" spans="1:26" ht="15.75" customHeight="1" x14ac:dyDescent="0.25"><c r="A49" s="26"/><c r="B49" s="5"/><c r="C49" s="5"/><c r="D49" s="5"/><c r="E49" s="21"/><c r="F49" s="5"/><c r="G49" s="5"/><c r="H49" s="2"/><c r="I49" s="2"/><c r="J49" s="2"/><c r="K49" s="2"/><c r="L49" s="2"/><c r="M49" s="2"/><c r="N49" s="2"/><c r="O49" s="2"/><c r="P49" s="2"/><c r="Q49" s="2"/><c r="R49" s="2"/><c r="S49" s="2"/><c r="T49" s="2"/><c r="U49" s="2"/><c r="V49" s="2"/><c r="W49" s="2"/><c r="X49" s="2"/><c r="Y49" s="2"/><c r="Z49" s="2"/></row><row r="50" spans="1:26" ht="15.75" customHeight="1" x14ac:dyDescent="0.25"><c r="A50" s="20"/><c r="B50" s="5"/><c r="C50" s="27"/><c r="D50" s="5"/><c r="E50" s="21"/><c r="F50" s="5"/><c r="G50" s="5"/><c r="H50" s="2"/><c r="I50" s="2"/><c r="J50" s="2"/><c r="K50" s="2"/><c r="L50" s="2"/><c r="M50" s="2"/><c r="N50" s="2"/><c r="O50" s="2"/><c r="P50" s="2"/><c r="Q50" s="2"/><c r="R50" s="2"/><c r="S50" s="2"/><c r="T50" s="2"/><c r="U50" s="2"/><c r="V50" s="2"/><c r="W50" s="2"/><c r="X50" s="2"/><c r="Y50" s="2"/><c r="Z50" s="2"/></row><row r="51" spans="1:26" ht="15.75" customHeight="1" x14ac:dyDescent="0.25"><c r="A51" s="20"/><c r="B51" s="5"/><c r="C51" s="27"/><c r="D51" s="5"/><c r="E51" s="21"/><c r="F51" s="5"/><c r="G51" s="5"/><c r="H51" s="2"/><c r="I51" s="2"/><c r="J51" s="2"/><c r="K51" s="2"/><c r="L51" s="2"/><c r="M51" s="2"/><c r="N51" s="2"/><c r="O51" s="2"/><c r="P51" s="2"/><c r="Q51" s="2"/><c r="R51" s="2"/><c r="S51" s="2"/><c r="T51" s="2"/><c r="U51" s="2"/><c r="V51" s="2"/><c r="W51" s="2"/><c r="X51" s="2"/><c r="Y51" s="2"/><c r="Z51" s="2"/></row><row r="52" spans="1:26" ht="15.75" customHeight="1" x14ac:dyDescent="0.25"><c r="A52" s="20"/><c r="B52" s="5"/><c r="C52" s="27"/><c r="D52" s="5"/><c r="E52" s="21"/><c r="F52" s="5"/><c r="G52" s="5"/><c r="H52" s="2"/><c r="I52" s="2"/><c r="J52" s="2"/><c r="K52" s="2"/><c r="L52" s="2"/><c r="M52" s="2"/><c r="N52" s="2"/><c r="O52" s="2"/><c r="P52" s="2"/><c r="Q52" s="2"/><c r="R52" s="2"/><c r="S52" s="2"/><c r="T52" s="2"/><c r="U52" s="2"/><c r="V52" s="2"/><c r="W52" s="2"/><c r="X52" s="2"/><c r="Y52" s="2"/><c r="Z52" s="2"/></row><row r="53" spans="1:26" ht="15.75" customHeight="1" x14ac:dyDescent="0.25"><c r="A53" s="20"/><c r="B53" s="5"/><c r="C53" s="27"/><c r="D53" s="5"/><c r="E53" s="21"/><c r="F53" s="5"/><c r="G53" s="5"/><c r="H53" s="2"/><c r="I53" s="2"/><c r="J53" s="2"/><c r="K53" s="2"/><c r="L53" s="2"/><c r="M53" s="2"/><c r="N53" s="2"/><c r="O53" s="2"/><c r="P53" s="2"/><c r="Q53" s="2"/><c r="R53" s="2"/><c r="S53" s="2"/><c r="T53" s="2"/><c r="U53" s="2"/><c r="V53" s="2"/><c r="W53" s="2"/><c r="X53" s="2"/><c r="Y53" s="2"/><c r="Z53" s="2"/></row><row r="54" spans="1:26" ht="15.75" customHeight="1" x14ac:dyDescent="0.25"><c r="A54" s="20"/><c r="B54" s="5"/><c r="C54" s="21"/><c r="D54" s="5"/><c r="E54" s="21"/><c r="F54" s="22"/><c r="G54" s="5"/><c r="H54" s="2"/><c r="I54" s="2"/><c r="J54" s="2"/><c r="K54" s="2"/><c r="L54" s="2"/><c r="M54" s="2"/><c r="N54" s="2"/><c r="O54" s="2"/><c r="P54" s="2"/><c r="Q54" s="2"/><c r="R54" s="2"/><c r="S54" s="2"/><c r="T54" s="2"/><c r="U54" s="2"/><c r="V54" s="2"/><c r="W54" s="2"/><c r="X54" s="2"/><c r="Y54" s="2"/><c r="Z54" s="2"/></row><row r="55" spans="1:26" ht="15.75" customHeight="1" x14ac:dyDescent="0.25"><c r="A55" s="2"/><c r="B55" s="2"/><c r="C55" s="2"/><c r="D55" s="2"/><c r="E55" s="2"/><c r="F55" s="2"/><c r="G55" s="2"/><c r="H55" s="2"/><c r="I55" s="2"/><c r="J55" s="2"/><c r="K55" s="2"/><c r="L55" s="2"/><c r="M55" s="2"/><c r="N55" s="2"/><c r="O55" s="2"/><c r="P55" s="2"/><c r="Q55" s="2"/><c r="R55" s="2"/><c r="S55" s="2"/><c r="T55" s="2"/><c r="U55" s="2"/><c r="V55" s="2"/><c r="W55" s="2"/><c r="X55" s="2"/><c r="Y55" s="2"/><c r="Z55" s="2"/></row><row r="56" spans="1:26" ht="15.75" customHeight="1" x14ac:dyDescent="0.25"><c r="A56" s="2"/><c r="B56" s="2"/><c r="C56" s="2"/><c r="D56" s="2"/><c r="E56" s="2"/><c r="F56" s="2"/><c r="G56" s="2"/><c r="H56" s="2"/><c r="I56" s="2"/><c r="J56" s="2"/><c r="K56" s="2"/><c r="L56" s="2"/><c r="M56" s="2"/><c r="N56" s="2"/><c r="O56" s="2"/><c r="P56" s="2"/><c r="Q56" s="2"/><c r="R56" s="2"/><c r="S56" s="2"/><c r="T56" s="2"/><c r="U56" s="2"/><c r="V56" s="2"/><c r="W56" s="2"/><c r="X56" s="2"/><c r="Y56" s="2"/><c r="Z56" s="2"/></row><row r="57" spans="1:26" ht="15.75" customHeight="1" x14ac:dyDescent="0.25"><c r="A57" s="2"/><c r="B57" s="2"/><c r="C57" s="2"/><c r="D57" s="2"/><c r="E57" s="2"/><c r="F57" s="2"/><c r="G57" s="2"/><c r="H57" s="2"/><c r="I57" s="2"/><c r="J57" s="2"/><c r="K57" s="2"/><c r="L57" s="2"/><c r="M57" s="2"/><c r="N57" s="2"/><c r="O57" s="2"/><c r="P57" s="2"/><c r="Q57" s="2"/><c r="R57" s="2"/><c r="S57" s="2"/><c r="T57" s="2"/><c r="U57" s="2"/><c r="V57" s="2"/><c r="W57" s="2"/><c r="X57" s="2"/><c r="Y57" s="2"/><c r="Z57" s="2"/></row><row r="58" spans="1:26" ht="15.75" customHeight="1" x14ac:dyDescent="0.25"><c r="A58" s="2"/><c r="B58" s="2"/><c r="C58" s="2"/><c r="D58" s="2"/><c r="E58" s="2"/><c r="F58" s="2"/><c r="G58" s="2"/><c r="H58" s="2"/><c r="I58" s="2"/><c r="J58" s="2"/><c r="K58" s="2"/><c r="L58" s="2"/><c r="M58" s="2"/><c r="N58" s="2"/><c r="O58" s="2"/><c r="P58" s="2"/><c r="Q58" s="2"/><c r="R58" s="2"/><c r="S58" s="2"/><c r="T58" s="2"/><c r="U58" s="2"/><c r="V58" s="2"/><c r="W58" s="2"/><c r="X58" s="2"/><c r="Y58" s="2"/><c r="Z58" s="2"/></row><row r="59" spans="1:26" ht="15.75" customHeight="1" x14ac:dyDescent="0.25"><c r="A59" s="2"/><c r="B59" s="2"/><c r="C59" s="2"/><c r="D59" s="2"/><c r="E59" s="2"/><c r="F59" s="2"/><c r="G59" s="2"/><c r="H59" s="2"/><c r="I59" s="2"/><c r="J59" s="2"/><c r="K59" s="2"/><c r="L59" s="2"/><c r="M59" s="2"/><c r="N59" s="2"/><c r="O59" s="2"/><c r="P59" s="2"/><c r="Q59" s="2"/><c r="R59" s="2"/><c r="S59" s="2"/><c r="T59" s="2"/><c r="U59" s="2"/><c r="V59" s="2"/><c r="W59" s="2"/><c r="X59" s="2"/><c r="Y59" s="2"/><c r="Z59" s="2"/></row><row r="60" spans="1:26" ht="15.75" customHeight="1" x14ac:dyDescent="0.25"><c r="A60" s="2"/><c r="B60" s="2"/><c r="C60" s="2"/><c r="D60" s="2"/><c r="E60" s="2"/><c r="F60" s="2"/><c r="G60" s="2"/><c r="H60" s="2"/><c r="I60" s="2"/><c r="J60" s="2"/><c r="K60" s="2"/><c r="L60" s="2"/><c r="M60" s="2"/><c r="N60" s="2"/><c r="O60" s="2"/><c r="P60" s="2"/><c r="Q60" s="2"/><c r="R60" s="2"/><c r="S60" s="2"/><c r="T60" s="2"/><c r="U60" s="2"/><c r="V60" s="2"/><c r="W60" s="2"/><c r="X60" s="2"/><c r="Y60" s="2"/><c r="Z60" s="2"/></row><row r="61" spans="1:26" ht="15.75" customHeight="1" x14ac:dyDescent="0.25"><c r="A61" s="2"/><c r="B61" s="2"/><c r="C61" s="2"/><c r="D61" s="2"/><c r="E61" s="2"/><c r="F61" s="2"/><c r="G61" s="2"/><c r="H61" s="2"/><c r="I61" s="2"/><c r="J61" s="2"/><c r="K61" s="2"/><c r="L61" s="2"/><c r="M61" s="2"/><c r="N61" s="2"/><c r="O61" s="2"/><c r="P61" s="2"/><c r="Q61" s="2"/><c r="R61" s="2"/><c r="S61" s="2"/><c r="T61" s="2"/><c r="U61" s="2"/><c r="V61" s="2"/><c r="W61" s="2"/><c r="X61" s="2"/><c r="Y61" s="2"/><c r="Z61" s="2"/></row><row r="62" spans="1:26" ht="15.75" customHeight="1" x14ac:dyDescent="0.25"><c r="A62" s="2"/><c r="B62" s="2"/><c r="C62" s="2"/><c r="D62" s="2"/><c r="E62" s="2"/><c r="F62" s="2"/><c r="G62" s="2"/><c r="H62" s="2"/><c r="I62" s="2"/><c r="J62" s="2"/><c r="K62" s="2"/><c r="L62" s="2"/><c r="M62" s="2"/><c r="N62" s="2"/><c r="O62" s="2"/><c r="P62" s="2"/><c r="Q62" s="2"/><c r="R62" s="2"/><c r="S62" s="2"/><c r="T62" s="2"/><c r="U62" s="2"/><c r="V62" s="2"/><c r="W62" s="2"/><c r="X62" s="2"/><c r="Y62" s="2"/><c r="Z62" s="2"/></row><row r="63" spans="1:26" ht="15.75" customHeight="1" x14ac:dyDescent="0.25"><c r="A63" s="2"/><c r="B63" s="2"/><c r="C63" s="2"/><c r="D63" s="2"/><c r="E63" s="2"/><c r="F63" s="2"/><c r="G63" s="2"/><c r="H63" s="2"/><c r="I63" s="2"/><c r="J63" s="2"/><c r="K63" s="2"/><c r="L63" s="2"/><c r="M63" s="2"/><c r="N63" s="2"/><c r="O63" s="2"/><c r="P63" s="2"/><c r="Q63" s="2"/><c r="R63" s="2"/><c r="S63" s="2"/><c r="T63" s="2"/><c r="U63" s="2"/><c r="V63" s="2"/><c r="W63" s="2"/><c r="X63" s="2"/><c r="Y63" s="2"/><c r="Z63" s="2"/></row><row r="64" spans="1:26" ht="15.75" customHeight="1" x14ac:dyDescent="0.25"><c r="A64" s="2"/><c r="B64" s="2"/><c r="C64" s="2"/><c r="D64" s="2"/><c r="E64" s="2"/><c r="F64" s="2"/><c r="G64" s="2"/><c r="H64" s="2"/><c r="I64" s="2"/><c r="J64" s="2"/><c r="K64" s="2"/><c r="L64" s="2"/><c r="M64" s="2"/><c r="N64" s="2"/><c r="O64" s="2"/><c r="P64" s="2"/><c r="Q64" s="2"/><c r="R64" s="2"/><c r="S64" s="2"/><c r="T64" s="2"/><c r="U64" s="2"/><c r="V64" s="2"/><c r="W64" s="2"/><c r="X64" s="2"/><c r="Y64" s="2"/><c r="Z64" s="2"/></row><row r="65" spans="1:26" ht="15.75" customHeight="1" x14ac:dyDescent="0.25"><c r="A65" s="2"/><c r="B65" s="2"/><c r="C65" s="2"/><c r="D65" s="2"/><c r="E65" s="2"/><c r="F65" s="2"/><c r="G65" s="2"/><c r="H65" s="2"/><c r="I65" s="2"/><c r="J65" s="2"/><c r="K65" s="2"/><c r="L65" s="2"/><c r="M65" s="2"/><c r="N65" s="2"/><c r="O65" s="2"/><c r="P65" s="2"/><c r="Q65" s="2"/><c r="R65" s="2"/><c r="S65" s="2"/><c r="T65" s="2"/><c r="U65" s="2"/><c r="V65" s="2"/><c r="W65" s="2"/><c r="X65" s="2"/><c r="Y65" s="2"/><c r="Z65" s="2"/></row><row r="66" spans="1:26" ht="15.75" customHeight="1" x14ac:dyDescent="0.25"><c r="A66" s="2"/><c r="B66" s="2"/><c r="C66" s="2"/><c r="D66" s="2"/><c r="E66" s="2"/><c r="F66" s="2"/><c r="G66" s="2"/><c r="H66" s="2"/><c r="I66" s="2"/><c r="J66" s="2"/><c r="K66" s="2"/><c r="L66" s="2"/><c r="M66" s="2"/><c r="N66" s="2"/><c r="O66" s="2"/><c r="P66" s="2"/><c r="Q66" s="2"/><c r="R66" s="2"/><c r="S66" s="2"/><c r="T66" s="2"/><c r="U66" s="2"/><c r="V66" s="2"/><c r="W66" s="2"/><c r="X66" s="2"/><c r="Y66" s="2"/><c r="Z66" s="2"/></row><row r="67" spans="1:26" ht="15.75" customHeight="1" x14ac:dyDescent="0.25"><c r="A67" s="2"/><c r="B67" s="2"/><c r="C67" s="2"/><c r="D67" s="2"/><c r="E67" s="2"/><c r="F67" s="2"/><c r="G67" s="2"/><c r="H67" s="2"/><c r="I67" s="2"/><c r="J67" s="2"/><c r="K67" s="2"/><c r="L67" s="2"/><c r="M67" s="2"/><c r="N67" s="2"/><c r="O67" s="2"/><c r="P67" s="2"/><c r="Q67" s="2"/><c r="R67" s="2"/><c r="S67" s="2"/><c r="T67" s="2"/><c r="U67" s="2"/><c r="V67" s="2"/><c r="W67" s="2"/><c r="X67" s="2"/><c r="Y67" s="2"/><c r="Z67" s="2"/></row><row r="68" spans="1:26" ht="15.75" customHeight="1" x14ac:dyDescent="0.25"><c r="A68" s="2"/><c r="B68" s="2"/><c r="C68" s="2"/><c r="D68" s="2"/><c r="E68" s="2"/><c r="F68" s="2"/><c r="G68" s="2"/><c r="H68" s="2"/><c r="I68" s="2"/><c r="J68" s="2"/><c r="K68" s="2"/><c r="L68" s="2"/><c r="M68" s="2"/><c r="N68" s="2"/><c r="O68" s="2"/><c r="P68" s="2"/><c r="Q68" s="2"/><c r="R68" s="2"/><c r="S68" s="2"/><c r="T68" s="2"/><c r="U68" s="2"/><c r="V68" s="2"/><c r="W68" s="2"/><c r="X68" s="2"/><c r="Y68" s="2"/><c r="Z68" s="2"/></row><row r="69" spans="1:26" ht="15.75" customHeight="1" x14ac:dyDescent="0.25"><c r="A69" s="2"/><c r="B69" s="2"/><c r="C69" s="2"/><c r="D69" s="2"/><c r="E69" s="2"/><c r="F69" s="2"/><c r="G69" s="2"/><c r="H69" s="2"/><c r="I69" s="2"/><c r="J69" s="2"/><c r="K69" s="2"/><c r="L69" s="2"/><c r="M69" s="2"/><c r="N69" s="2"/><c r="O69" s="2"/><c r="P69" s="2"/><c r="Q69" s="2"/><c r="R69" s="2"/><c r="S69" s="2"/><c r="T69" s="2"/><c r="U69" s="2"/><c r="V69" s="2"/><c r="W69" s="2"/><c r="X69" s="2"/><c r="Y69" s="2"/><c r="Z69" s="2"/></row><row r="70" spans="1:26" ht="15.75" customHeight="1" x14ac:dyDescent="0.25"><c r="A70" s="2"/><c r="B70" s="2"/><c r="C70" s="2"/><c r="D70" s="2"/><c r="E70" s="2"/><c r="F70" s="2"/><c r="G70" s="2"/><c r="H70" s="2"/><c r="I70" s="2"/><c r="J70" s="2"/><c r="K70" s="2"/><c r="L70" s="2"/><c r="M70" s="2"/><c r="N70" s="2"/><c r="O70" s="2"/><c r="P70" s="2"/><c r="Q70" s="2"/><c r="R70" s="2"/><c r="S70" s="2"/><c r="T70" s="2"/><c r="U70" s="2"/><c r="V70" s="2"/><c r="W70" s="2"/><c r="X70" s="2"/><c r="Y70" s="2"/><c r="Z70" s="2"/></row><row r="71" spans="1:26" ht="15.75" customHeight="1" x14ac:dyDescent="0.25"><c r="A71" s="2"/><c r="B71" s="2"/><c r="C71" s="2"/><c r="D71" s="2"/><c r="E71" s="2"/><c r="F71" s="2"/><c r="G71" s="2"/><c r="H71" s="2"/><c r="I71" s="2"/><c r="J71" s="2"/><c r="K71" s="2"/><c r="L71" s="2"/><c r="M71" s="2"/><c r="N71" s="2"/><c r="O71" s="2"/><c r="P71" s="2"/><c r="Q71" s="2"/><c r="R71" s="2"/><c r="S71" s="2"/><c r="T71" s="2"/><c r="U71" s="2"/><c r="V71" s="2"/><c r="W71" s="2"/><c r="X71" s="2"/><c r="Y71" s="2"/><c r="Z71" s="2"/></row><row r="72" spans="1:26" ht="15.75" customHeight="1" x14ac:dyDescent="0.25"><c r="A72" s="2"/><c r="B72" s="2"/><c r="C72" s="2"/><c r="D72" s="2"/><c r="E72" s="2"/><c r="F72" s="2"/><c r="G72" s="2"/><c r="H72" s="2"/><c r="I72" s="2"/><c r="J72" s="2"/><c r="K72" s="2"/><c r="L72" s="2"/><c r="M72" s="2"/><c r="N72" s="2"/><c r="O72" s="2"/><c r="P72" s="2"/><c r="Q72" s="2"/><c r="R72" s="2"/><c r="S72" s="2"/><c r="T72" s="2"/><c r="U72" s="2"/><c r="V72" s="2"/><c r="W72" s="2"/><c r="X72" s="2"/><c r="Y72" s="2"/><c r="Z72" s="2"/></row><row r="73" spans="1:26" ht="15.75" customHeight="1" x14ac:dyDescent="0.25"><c r="A73" s="2"/><c r="B73" s="2"/><c r="C73" s="2"/><c r="D73" s="2"/><c r="E73" s="2"/><c r="F73" s="2"/><c r="G73" s="2"/><c r="H73" s="2"/><c r="I73" s="2"/><c r="J73" s="2"/><c r="K73" s="2"/><c r="L73" s="2"/><c r="M73" s="2"/><c r="N73" s="2"/><c r="O73" s="2"/><c r="P73" s="2"/><c r="Q73" s="2"/><c r="R73" s="2"/><c r="S73" s="2"/><c r="T73" s="2"/><c r="U73" s="2"/><c r="V73" s="2"/><c r="W73" s="2"/><c r="X73" s="2"/><c r="Y73" s="2"/><c r="Z73" s="2"/></row><row r="74" spans="1:26" ht="15.75" customHeight="1" x14ac:dyDescent="0.25"><c r="A74" s="2"/><c r="B74" s="2"/><c r="C74" s="2"/><c r="D74" s="2"/><c r="E74" s="2"/><c r="F74" s="2"/><c r="G74" s="2"/><c r="H74" s="2"/><c r="I74" s="2"/><c r="J74" s="2"/><c r="K74" s="2"/><c r="L74" s="2"/><c r="M74" s="2"/><c r="N74" s="2"/><c r="O74" s="2"/><c r="P74" s="2"/><c r="Q74" s="2"/><c r="R74" s="2"/><c r="S74" s="2"/><c r="T74" s="2"/><c r="U74" s="2"/><c r="V74" s="2"/><c r="W74" s="2"/><c r="X74" s="2"/><c r="Y74" s="2"/><c r="Z74" s="2"/></row><row r="75" spans="1:26" ht="15.75" customHeight="1" x14ac:dyDescent="0.25"><c r="A75" s="2"/><c r="B75" s="2"/><c r="C75" s="2"/><c r="D75" s="2"/><c r="E75" s="2"/><c r="F75" s="2"/><c r="G75" s="2"/><c r="H75" s="2"/><c r="I75" s="2"/><c r="J75" s="2"/><c r="K75" s="2"/><c r="L75" s="2"/><c r="M75" s="2"/><c r="N75" s="2"/><c r="O75" s="2"/><c r="P75" s="2"/><c r="Q75" s="2"/><c r="R75" s="2"/><c r="S75" s="2"/><c r="T75" s="2"/><c r="U75" s="2"/><c r="V75" s="2"/><c r="W75" s="2"/><c r="X75" s="2"/><c r="Y75" s="2"/><c r="Z75" s="2"/></row><row r="76" spans="1:26" ht="15.75" customHeight="1" x14ac:dyDescent="0.25"><c r="A76" s="2"/><c r="B76" s="2"/><c r="C76" s="2"/><c r="D76" s="2"/><c r="E76" s="2"/><c r="F76" s="2"/><c r="G76" s="2"/><c r="H76" s="2"/><c r="I76" s="2"/><c r="J76" s="2"/><c r="K76" s="2"/><c r="L76" s="2"/><c r="M76" s="2"/><c r="N76" s="2"/><c r="O76" s="2"/><c r="P76" s="2"/><c r="Q76" s="2"/><c r="R76" s="2"/><c r="S76" s="2"/><c r="T76" s="2"/><c r="U76" s="2"/><c r="V76" s="2"/><c r="W76" s="2"/><c r="X76" s="2"/><c r="Y76" s="2"/><c r="Z76" s="2"/></row><row r="77" spans="1:26" ht="15.75" customHeight="1" x14ac:dyDescent="0.25"><c r="A77" s="2"/><c r="B77" s="2"/><c r="C77" s="2"/><c r="D77" s="2"/><c r="E77" s="2"/><c r="F77" s="2"/><c r="G77" s="2"/><c r="H77" s="2"/><c r="I77" s="2"/><c r="J77" s="2"/><c r="K77" s="2"/><c r="L77" s="2"/><c r="M77" s="2"/><c r="N77" s="2"/><c r="O77" s="2"/><c r="P77" s="2"/><c r="Q77" s="2"/><c r="R77" s="2"/><c r="S77" s="2"/><c r="T77" s="2"/><c r="U77" s="2"/><c r="V77" s="2"/><c r="W77" s="2"/><c r="X77" s="2"/><c r="Y77" s="2"/><c r="Z77" s="2"/></row><row r="78" spans="1:26" ht="15.75" customHeight="1" x14ac:dyDescent="0.25"><c r="A78" s="2"/><c r="B78" s="2"/><c r="C78" s="2"/><c r="D78" s="2"/><c r="E78" s="2"/><c r="F78" s="2"/><c r="G78" s="2"/><c r="H78" s="2"/><c r="I78" s="2"/><c r="J78" s="2"/><c r="K78" s="2"/><c r="L78" s="2"/><c r="M78" s="2"/><c r="N78" s="2"/><c r="O78" s="2"/><c r="P78" s="2"/><c r="Q78" s="2"/><c r="R78" s="2"/><c r="S78" s="2"/><c r="T78" s="2"/><c r="U78" s="2"/><c r="V78" s="2"/><c r="W78" s="2"/><c r="X78" s="2"/><c r="Y78" s="2"/><c r="Z78" s="2"/></row><row r="79" spans="1:26" ht="15.75" customHeight="1" x14ac:dyDescent="0.25"><c r="A79" s="2"/><c r="B79" s="2"/><c r="C79" s="2"/><c r="D79" s="2"/><c r="E79" s="2"/><c r="F79" s="2"/><c r="G79" s="2"/><c r="H79" s="2"/><c r="I79" s="2"/><c r="J79" s="2"/><c r="K79" s="2"/><c r="L79" s="2"/><c r="M79" s="2"/><c r="N79" s="2"/><c r="O79" s="2"/><c r="P79" s="2"/><c r="Q79" s="2"/><c r="R79" s="2"/><c r="S79" s="2"/><c r="T79" s="2"/><c r="U79" s="2"/><c r="V79" s="2"/><c r="W79" s="2"/><c r="X79" s="2"/><c r="Y79" s="2"/><c r="Z79" s="2"/></row><row r="80" spans="1:26" ht="15.75" customHeight="1" x14ac:dyDescent="0.25"><c r="A80" s="2"/><c r="B80" s="2"/><c r="C80" s="2"/><c r="D80" s="2"/><c r="E80" s="2"/><c r="F80" s="2"/><c r="G80" s="2"/><c r="H80" s="2"/><c r="I80" s="2"/><c r="J80" s="2"/><c r="K80" s="2"/><c r="L80" s="2"/><c r="M80" s="2"/><c r="N80" s="2"/><c r="O80" s="2"/><c r="P80" s="2"/><c r="Q80" s="2"/><c r="R80" s="2"/><c r="S80" s="2"/><c r="T80" s="2"/><c r="U80" s="2"/><c r="V80" s="2"/><c r="W80" s="2"/><c r="X80" s="2"/><c r="Y80" s="2"/><c r="Z80" s="2"/></row><row r="81" spans="1:26" ht="15.75" customHeight="1" x14ac:dyDescent="0.25"><c r="A81" s="2"/><c r="B81" s="2"/><c r="C81" s="2"/><c r="D81" s="2"/><c r="E81" s="2"/><c r="F81" s="2"/><c r="G81" s="2"/><c r="H81" s="2"/><c r="I81" s="2"/><c r="J81" s="2"/><c r="K81" s="2"/><c r="L81" s="2"/><c r="M81" s="2"/><c r="N81" s="2"/><c r="O81" s="2"/><c r="P81" s="2"/><c r="Q81" s="2"/><c r="R81" s="2"/><c r="S81" s="2"/><c r="T81" s="2"/><c r="U81" s="2"/><c r="V81" s="2"/><c r="W81" s="2"/><c r="X81" s="2"/><c r="Y81" s="2"/><c r="Z81" s="2"/></row><row r="82" spans="1:26" ht="15.75" customHeight="1" x14ac:dyDescent="0.25"><c r="A82" s="2"/><c r="B82" s="2"/><c r="C82" s="2"/><c r="D82" s="2"/><c r="E82" s="2"/><c r="F82" s="2"/><c r="G82" s="2"/><c r="H82" s="2"/><c r="I82" s="2"/><c r="J82" s="2"/><c r="K82" s="2"/><c r="L82" s="2"/><c r="M82" s="2"/><c r="N82" s="2"/><c r="O82" s="2"/><c r="P82" s="2"/><c r="Q82" s="2"/><c r="R82" s="2"/><c r="S82" s="2"/><c r="T82" s="2"/><c r="U82" s="2"/><c r="V82" s="2"/><c r="W82" s="2"/><c r="X82" s="2"/><c r="Y82" s="2"/><c r="Z82" s="2"/></row><row r="83" spans="1:26" ht="15.75" customHeight="1" x14ac:dyDescent="0.25"><c r="A83" s="2"/><c r="B83" s="2"/><c r="C83" s="2"/><c r="D83" s="2"/><c r="E83" s="2"/><c r="F83" s="2"/><c r="G83" s="2"/><c r="H83" s="2"/><c r="I83" s="2"/><c r="J83" s="2"/><c r="K83" s="2"/><c r="L83" s="2"/><c r="M83" s="2"/><c r="N83" s="2"/><c r="O83" s="2"/><c r="P83" s="2"/><c r="Q83" s="2"/><c r="R83" s="2"/><c r="S83" s="2"/><c r="T83" s="2"/><c r="U83" s="2"/><c r="V83" s="2"/><c r="W83" s="2"/><c r="X83" s="2"/><c r="Y83" s="2"/><c r="Z83" s="2"/></row><row r="84" spans="1:26" ht="15.75" customHeight="1" x14ac:dyDescent="0.25"><c r="A84" s="2"/><c r="B84" s="2"/><c r="C84" s="2"/><c r="D84" s="2"/><c r="E84" s="2"/><c r="F84" s="2"/><c r="G84" s="2"/><c r="H84" s="2"/><c r="I84" s="2"/><c r="J84" s="2"/><c r="K84" s="2"/><c r="L84" s="2"/><c r="M84" s="2"/><c r="N84" s="2"/><c r="O84" s="2"/><c r="P84" s="2"/><c r="Q84" s="2"/><c r="R84" s="2"/><c r="S84" s="2"/><c r="T84" s="2"/><c r="U84" s="2"/><c r="V84" s="2"/><c r="W84" s="2"/><c r="X84" s="2"/><c r="Y84" s="2"/><c r="Z84" s="2"/></row><row r="85" spans="1:26" ht="15.75" customHeight="1" x14ac:dyDescent="0.25"><c r="A85" s="2"/><c r="B85" s="2"/><c r="C85" s="2"/><c r="D85" s="2"/><c r="E85" s="2"/><c r="F85" s="2"/><c r="G85" s="2"/><c r="H85" s="2"/><c r="I85" s="2"/><c r="J85" s="2"/><c r="K85" s="2"/><c r="L85" s="2"/><c r="M85" s="2"/><c r="N85" s="2"/><c r="O85" s="2"/><c r="P85" s="2"/><c r="Q85" s="2"/><c r="R85" s="2"/><c r="S85" s="2"/><c r="T85" s="2"/><c r="U85" s="2"/><c r="V85" s="2"/><c r="W85" s="2"/><c r="X85" s="2"/><c r="Y85" s="2"/><c r="Z85" s="2"/></row><row r="86" spans="1:26" ht="15.75" customHeight="1" x14ac:dyDescent="0.25"><c r="A86" s="2"/><c r="B86" s="2"/><c r="C86" s="2"/><c r="D86" s="2"/><c r="E86" s="2"/><c r="F86" s="2"/><c r="G86" s="2"/><c r="H86" s="2"/><c r="I86" s="2"/><c r="J86" s="2"/><c r="K86" s="2"/><c r="L86" s="2"/><c r="M86" s="2"/><c r="N86" s="2"/><c r="O86" s="2"/><c r="P86" s="2"/><c r="Q86" s="2"/><c r="R86" s="2"/><c r="S86" s="2"/><c r="T86" s="2"/><c r="U86" s="2"/><c r="V86" s="2"/><c r="W86" s="2"/><c r="X86" s="2"/><c r="Y86" s="2"/><c r="Z86" s="2"/></row><row r="87" spans="1:26" ht="15.75" customHeight="1" x14ac:dyDescent="0.25"><c r="A87" s="2"/><c r="B87" s="2"/><c r="C87" s="2"/><c r="D87" s="2"/><c r="E87" s="2"/><c r="F87" s="2"/><c r="G87" s="2"/><c r="H87" s="2"/><c r="I87" s="2"/><c r="J87" s="2"/><c r="K87" s="2"/><c r="L87" s="2"/><c r="M87" s="2"/><c r="N87" s="2"/><c r="O87" s="2"/><c r="P87" s="2"/><c r="Q87" s="2"/><c r="R87" s="2"/><c r="S87" s="2"/><c r="T87" s="2"/><c r="U87" s="2"/><c r="V87" s="2"/><c r="W87" s="2"/><c r="X87" s="2"/><c r="Y87" s="2"/><c r="Z87" s="2"/></row><row r="88" spans="1:26" ht="15.75" customHeight="1" x14ac:dyDescent="0.25"><c r="A88" s="2"/><c r="B88" s="2"/><c r="C88" s="2"/><c r="D88" s="2"/><c r="E88" s="2"/><c r="F88" s="2"/><c r="G88" s="2"/><c r="H88" s="2"/><c r="I88" s="2"/><c r="J88" s="2"/><c r="K88" s="2"/><c r="L88" s="2"/><c r="M88" s="2"/><c r="N88" s="2"/><c r="O88" s="2"/><c r="P88" s="2"/><c r="Q88" s="2"/><c r="R88" s="2"/><c r="S88" s="2"/><c r="T88" s="2"/><c r="U88" s="2"/><c r="V88" s="2"/><c r="W88" s="2"/><c r="X88" s="2"/><c r="Y88" s="2"/><c r="Z88" s="2"/></row><row r="89" spans="1:26" ht="15.75" customHeight="1" x14ac:dyDescent="0.25"><c r="A89" s="2"/><c r="B89" s="2"/><c r="C89" s="2"/><c r="D89" s="2"/><c r="E89" s="2"/><c r="F89" s="2"/><c r="G89" s="2"/><c r="H89" s="2"/><c r="I89" s="2"/><c r="J89" s="2"/><c r="K89" s="2"/><c r="L89" s="2"/><c r="M89" s="2"/><c r="N89" s="2"/><c r="O89" s="2"/><c r="P89" s="2"/><c r="Q89" s="2"/><c r="R89" s="2"/><c r="S89" s="2"/><c r="T89" s="2"/><c r="U89" s="2"/><c r="V89" s="2"/><c r="W89" s="2"/><c r="X89" s="2"/><c r="Y89" s="2"/><c r="Z89" s="2"/></row><row r="90" spans="1:26" ht="15.75" customHeight="1" x14ac:dyDescent="0.25"><c r="A90" s="2"/><c r="B90" s="2"/><c r="C90" s="2"/><c r="D90" s="2"/><c r="E90" s="2"/><c r="F90" s="2"/><c r="G90" s="2"/><c r="H90" s="2"/><c r="I90" s="2"/><c r="J90" s="2"/><c r="K90" s="2"/><c r="L90" s="2"/><c r="M90" s="2"/><c r="N90" s="2"/><c r="O90" s="2"/><c r="P90" s="2"/><c r="Q90" s="2"/><c r="R90" s="2"/><c r="S90" s="2"/><c r="T90" s="2"/><c r="U90" s="2"/><c r="V90" s="2"/><c r="W90" s="2"/><c r="X90" s="2"/><c r="Y90" s="2"/><c r="Z90" s="2"/></row><row r="91" spans="1:26" ht="15.75" customHeight="1" x14ac:dyDescent="0.25"><c r="A91" s="2"/><c r="B91" s="2"/><c r="C91" s="2"/><c r="D91" s="2"/><c r="E91" s="2"/><c r="F91" s="2"/><c r="G91" s="2"/><c r="H91" s="2"/><c r="I91" s="2"/><c r="J91" s="2"/><c r="K91" s="2"/><c r="L91" s="2"/><c r="M91" s="2"/><c r="N91" s="2"/><c r="O91" s="2"/><c r="P91" s="2"/><c r="Q91" s="2"/><c r="R91" s="2"/><c r="S91" s="2"/><c r="T91" s="2"/><c r="U91" s="2"/><c r="V91" s="2"/><c r="W91" s="2"/><c r="X91" s="2"/><c r="Y91" s="2"/><c r="Z91" s="2"/></row><row r="92" spans="1:26" ht="15.75" customHeight="1" x14ac:dyDescent="0.25"><c r="A92" s="2"/><c r="B92" s="2"/><c r="C92" s="2"/><c r="D92" s="2"/><c r="E92" s="2"/><c r="F92" s="2"/><c r="G92" s="2"/><c r="H92" s="2"/><c r="I92" s="2"/><c r="J92" s="2"/><c r="K92" s="2"/><c r="L92" s="2"/><c r="M92" s="2"/><c r="N92" s="2"/><c r="O92" s="2"/><c r="P92" s="2"/><c r="Q92" s="2"/><c r="R92" s="2"/><c r="S92" s="2"/><c r="T92" s="2"/><c r="U92" s="2"/><c r="V92" s="2"/><c r="W92" s="2"/><c r="X92" s="2"/><c r="Y92" s="2"/><c r="Z92" s="2"/></row><row r="93" spans="1:26" ht="15.75" customHeight="1" x14ac:dyDescent="0.25"><c r="A93" s="2"/><c r="B93" s="2"/><c r="C93" s="2"/><c r="D93" s="2"/><c r="E93" s="2"/><c r="F93" s="2"/><c r="G93" s="2"/><c r="H93" s="2"/><c r="I93" s="2"/><c r="J93" s="2"/><c r="K93" s="2"/><c r="L93" s="2"/><c r="M93" s="2"/><c r="N93" s="2"/><c r="O93" s="2"/><c r="P93" s="2"/><c r="Q93" s="2"/><c r="R93" s="2"/><c r="S93" s="2"/><c r="T93" s="2"/><c r="U93" s="2"/><c r="V93" s="2"/><c r="W93" s="2"/><c r="X93" s="2"/><c r="Y93" s="2"/><c r="Z93" s="2"/></row><row r="94" spans="1:26" ht="15.75" customHeight="1" x14ac:dyDescent="0.25"><c r="A94" s="2"/><c r="B94" s="2"/><c r="C94" s="2"/><c r="D94" s="2"/><c r="E94" s="2"/><c r="F94" s="2"/><c r="G94" s="2"/><c r="H94" s="2"/><c r="I94" s="2"/><c r="J94" s="2"/><c r="K94" s="2"/><c r="L94" s="2"/><c r="M94" s="2"/><c r="N94" s="2"/><c r="O94" s="2"/><c r="P94" s="2"/><c r="Q94" s="2"/><c r="R94" s="2"/><c r="S94" s="2"/><c r="T94" s="2"/><c r="U94" s="2"/><c r="V94" s="2"/><c r="W94" s="2"/><c r="X94" s="2"/><c r="Y94" s="2"/><c r="Z94" s="2"/></row><row r="95" spans="1:26" ht="15.75" customHeight="1" x14ac:dyDescent="0.25"><c r="A95" s="2"/><c r="B95" s="2"/><c r="C95" s="2"/><c r="D95" s="2"/><c r="E95" s="2"/><c r="F95" s="2"/><c r="G95" s="2"/><c r="H95" s="2"/><c r="I95" s="2"/><c r="J95" s="2"/><c r="K95" s="2"/><c r="L95" s="2"/><c r="M95" s="2"/><c r="N95" s="2"/><c r="O95" s="2"/><c r="P95" s="2"/><c r="Q95" s="2"/><c r="R95" s="2"/><c r="S95" s="2"/><c r="T95" s="2"/><c r="U95" s="2"/><c r="V95" s="2"/><c r="W95" s="2"/><c r="X95" s="2"/><c r="Y95" s="2"/><c r="Z95" s="2"/></row><row r="96" spans="1:26" ht="15.75" customHeight="1" x14ac:dyDescent="0.25"><c r="A96" s="2"/><c r="B96" s="2"/><c r="C96" s="2"/><c r="D96" s="2"/><c r="E96" s="2"/><c r="F96" s="2"/><c r="G96" s="2"/><c r="H96" s="2"/><c r="I96" s="2"/><c r="J96" s="2"/><c r="K96" s="2"/><c r="L96" s="2"/><c r="M96" s="2"/><c r="N96" s="2"/><c r="O96" s="2"/><c r="P96" s="2"/><c r="Q96" s="2"/><c r="R96" s="2"/><c r="S96" s="2"/><c r="T96" s="2"/><c r="U96" s="2"/><c r="V96" s="2"/><c r="W96" s="2"/><c r="X96" s="2"/><c r="Y96" s="2"/><c r="Z96" s="2"/></row><row r="97" spans="1:26" ht="15.75" customHeight="1" x14ac:dyDescent="0.25"><c r="A97" s="2"/><c r="B97" s="2"/><c r="C97" s="2"/><c r="D97" s="2"/><c r="E97" s="2"/><c r="F97" s="2"/><c r="G97" s="2"/><c r="H97" s="2"/><c r="I97" s="2"/><c r="J97" s="2"/><c r="K97" s="2"/><c r="L97" s="2"/><c r="M97" s="2"/><c r="N97" s="2"/><c r="O97" s="2"/><c r="P97" s="2"/><c r="Q97" s="2"/><c r="R97" s="2"/><c r="S97" s="2"/><c r="T97" s="2"/><c r="U97" s="2"/><c r="V97" s="2"/><c r="W97" s="2"/><c r="X97" s="2"/><c r="Y97" s="2"/><c r="Z97" s="2"/></row><row r="98" spans="1:26" ht="15.75" customHeight="1" x14ac:dyDescent="0.25"><c r="A98" s="2"/><c r="B98" s="2"/><c r="C98" s="2"/><c r="D98" s="2"/><c r="E98" s="2"/><c r="F98" s="2"/><c r="G98" s="2"/><c r="H98" s="2"/><c r="I98" s="2"/><c r="J98" s="2"/><c r="K98" s="2"/><c r="L98" s="2"/><c r="M98" s="2"/><c r="N98" s="2"/><c r="O98" s="2"/><c r="P98" s="2"/><c r="Q98" s="2"/><c r="R98" s="2"/><c r="S98" s="2"/><c r="T98" s="2"/><c r="U98" s="2"/><c r="V98" s="2"/><c r="W98" s="2"/><c r="X98" s="2"/><c r="Y98" s="2"/><c r="Z98" s="2"/></row><row r="99" spans="1:26" ht="15.75" customHeight="1" x14ac:dyDescent="0.25"><c r="A99" s="2"/><c r="B99" s="2"/><c r="C99" s="2"/><c r="D99" s="2"/><c r="E99" s="2"/><c r="F99" s="2"/><c r="G99" s="2"/><c r="H99" s="2"/><c r="I99" s="2"/><c r="J99" s="2"/><c r="K99" s="2"/><c r="L99" s="2"/><c r="M99" s="2"/><c r="N99" s="2"/><c r="O99" s="2"/><c r="P99" s="2"/><c r="Q99" s="2"/><c r="R99" s="2"/><c r="S99" s="2"/><c r="T99" s="2"/><c r="U99" s="2"/><c r="V99" s="2"/><c r="W99" s="2"/><c r="X99" s="2"/><c r="Y99" s="2"/><c r="Z99" s="2"/></row><row r="100" spans="1:26" ht="15.75" customHeight="1" x14ac:dyDescent="0.25"><c r="A100" s="2"/><c r="B100" s="2"/><c r="C100" s="2"/><c r="D100" s="2"/><c r="E100" s="2"/><c r="F100" s="2"/><c r="G100" s="2"/><c r="H100" s="2"/><c r="I100" s="2"/><c r="J100" s="2"/><c r="K100" s="2"/><c r="L100" s="2"/><c r="M100" s="2"/><c r="N100" s="2"/><c r="O100" s="2"/><c r="P100" s="2"/><c r="Q100" s="2"/><c r="R100" s="2"/><c r="S100" s="2"/><c r="T100" s="2"/><c r="U100" s="2"/><c r="V100" s="2"/><c r="W100" s="2"/><c r="X100" s="2"/><c r="Y100" s="2"/><c r="Z100" s="2"/></row><row r="101" spans="1:26" ht="15.75" customHeight="1" x14ac:dyDescent="0.25"><c r="A101" s="2"/><c r="B101" s="2"/><c r="C101" s="2"/><c r="D101" s="2"/><c r="E101" s="2"/><c r="F101" s="2"/><c r="G101" s="2"/><c r="H101" s="2"/><c r="I101" s="2"/><c r="J101" s="2"/><c r="K101" s="2"/><c r="L101" s="2"/><c r="M101" s="2"/><c r="N101" s="2"/><c r="O101" s="2"/><c r="P101" s="2"/><c r="Q101" s="2"/><c r="R101" s="2"/><c r="S101" s="2"/><c r="T101" s="2"/><c r="U101" s="2"/><c r="V101" s="2"/><c r="W101" s="2"/><c r="X101" s="2"/><c r="Y101" s="2"/><c r="Z101" s="2"/></row><row r="102" spans="1:26" ht="15.75" customHeight="1" x14ac:dyDescent="0.25"><c r="A102" s="2"/><c r="B102" s="2"/><c r="C102" s="2"/><c r="D102" s="2"/><c r="E102" s="2"/><c r="F102" s="2"/><c r="G102" s="2"/><c r="H102" s="2"/><c r="I102" s="2"/><c r="J102" s="2"/><c r="K102" s="2"/><c r="L102" s="2"/><c r="M102" s="2"/><c r="N102" s="2"/><c r="O102" s="2"/><c r="P102" s="2"/><c r="Q102" s="2"/><c r="R102" s="2"/><c r="S102" s="2"/><c r="T102" s="2"/><c r="U102" s="2"/><c r="V102" s="2"/><c r="W102" s="2"/><c r="X102" s="2"/><c r="Y102" s="2"/><c r="Z102" s="2"/></row><row r="103" spans="1:26" ht="15.75" customHeight="1" x14ac:dyDescent="0.25"><c r="A103" s="2"/><c r="B103" s="2"/><c r="C103" s="2"/><c r="D103" s="2"/><c r="E103" s="2"/><c r="F103" s="2"/><c r="G103" s="2"/><c r="H103" s="2"/><c r="I103" s="2"/><c r="J103" s="2"/><c r="K103" s="2"/><c r="L103" s="2"/><c r="M103" s="2"/><c r="N103" s="2"/><c r="O103" s="2"/><c r="P103" s="2"/><c r="Q103" s="2"/><c r="R103" s="2"/><c r="S103" s="2"/><c r="T103" s="2"/><c r="U103" s="2"/><c r="V103" s="2"/><c r="W103" s="2"/><c r="X103" s="2"/><c r="Y103" s="2"/><c r="Z103" s="2"/></row><row r="104" spans="1:26" ht="15.75" customHeight="1" x14ac:dyDescent="0.25"><c r="A104" s="2"/><c r="B104" s="2"/><c r="C104" s="2"/><c r="D104" s="2"/><c r="E104" s="2"/><c r="F104" s="2"/><c r="G104" s="2"/><c r="H104" s="2"/><c r="I104" s="2"/><c r="J104" s="2"/><c r="K104" s="2"/><c r="L104" s="2"/><c r="M104" s="2"/><c r="N104" s="2"/><c r="O104" s="2"/><c r="P104" s="2"/><c r="Q104" s="2"/><c r="R104" s="2"/><c r="S104" s="2"/><c r="T104" s="2"/><c r="U104" s="2"/><c r="V104" s="2"/><c r="W104" s="2"/><c r="X104" s="2"/><c r="Y104" s="2"/><c r="Z104" s="2"/></row><row r="105" spans="1:26" ht="15.75" customHeight="1" x14ac:dyDescent="0.25"><c r="A105" s="2"/><c r="B105" s="2"/><c r="C105" s="2"/><c r="D105" s="2"/><c r="E105" s="2"/><c r="F105" s="2"/><c r="G105" s="2"/><c r="H105" s="2"/><c r="I105" s="2"/><c r="J105" s="2"/><c r="K105" s="2"/><c r="L105" s="2"/><c r="M105" s="2"/><c r="N105" s="2"/><c r="O105" s="2"/><c r="P105" s="2"/><c r="Q105" s="2"/><c r="R105" s="2"/><c r="S105" s="2"/><c r="T105" s="2"/><c r="U105" s="2"/><c r="V105" s="2"/><c r="W105" s="2"/><c r="X105" s="2"/><c r="Y105" s="2"/><c r="Z105" s="2"/></row><row r="106" spans="1:26" ht="15.75" customHeight="1" x14ac:dyDescent="0.25"><c r="A106" s="2"/><c r="B106" s="2"/><c r="C106" s="2"/><c r="D106" s="2"/><c r="E106" s="2"/><c r="F106" s="2"/><c r="G106" s="2"/><c r="H106" s="2"/><c r="I106" s="2"/><c r="J106" s="2"/><c r="K106" s="2"/><c r="L106" s="2"/><c r="M106" s="2"/><c r="N106" s="2"/><c r="O106" s="2"/><c r="P106" s="2"/><c r="Q106" s="2"/><c r="R106" s="2"/><c r="S106" s="2"/><c r="T106" s="2"/><c r="U106" s="2"/><c r="V106" s="2"/><c r="W106" s="2"/><c r="X106" s="2"/><c r="Y106" s="2"/><c r="Z106" s="2"/></row><row r="107" spans="1:26" ht="15.75" customHeight="1" x14ac:dyDescent="0.25"><c r="A107" s="2"/><c r="B107" s="2"/><c r="C107" s="2"/><c r="D107" s="2"/><c r="E107" s="2"/><c r="F107" s="2"/><c r="G107" s="2"/><c r="H107" s="2"/><c r="I107" s="2"/><c r="J107" s="2"/><c r="K107" s="2"/><c r="L107" s="2"/><c r="M107" s="2"/><c r="N107" s="2"/><c r="O107" s="2"/><c r="P107" s="2"/><c r="Q107" s="2"/><c r="R107" s="2"/><c r="S107" s="2"/><c r="T107" s="2"/><c r="U107" s="2"/><c r="V107" s="2"/><c r="W107" s="2"/><c r="X107" s="2"/><c r="Y107" s="2"/><c r="Z107" s="2"/></row><row r="108" spans="1:26" ht="15.75" customHeight="1" x14ac:dyDescent="0.25"><c r="A108" s="2"/><c r="B108" s="2"/><c r="C108" s="2"/><c r="D108" s="2"/><c r="E108" s="2"/><c r="F108" s="2"/><c r="G108" s="2"/><c r="H108" s="2"/><c r="I108" s="2"/><c r="J108" s="2"/><c r="K108" s="2"/><c r="L108" s="2"/><c r="M108" s="2"/><c r="N108" s="2"/><c r="O108" s="2"/><c r="P108" s="2"/><c r="Q108" s="2"/><c r="R108" s="2"/><c r="S108" s="2"/><c r="T108" s="2"/><c r="U108" s="2"/><c r="V108" s="2"/><c r="W108" s="2"/><c r="X108" s="2"/><c r="Y108" s="2"/><c r="Z108" s="2"/></row><row r="109" spans="1:26" ht="15.75" customHeight="1" x14ac:dyDescent="0.25"><c r="A109" s="2"/><c r="B109" s="2"/><c r="C109" s="2"/><c r="D109" s="2"/><c r="E109" s="2"/><c r="F109" s="2"/><c r="G109" s="2"/><c r="H109" s="2"/><c r="I109" s="2"/><c r="J109" s="2"/><c r="K109" s="2"/><c r="L109" s="2"/><c r="M109" s="2"/><c r="N109" s="2"/><c r="O109" s="2"/><c r="P109" s="2"/><c r="Q109" s="2"/><c r="R109" s="2"/><c r="S109" s="2"/><c r="T109" s="2"/><c r="U109" s="2"/><c r="V109" s="2"/><c r="W109" s="2"/><c r="X109" s="2"/><c r="Y109" s="2"/><c r="Z109" s="2"/></row><row r="110" spans="1:26" ht="15.75" customHeight="1" x14ac:dyDescent="0.25"><c r="A110" s="2"/><c r="B110" s="2"/><c r="C110" s="2"/><c r="D110" s="2"/><c r="E110" s="2"/><c r="F110" s="2"/><c r="G110" s="2"/><c r="H110" s="2"/><c r="I110" s="2"/><c r="J110" s="2"/><c r="K110" s="2"/><c r="L110" s="2"/><c r="M110" s="2"/><c r="N110" s="2"/><c r="O110" s="2"/><c r="P110" s="2"/><c r="Q110" s="2"/><c r="R110" s="2"/><c r="S110" s="2"/><c r="T110" s="2"/><c r="U110" s="2"/><c r="V110" s="2"/><c r="W110" s="2"/><c r="X110" s="2"/><c r="Y110" s="2"/><c r="Z110" s="2"/></row><row r="111" spans="1:26" ht="15.75" customHeight="1" x14ac:dyDescent="0.25"><c r="A111" s="2"/><c r="B111" s="2"/><c r="C111" s="2"/><c r="D111" s="2"/><c r="E111" s="2"/><c r="F111" s="2"/><c r="G111" s="2"/><c r="H111" s="2"/><c r="I111" s="2"/><c r="J111" s="2"/><c r="K111" s="2"/><c r="L111" s="2"/><c r="M111" s="2"/><c r="N111" s="2"/><c r="O111" s="2"/><c r="P111" s="2"/><c r="Q111" s="2"/><c r="R111" s="2"/><c r="S111" s="2"/><c r="T111" s="2"/><c r="U111" s="2"/><c r="V111" s="2"/><c r="W111" s="2"/><c r="X111" s="2"/><c r="Y111" s="2"/><c r="Z111" s="2"/></row><row r="112" spans="1:26" ht="15.75" customHeight="1" x14ac:dyDescent="0.25"><c r="A112" s="2"/><c r="B112" s="2"/><c r="C112" s="2"/><c r="D112" s="2"/><c r="E112" s="2"/><c r="F112" s="2"/><c r="G112" s="2"/><c r="H112" s="2"/><c r="I112" s="2"/><c r="J112" s="2"/><c r="K112" s="2"/><c r="L112" s="2"/><c r="M112" s="2"/><c r="N112" s="2"/><c r="O112" s="2"/><c r="P112" s="2"/><c r="Q112" s="2"/><c r="R112" s="2"/><c r="S112" s="2"/><c r="T112" s="2"/><c r="U112" s="2"/><c r="V112" s="2"/><c r="W112" s="2"/><c r="X112" s="2"/><c r="Y112" s="2"/><c r="Z112" s="2"/></row><row r="113" spans="1:26" ht="15.75" customHeight="1" x14ac:dyDescent="0.25"><c r="A113" s="2"/><c r="B113" s="2"/><c r="C113" s="2"/><c r="D113" s="2"/><c r="E113" s="2"/><c r="F113" s="2"/><c r="G113" s="2"/><c r="H113" s="2"/><c r="I113" s="2"/><c r="J113" s="2"/><c r="K113" s="2"/><c r="L113" s="2"/><c r="M113" s="2"/><c r="N113" s="2"/><c r="O113" s="2"/><c r="P113" s="2"/><c r="Q113" s="2"/><c r="R113" s="2"/><c r="S113" s="2"/><c r="T113" s="2"/><c r="U113" s="2"/><c r="V113" s="2"/><c r="W113" s="2"/><c r="X113" s="2"/><c r="Y113" s="2"/><c r="Z113" s="2"/></row><row r="114" spans="1:26" ht="15.75" customHeight="1" x14ac:dyDescent="0.25"><c r="A114" s="2"/><c r="B114" s="2"/><c r="C114" s="2"/><c r="D114" s="2"/><c r="E114" s="2"/><c r="F114" s="2"/><c r="G114" s="2"/><c r="H114" s="2"/><c r="I114" s="2"/><c r="J114" s="2"/><c r="K114" s="2"/><c r="L114" s="2"/><c r="M114" s="2"/><c r="N114" s="2"/><c r="O114" s="2"/><c r="P114" s="2"/><c r="Q114" s="2"/><c r="R114" s="2"/><c r="S114" s="2"/><c r="T114" s="2"/><c r="U114" s="2"/><c r="V114" s="2"/><c r="W114" s="2"/><c r="X114" s="2"/><c r="Y114" s="2"/><c r="Z114" s="2"/></row><row r="115" spans="1:26" ht="15.75" customHeight="1" x14ac:dyDescent="0.25"><c r="A115" s="2"/><c r="B115" s="2"/><c r="C115" s="2"/><c r="D115" s="2"/><c r="E115" s="2"/><c r="F115" s="2"/><c r="G115" s="2"/><c r="H115" s="2"/><c r="I115" s="2"/><c r="J115" s="2"/><c r="K115" s="2"/><c r="L115" s="2"/><c r="M115" s="2"/><c r="N115" s="2"/><c r="O115" s="2"/><c r="P115" s="2"/><c r="Q115" s="2"/><c r="R115" s="2"/><c r="S115" s="2"/><c r="T115" s="2"/><c r="U115" s="2"/><c r="V115" s="2"/><c r="W115" s="2"/><c r="X115" s="2"/><c r="Y115" s="2"/><c r="Z115" s="2"/></row><row r="116" spans="1:26" ht="15.75" customHeight="1" x14ac:dyDescent="0.25"><c r="A116" s="2"/><c r="B116" s="2"/><c r="C116" s="2"/><c r="D116" s="2"/><c r="E116" s="2"/><c r="F116" s="2"/><c r="G116" s="2"/><c r="H116" s="2"/><c r="I116" s="2"/><c r="J116" s="2"/><c r="K116" s="2"/><c r="L116" s="2"/><c r="M116" s="2"/><c r="N116" s="2"/><c r="O116" s="2"/><c r="P116" s="2"/><c r="Q116" s="2"/><c r="R116" s="2"/><c r="S116" s="2"/><c r="T116" s="2"/><c r="U116" s="2"/><c r="V116" s="2"/><c r="W116" s="2"/><c r="X116" s="2"/><c r="Y116" s="2"/><c r="Z116" s="2"/></row><row r="117" spans="1:26" ht="15.75" customHeight="1" x14ac:dyDescent="0.25"><c r="A117" s="2"/><c r="B117" s="2"/><c r="C117" s="2"/><c r="D117" s="2"/><c r="E117" s="2"/><c r="F117" s="2"/><c r="G117" s="2"/><c r="H117" s="2"/><c r="I117" s="2"/><c r="J117" s="2"/><c r="K117" s="2"/><c r="L117" s="2"/><c r="M117" s="2"/><c r="N117" s="2"/><c r="O117" s="2"/><c r="P117" s="2"/><c r="Q117" s="2"/><c r="R117" s="2"/><c r="S117" s="2"/><c r="T117" s="2"/><c r="U117" s="2"/><c r="V117" s="2"/><c r="W117" s="2"/><c r="X117" s="2"/><c r="Y117" s="2"/><c r="Z117" s="2"/></row><row r="118" spans="1:26" ht="15.75" customHeight="1" x14ac:dyDescent="0.25"><c r="A118" s="2"/><c r="B118" s="2"/><c r="C118" s="2"/><c r="D118" s="2"/><c r="E118" s="2"/><c r="F118" s="2"/><c r="G118" s="2"/><c r="H118" s="2"/><c r="I118" s="2"/><c r="J118" s="2"/><c r="K118" s="2"/><c r="L118" s="2"/><c r="M118" s="2"/><c r="N118" s="2"/><c r="O118" s="2"/><c r="P118" s="2"/><c r="Q118" s="2"/><c r="R118" s="2"/><c r="S118" s="2"/><c r="T118" s="2"/><c r="U118" s="2"/><c r="V118" s="2"/><c r="W118" s="2"/><c r="X118" s="2"/><c r="Y118" s="2"/><c r="Z118" s="2"/></row><row r="119" spans="1:26" ht="15.75" customHeight="1" x14ac:dyDescent="0.25"><c r="A119" s="2"/><c r="B119" s="2"/><c r="C119" s="2"/><c r="D119" s="2"/><c r="E119" s="2"/><c r="F119" s="2"/><c r="G119" s="2"/><c r="H119" s="2"/><c r="I119" s="2"/><c r="J119" s="2"/><c r="K119" s="2"/><c r="L119" s="2"/><c r="M119" s="2"/><c r="N119" s="2"/><c r="O119" s="2"/><c r="P119" s="2"/><c r="Q119" s="2"/><c r="R119" s="2"/><c r="S119" s="2"/><c r="T119" s="2"/><c r="U119" s="2"/><c r="V119" s="2"/><c r="W119" s="2"/><c r="X119" s="2"/><c r="Y119" s="2"/><c r="Z119" s="2"/></row><row r="120" spans="1:26" ht="15.75" customHeight="1" x14ac:dyDescent="0.25"><c r="A120" s="2"/><c r="B120" s="2"/><c r="C120" s="2"/><c r="D120" s="2"/><c r="E120" s="2"/><c r="F120" s="2"/><c r="G120" s="2"/><c r="H120" s="2"/><c r="I120" s="2"/><c r="J120" s="2"/><c r="K120" s="2"/><c r="L120" s="2"/><c r="M120" s="2"/><c r="N120" s="2"/><c r="O120" s="2"/><c r="P120" s="2"/><c r="Q120" s="2"/><c r="R120" s="2"/><c r="S120" s="2"/><c r="T120" s="2"/><c r="U120" s="2"/><c r="V120" s="2"/><c r="W120" s="2"/><c r="X120" s="2"/><c r="Y120" s="2"/><c r="Z120" s="2"/></row><row r="121" spans="1:26" ht="15.75" customHeight="1" x14ac:dyDescent="0.25"><c r="A121" s="2"/><c r="B121" s="2"/><c r="C121" s="2"/><c r="D121" s="2"/><c r="E121" s="2"/><c r="F121" s="2"/><c r="G121" s="2"/><c r="H121" s="2"/><c r="I121" s="2"/><c r="J121" s="2"/><c r="K121" s="2"/><c r="L121" s="2"/><c r="M121" s="2"/><c r="N121" s="2"/><c r="O121" s="2"/><c r="P121" s="2"/><c r="Q121" s="2"/><c r="R121" s="2"/><c r="S121" s="2"/><c r="T121" s="2"/><c r="U121" s="2"/><c r="V121" s="2"/><c r="W121" s="2"/><c r="X121" s="2"/><c r="Y121" s="2"/><c r="Z121" s="2"/></row><row r="122" spans="1:26" ht="15.75" customHeight="1" x14ac:dyDescent="0.25"><c r="A122" s="2"/><c r="B122" s="2"/><c r="C122" s="2"/><c r="D122" s="2"/><c r="E122" s="2"/><c r="F122" s="2"/><c r="G122" s="2"/><c r="H122" s="2"/><c r="I122" s="2"/><c r="J122" s="2"/><c r="K122" s="2"/><c r="L122" s="2"/><c r="M122" s="2"/><c r="N122" s="2"/><c r="O122" s="2"/><c r="P122" s="2"/><c r="Q122" s="2"/><c r="R122" s="2"/><c r="S122" s="2"/><c r="T122" s="2"/><c r="U122" s="2"/><c r="V122" s="2"/><c r="W122" s="2"/><c r="X122" s="2"/><c r="Y122" s="2"/><c r="Z122" s="2"/></row><row r="123" spans="1:26" ht="15.75" customHeight="1" x14ac:dyDescent="0.25"><c r="A123" s="2"/><c r="B123" s="2"/><c r="C123" s="2"/><c r="D123" s="2"/><c r="E123" s="2"/><c r="F123" s="2"/><c r="G123" s="2"/><c r="H123" s="2"/><c r="I123" s="2"/><c r="J123" s="2"/><c r="K123" s="2"/><c r="L123" s="2"/><c r="M123" s="2"/><c r="N123" s="2"/><c r="O123" s="2"/><c r="P123" s="2"/><c r="Q123" s="2"/><c r="R123" s="2"/><c r="S123" s="2"/><c r="T123" s="2"/><c r="U123" s="2"/><c r="V123" s="2"/><c r="W123" s="2"/><c r="X123" s="2"/><c r="Y123" s="2"/><c r="Z123" s="2"/></row><row r="124" spans="1:26" ht="15.75" customHeight="1" x14ac:dyDescent="0.25"><c r="A124" s="2"/><c r="B124" s="2"/><c r="C124" s="2"/><c r="D124" s="2"/><c r="E124" s="2"/><c r="F124" s="2"/><c r="G124" s="2"/><c r="H124" s="2"/><c r="I124" s="2"/><c r="J124" s="2"/><c r="K124" s="2"/><c r="L124" s="2"/><c r="M124" s="2"/><c r="N124" s="2"/><c r="O124" s="2"/><c r="P124" s="2"/><c r="Q124" s="2"/><c r="R124" s="2"/><c r="S124" s="2"/><c r="T124" s="2"/><c r="U124" s="2"/><c r="V124" s="2"/><c r="W124" s="2"/><c r="X124" s="2"/><c r="Y124" s="2"/><c r="Z124" s="2"/></row><row r="125" spans="1:26" ht="15.75" customHeight="1" x14ac:dyDescent="0.25"><c r="A125" s="2"/><c r="B125" s="2"/><c r="C125" s="2"/><c r="D125" s="2"/><c r="E125" s="2"/><c r="F125" s="2"/><c r="G125" s="2"/><c r="H125" s="2"/><c r="I125" s="2"/><c r="J125" s="2"/><c r="K125" s="2"/><c r="L125" s="2"/><c r="M125" s="2"/><c r="N125" s="2"/><c r="O125" s="2"/><c r="P125" s="2"/><c r="Q125" s="2"/><c r="R125" s="2"/><c r="S125" s="2"/><c r="T125" s="2"/><c r="U125" s="2"/><c r="V125" s="2"/><c r="W125" s="2"/><c r="X125" s="2"/><c r="Y125" s="2"/><c r="Z125" s="2"/></row><row r="126" spans="1:26" ht="15.75" customHeight="1" x14ac:dyDescent="0.25"><c r="A126" s="2"/><c r="B126" s="2"/><c r="C126" s="2"/><c r="D126" s="2"/><c r="E126" s="2"/><c r="F126" s="2"/><c r="G126" s="2"/><c r="H126" s="2"/><c r="I126" s="2"/><c r="J126" s="2"/><c r="K126" s="2"/><c r="L126" s="2"/><c r="M126" s="2"/><c r="N126" s="2"/><c r="O126" s="2"/><c r="P126" s="2"/><c r="Q126" s="2"/><c r="R126" s="2"/><c r="S126" s="2"/><c r="T126" s="2"/><c r="U126" s="2"/><c r="V126" s="2"/><c r="W126" s="2"/><c r="X126" s="2"/><c r="Y126" s="2"/><c r="Z126" s="2"/></row><row r="127" spans="1:26" ht="15.75" customHeight="1" x14ac:dyDescent="0.25"><c r="A127" s="2"/><c r="B127" s="2"/><c r="C127" s="2"/><c r="D127" s="2"/><c r="E127" s="2"/><c r="F127" s="2"/><c r="G127" s="2"/><c r="H127" s="2"/><c r="I127" s="2"/><c r="J127" s="2"/><c r="K127" s="2"/><c r="L127" s="2"/><c r="M127" s="2"/><c r="N127" s="2"/><c r="O127" s="2"/><c r="P127" s="2"/><c r="Q127" s="2"/><c r="R127" s="2"/><c r="S127" s="2"/><c r="T127" s="2"/><c r="U127" s="2"/><c r="V127" s="2"/><c r="W127" s="2"/><c r="X127" s="2"/><c r="Y127" s="2"/><c r="Z127" s="2"/></row><row r="128" spans="1:26" ht="15.75" customHeight="1" x14ac:dyDescent="0.25"><c r="A128" s="2"/><c r="B128" s="2"/><c r="C128" s="2"/><c r="D128" s="2"/><c r="E128" s="2"/><c r="F128" s="2"/><c r="G128" s="2"/><c r="H128" s="2"/><c r="I128" s="2"/><c r="J128" s="2"/><c r="K128" s="2"/><c r="L128" s="2"/><c r="M128" s="2"/><c r="N128" s="2"/><c r="O128" s="2"/><c r="P128" s="2"/><c r="Q128" s="2"/><c r="R128" s="2"/><c r="S128" s="2"/><c r="T128" s="2"/><c r="U128" s="2"/><c r="V128" s="2"/><c r="W128" s="2"/><c r="X128" s="2"/><c r="Y128" s="2"/><c r="Z128" s="2"/></row><row r="129" spans="1:26" ht="15.75" customHeight="1" x14ac:dyDescent="0.25"><c r="A129" s="2"/><c r="B129" s="2"/><c r="C129" s="2"/><c r="D129" s="2"/><c r="E129" s="2"/><c r="F129" s="2"/><c r="G129" s="2"/><c r="H129" s="2"/><c r="I129" s="2"/><c r="J129" s="2"/><c r="K129" s="2"/><c r="L129" s="2"/><c r="M129" s="2"/><c r="N129" s="2"/><c r="O129" s="2"/><c r="P129" s="2"/><c r="Q129" s="2"/><c r="R129" s="2"/><c r="S129" s="2"/><c r="T129" s="2"/><c r="U129" s="2"/><c r="V129" s="2"/><c r="W129" s="2"/><c r="X129" s="2"/><c r="Y129" s="2"/><c r="Z129" s="2"/></row><row r="130" spans="1:26" ht="15.75" customHeight="1" x14ac:dyDescent="0.25"><c r="A130" s="2"/><c r="B130" s="2"/><c r="C130" s="2"/><c r="D130" s="2"/><c r="E130" s="2"/><c r="F130" s="2"/><c r="G130" s="2"/><c r="H130" s="2"/><c r="I130" s="2"/><c r="J130" s="2"/><c r="K130" s="2"/><c r="L130" s="2"/><c r="M130" s="2"/><c r="N130" s="2"/><c r="O130" s="2"/><c r="P130" s="2"/><c r="Q130" s="2"/><c r="R130" s="2"/><c r="S130" s="2"/><c r="T130" s="2"/><c r="U130" s="2"/><c r="V130" s="2"/><c r="W130" s="2"/><c r="X130" s="2"/><c r="Y130" s="2"/><c r="Z130" s="2"/></row><row r="131" spans="1:26" ht="15.75" customHeight="1" x14ac:dyDescent="0.25"><c r="A131" s="2"/><c r="B131" s="2"/><c r="C131" s="2"/><c r="D131" s="2"/><c r="E131" s="2"/><c r="F131" s="2"/><c r="G131" s="2"/><c r="H131" s="2"/><c r="I131" s="2"/><c r="J131" s="2"/><c r="K131" s="2"/><c r="L131" s="2"/><c r="M131" s="2"/><c r="N131" s="2"/><c r="O131" s="2"/><c r="P131" s="2"/><c r="Q131" s="2"/><c r="R131" s="2"/><c r="S131" s="2"/><c r="T131" s="2"/><c r="U131" s="2"/><c r="V131" s="2"/><c r="W131" s="2"/><c r="X131" s="2"/><c r="Y131" s="2"/><c r="Z131" s="2"/></row><row r="132" spans="1:26" ht="15.75" customHeight="1" x14ac:dyDescent="0.25"><c r="A132" s="2"/><c r="B132" s="2"/><c r="C132" s="2"/><c r="D132" s="2"/><c r="E132" s="2"/><c r="F132" s="2"/><c r="G132" s="2"/><c r="H132" s="2"/><c r="I132" s="2"/><c r="J132" s="2"/><c r="K132" s="2"/><c r="L132" s="2"/><c r="M132" s="2"/><c r="N132" s="2"/><c r="O132" s="2"/><c r="P132" s="2"/><c r="Q132" s="2"/><c r="R132" s="2"/><c r="S132" s="2"/><c r="T132" s="2"/><c r="U132" s="2"/><c r="V132" s="2"/><c r="W132" s="2"/><c r="X132" s="2"/><c r="Y132" s="2"/><c r="Z132" s="2"/></row><row r="133" spans="1:26" ht="15.75" customHeight="1" x14ac:dyDescent="0.25"><c r="A133" s="2"/><c r="B133" s="2"/><c r="C133" s="2"/><c r="D133" s="2"/><c r="E133" s="2"/><c r="F133" s="2"/><c r="G133" s="2"/><c r="H133" s="2"/><c r="I133" s="2"/><c r="J133" s="2"/><c r="K133" s="2"/><c r="L133" s="2"/><c r="M133" s="2"/><c r="N133" s="2"/><c r="O133" s="2"/><c r="P133" s="2"/><c r="Q133" s="2"/><c r="R133" s="2"/><c r="S133" s="2"/><c r="T133" s="2"/><c r="U133" s="2"/><c r="V133" s="2"/><c r="W133" s="2"/><c r="X133" s="2"/><c r="Y133" s="2"/><c r="Z133" s="2"/></row><row r="134" spans="1:26" ht="15.75" customHeight="1" x14ac:dyDescent="0.25"><c r="A134" s="2"/><c r="B134" s="2"/><c r="C134" s="2"/><c r="D134" s="2"/><c r="E134" s="2"/><c r="F134" s="2"/><c r="G134" s="2"/><c r="H134" s="2"/><c r="I134" s="2"/><c r="J134" s="2"/><c r="K134" s="2"/><c r="L134" s="2"/><c r="M134" s="2"/><c r="N134" s="2"/><c r="O134" s="2"/><c r="P134" s="2"/><c r="Q134" s="2"/><c r="R134" s="2"/><c r="S134" s="2"/><c r="T134" s="2"/><c r="U134" s="2"/><c r="V134" s="2"/><c r="W134" s="2"/><c r="X134" s="2"/><c r="Y134" s="2"/><c r="Z134" s="2"/></row><row r="135" spans="1:26" ht="15.75" customHeight="1" x14ac:dyDescent="0.25"><c r="A135" s="2"/><c r="B135" s="2"/><c r="C135" s="2"/><c r="D135" s="2"/><c r="E135" s="2"/><c r="F135" s="2"/><c r="G135" s="2"/><c r="H135" s="2"/><c r="I135" s="2"/><c r="J135" s="2"/><c r="K135" s="2"/><c r="L135" s="2"/><c r="M135" s="2"/><c r="N135" s="2"/><c r="O135" s="2"/><c r="P135" s="2"/><c r="Q135" s="2"/><c r="R135" s="2"/><c r="S135" s="2"/><c r="T135" s="2"/><c r="U135" s="2"/><c r="V135" s="2"/><c r="W135" s="2"/><c r="X135" s="2"/><c r="Y135" s="2"/><c r="Z135" s="2"/></row><row r="136" spans="1:26" ht="15.75" customHeight="1" x14ac:dyDescent="0.25"><c r="A136" s="2"/><c r="B136" s="2"/><c r="C136" s="2"/><c r="D136" s="2"/><c r="E136" s="2"/><c r="F136" s="2"/><c r="G136" s="2"/><c r="H136" s="2"/><c r="I136" s="2"/><c r="J136" s="2"/><c r="K136" s="2"/><c r="L136" s="2"/><c r="M136" s="2"/><c r="N136" s="2"/><c r="O136" s="2"/><c r="P136" s="2"/><c r="Q136" s="2"/><c r="R136" s="2"/><c r="S136" s="2"/><c r="T136" s="2"/><c r="U136" s="2"/><c r="V136" s="2"/><c r="W136" s="2"/><c r="X136" s="2"/><c r="Y136" s="2"/><c r="Z136" s="2"/></row><row r="137" spans="1:26" ht="15.75" customHeight="1" x14ac:dyDescent="0.25"><c r="A137" s="2"/><c r="B137" s="2"/><c r="C137" s="2"/><c r="D137" s="2"/><c r="E137" s="2"/><c r="F137" s="2"/><c r="G137" s="2"/><c r="H137" s="2"/><c r="I137" s="2"/><c r="J137" s="2"/><c r="K137" s="2"/><c r="L137" s="2"/><c r="M137" s="2"/><c r="N137" s="2"/><c r="O137" s="2"/><c r="P137" s="2"/><c r="Q137" s="2"/><c r="R137" s="2"/><c r="S137" s="2"/><c r="T137" s="2"/><c r="U137" s="2"/><c r="V137" s="2"/><c r="W137" s="2"/><c r="X137" s="2"/><c r="Y137" s="2"/><c r="Z137" s="2"/></row><row r="138" spans="1:26" ht="15.75" customHeight="1" x14ac:dyDescent="0.25"><c r="A138" s="2"/><c r="B138" s="2"/><c r="C138" s="2"/><c r="D138" s="2"/><c r="E138" s="2"/><c r="F138" s="2"/><c r="G138" s="2"/><c r="H138" s="2"/><c r="I138" s="2"/><c r="J138" s="2"/><c r="K138" s="2"/><c r="L138" s="2"/><c r="M138" s="2"/><c r="N138" s="2"/><c r="O138" s="2"/><c r="P138" s="2"/><c r="Q138" s="2"/><c r="R138" s="2"/><c r="S138" s="2"/><c r="T138" s="2"/><c r="U138" s="2"/><c r="V138" s="2"/><c r="W138" s="2"/><c r="X138" s="2"/><c r="Y138" s="2"/><c r="Z138" s="2"/></row><row r="139" spans="1:26" ht="15.75" customHeight="1" x14ac:dyDescent="0.25"><c r="A139" s="2"/><c r="B139" s="2"/><c r="C139" s="2"/><c r="D139" s="2"/><c r="E139" s="2"/><c r="F139" s="2"/><c r="G139" s="2"/><c r="H139" s="2"/><c r="I139" s="2"/><c r="J139" s="2"/><c r="K139" s="2"/><c r="L139" s="2"/><c r="M139" s="2"/><c r="N139" s="2"/><c r="O139" s="2"/><c r="P139" s="2"/><c r="Q139" s="2"/><c r="R139" s="2"/><c r="S139" s="2"/><c r="T139" s="2"/><c r="U139" s="2"/><c r="V139" s="2"/><c r="W139" s="2"/><c r="X139" s="2"/><c r="Y139" s="2"/><c r="Z139" s="2"/></row><row r="140" spans="1:26" ht="15.75" customHeight="1" x14ac:dyDescent="0.25"><c r="A140" s="2"/><c r="B140" s="2"/><c r="C140" s="2"/><c r="D140" s="2"/><c r="E140" s="2"/><c r="F140" s="2"/><c r="G140" s="2"/><c r="H140" s="2"/><c r="I140" s="2"/><c r="J140" s="2"/><c r="K140" s="2"/><c r="L140" s="2"/><c r="M140" s="2"/><c r="N140" s="2"/><c r="O140" s="2"/><c r="P140" s="2"/><c r="Q140" s="2"/><c r="R140" s="2"/><c r="S140" s="2"/><c r="T140" s="2"/><c r="U140" s="2"/><c r="V140" s="2"/><c r="W140" s="2"/><c r="X140" s="2"/><c r="Y140" s="2"/><c r="Z140" s="2"/></row><row r="141" spans="1:26" ht="15.75" customHeight="1" x14ac:dyDescent="0.25"><c r="A141" s="2"/><c r="B141" s="2"/><c r="C141" s="2"/><c r="D141" s="2"/><c r="E141" s="2"/><c r="F141" s="2"/><c r="G141" s="2"/><c r="H141" s="2"/><c r="I141" s="2"/><c r="J141" s="2"/><c r="K141" s="2"/><c r="L141" s="2"/><c r="M141" s="2"/><c r="N141" s="2"/><c r="O141" s="2"/><c r="P141" s="2"/><c r="Q141" s="2"/><c r="R141" s="2"/><c r="S141" s="2"/><c r="T141" s="2"/><c r="U141" s="2"/><c r="V141" s="2"/><c r="W141" s="2"/><c r="X141" s="2"/><c r="Y141" s="2"/><c r="Z141" s="2"/></row><row r="142" spans="1:26" ht="15.75" customHeight="1" x14ac:dyDescent="0.25"><c r="A142" s="2"/><c r="B142" s="2"/><c r="C142" s="2"/><c r="D142" s="2"/><c r="E142" s="2"/><c r="F142" s="2"/><c r="G142" s="2"/><c r="H142" s="2"/><c r="I142" s="2"/><c r="J142" s="2"/><c r="K142" s="2"/><c r="L142" s="2"/><c r="M142" s="2"/><c r="N142" s="2"/><c r="O142" s="2"/><c r="P142" s="2"/><c r="Q142" s="2"/><c r="R142" s="2"/><c r="S142" s="2"/><c r="T142" s="2"/><c r="U142" s="2"/><c r="V142" s="2"/><c r="W142" s="2"/><c r="X142" s="2"/><c r="Y142" s="2"/><c r="Z142" s="2"/></row><row r="143" spans="1:26" ht="15.75" customHeight="1" x14ac:dyDescent="0.25"><c r="A143" s="2"/><c r="B143" s="2"/><c r="C143" s="2"/><c r="D143" s="2"/><c r="E143" s="2"/><c r="F143" s="2"/><c r="G143" s="2"/><c r="H143" s="2"/><c r="I143" s="2"/><c r="J143" s="2"/><c r="K143" s="2"/><c r="L143" s="2"/><c r="M143" s="2"/><c r="N143" s="2"/><c r="O143" s="2"/><c r="P143" s="2"/><c r="Q143" s="2"/><c r="R143" s="2"/><c r="S143" s="2"/><c r="T143" s="2"/><c r="U143" s="2"/><c r="V143" s="2"/><c r="W143" s="2"/><c r="X143" s="2"/><c r="Y143" s="2"/><c r="Z143" s="2"/></row><row r="144" spans="1:26" ht="15.75" customHeight="1" x14ac:dyDescent="0.25"><c r="A144" s="2"/><c r="B144" s="2"/><c r="C144" s="2"/><c r="D144" s="2"/><c r="E144" s="2"/><c r="F144" s="2"/><c r="G144" s="2"/><c r="H144" s="2"/><c r="I144" s="2"/><c r="J144" s="2"/><c r="K144" s="2"/><c r="L144" s="2"/><c r="M144" s="2"/><c r="N144" s="2"/><c r="O144" s="2"/><c r="P144" s="2"/><c r="Q144" s="2"/><c r="R144" s="2"/><c r="S144" s="2"/><c r="T144" s="2"/><c r="U144" s="2"/><c r="V144" s="2"/><c r="W144" s="2"/><c r="X144" s="2"/><c r="Y144" s="2"/><c r="Z144" s="2"/></row><row r="145" spans="1:26" ht="15.75" customHeight="1" x14ac:dyDescent="0.25"><c r="A145" s="2"/><c r="B145" s="2"/><c r="C145" s="2"/><c r="D145" s="2"/><c r="E145" s="2"/><c r="F145" s="2"/><c r="G145" s="2"/><c r="H145" s="2"/><c r="I145" s="2"/><c r="J145" s="2"/><c r="K145" s="2"/><c r="L145" s="2"/><c r="M145" s="2"/><c r="N145" s="2"/><c r="O145" s="2"/><c r="P145" s="2"/><c r="Q145" s="2"/><c r="R145" s="2"/><c r="S145" s="2"/><c r="T145" s="2"/><c r="U145" s="2"/><c r="V145" s="2"/><c r="W145" s="2"/><c r="X145" s="2"/><c r="Y145" s="2"/><c r="Z145" s="2"/></row><row r="146" spans="1:26" ht="15.75" customHeight="1" x14ac:dyDescent="0.25"><c r="A146" s="2"/><c r="B146" s="2"/><c r="C146" s="2"/><c r="D146" s="2"/><c r="E146" s="2"/><c r="F146" s="2"/><c r="G146" s="2"/><c r="H146" s="2"/><c r="I146" s="2"/><c r="J146" s="2"/><c r="K146" s="2"/><c r="L146" s="2"/><c r="M146" s="2"/><c r="N146" s="2"/><c r="O146" s="2"/><c r="P146" s="2"/><c r="Q146" s="2"/><c r="R146" s="2"/><c r="S146" s="2"/><c r="T146" s="2"/><c r="U146" s="2"/><c r="V146" s="2"/><c r="W146" s="2"/><c r="X146" s="2"/><c r="Y146" s="2"/><c r="Z146" s="2"/></row><row r="147" spans="1:26" ht="15.75" customHeight="1" x14ac:dyDescent="0.25"><c r="A147" s="2"/><c r="B147" s="2"/><c r="C147" s="2"/><c r="D147" s="2"/><c r="E147" s="2"/><c r="F147" s="2"/><c r="G147" s="2"/><c r="H147" s="2"/><c r="I147" s="2"/><c r="J147" s="2"/><c r="K147" s="2"/><c r="L147" s="2"/><c r="M147" s="2"/><c r="N147" s="2"/><c r="O147" s="2"/><c r="P147" s="2"/><c r="Q147" s="2"/><c r="R147" s="2"/><c r="S147" s="2"/><c r="T147" s="2"/><c r="U147" s="2"/><c r="V147" s="2"/><c r="W147" s="2"/><c r="X147" s="2"/><c r="Y147" s="2"/><c r="Z147" s="2"/></row><row r="148" spans="1:26" ht="15.75" customHeight="1" x14ac:dyDescent="0.25"><c r="A148" s="2"/><c r="B148" s="2"/><c r="C148" s="2"/><c r="D148" s="2"/><c r="E148" s="2"/><c r="F148" s="2"/><c r="G148" s="2"/><c r="H148" s="2"/><c r="I148" s="2"/><c r="J148" s="2"/><c r="K148" s="2"/><c r="L148" s="2"/><c r="M148" s="2"/><c r="N148" s="2"/><c r="O148" s="2"/><c r="P148" s="2"/><c r="Q148" s="2"/><c r="R148" s="2"/><c r="S148" s="2"/><c r="T148" s="2"/><c r="U148" s="2"/><c r="V148" s="2"/><c r="W148" s="2"/><c r="X148" s="2"/><c r="Y148" s="2"/><c r="Z148" s="2"/></row><row r="149" spans="1:26" ht="15.75" customHeight="1" x14ac:dyDescent="0.25"><c r="A149" s="2"/><c r="B149" s="2"/><c r="C149" s="2"/><c r="D149" s="2"/><c r="E149" s="2"/><c r="F149" s="2"/><c r="G149" s="2"/><c r="H149" s="2"/><c r="I149" s="2"/><c r="J149" s="2"/><c r="K149" s="2"/><c r="L149" s="2"/><c r="M149" s="2"/><c r="N149" s="2"/><c r="O149" s="2"/><c r="P149" s="2"/><c r="Q149" s="2"/><c r="R149" s="2"/><c r="S149" s="2"/><c r="T149" s="2"/><c r="U149" s="2"/><c r="V149" s="2"/><c r="W149" s="2"/><c r="X149" s="2"/><c r="Y149" s="2"/><c r="Z149" s="2"/></row><row r="150" spans="1:26" ht="15.75" customHeight="1" x14ac:dyDescent="0.25"><c r="A150" s="2"/><c r="B150" s="2"/><c r="C150" s="2"/><c r="D150" s="2"/><c r="E150" s="2"/><c r="F150" s="2"/><c r="G150" s="2"/><c r="H150" s="2"/><c r="I150" s="2"/><c r="J150" s="2"/><c r="K150" s="2"/><c r="L150" s="2"/><c r="M150" s="2"/><c r="N150" s="2"/><c r="O150" s="2"/><c r="P150" s="2"/><c r="Q150" s="2"/><c r="R150" s="2"/><c r="S150" s="2"/><c r="T150" s="2"/><c r="U150" s="2"/><c r="V150" s="2"/><c r="W150" s="2"/><c r="X150" s="2"/><c r="Y150" s="2"/><c r="Z150" s="2"/></row><row r="151" spans="1:26" ht="15.75" customHeight="1" x14ac:dyDescent="0.25"><c r="A151" s="2"/><c r="B151" s="2"/><c r="C151" s="2"/><c r="D151" s="2"/><c r="E151" s="2"/><c r="F151" s="2"/><c r="G151" s="2"/><c r="H151" s="2"/><c r="I151" s="2"/><c r="J151" s="2"/><c r="K151" s="2"/><c r="L151" s="2"/><c r="M151" s="2"/><c r="N151" s="2"/><c r="O151" s="2"/><c r="P151" s="2"/><c r="Q151" s="2"/><c r="R151" s="2"/><c r="S151" s="2"/><c r="T151" s="2"/><c r="U151" s="2"/><c r="V151" s="2"/><c r="W151" s="2"/><c r="X151" s="2"/><c r="Y151" s="2"/><c r="Z151" s="2"/></row><row r="152" spans="1:26" ht="15.75" customHeight="1" x14ac:dyDescent="0.25"><c r="A152" s="2"/><c r="B152" s="2"/><c r="C152" s="2"/><c r="D152" s="2"/><c r="E152" s="2"/><c r="F152" s="2"/><c r="G152" s="2"/><c r="H152" s="2"/><c r="I152" s="2"/><c r="J152" s="2"/><c r="K152" s="2"/><c r="L152" s="2"/><c r="M152" s="2"/><c r="N152" s="2"/><c r="O152" s="2"/><c r="P152" s="2"/><c r="Q152" s="2"/><c r="R152" s="2"/><c r="S152" s="2"/><c r="T152" s="2"/><c r="U152" s="2"/><c r="V152" s="2"/><c r="W152" s="2"/><c r="X152" s="2"/><c r="Y152" s="2"/><c r="Z152" s="2"/></row><row r="153" spans="1:26" ht="15.75" customHeight="1" x14ac:dyDescent="0.25"><c r="A153" s="2"/><c r="B153" s="2"/><c r="C153" s="2"/><c r="D153" s="2"/><c r="E153" s="2"/><c r="F153" s="2"/><c r="G153" s="2"/><c r="H153" s="2"/><c r="I153" s="2"/><c r="J153" s="2"/><c r="K153" s="2"/><c r="L153" s="2"/><c r="M153" s="2"/><c r="N153" s="2"/><c r="O153" s="2"/><c r="P153" s="2"/><c r="Q153" s="2"/><c r="R153" s="2"/><c r="S153" s="2"/><c r="T153" s="2"/><c r="U153" s="2"/><c r="V153" s="2"/><c r="W153" s="2"/><c r="X153" s="2"/><c r="Y153" s="2"/><c r="Z153" s="2"/></row><row r="154" spans="1:26" ht="15.75" customHeight="1" x14ac:dyDescent="0.25"><c r="A154" s="2"/><c r="B154" s="2"/><c r="C154" s="2"/><c r="D154" s="2"/><c r="E154" s="2"/><c r="F154" s="2"/><c r="G154" s="2"/><c r="H154" s="2"/><c r="I154" s="2"/><c r="J154" s="2"/><c r="K154" s="2"/><c r="L154" s="2"/><c r="M154" s="2"/><c r="N154" s="2"/><c r="O154" s="2"/><c r="P154" s="2"/><c r="Q154" s="2"/><c r="R154" s="2"/><c r="S154" s="2"/><c r="T154" s="2"/><c r="U154" s="2"/><c r="V154" s="2"/><c r="W154" s="2"/><c r="X154" s="2"/><c r="Y154" s="2"/><c r="Z154" s="2"/></row><row r="155" spans="1:26" ht="15.75" customHeight="1" x14ac:dyDescent="0.25"><c r="A155" s="2"/><c r="B155" s="2"/><c r="C155" s="2"/><c r="D155" s="2"/><c r="E155" s="2"/><c r="F155" s="2"/><c r="G155" s="2"/><c r="H155" s="2"/><c r="I155" s="2"/><c r="J155" s="2"/><c r="K155" s="2"/><c r="L155" s="2"/><c r="M155" s="2"/><c r="N155" s="2"/><c r="O155" s="2"/><c r="P155" s="2"/><c r="Q155" s="2"/><c r="R155" s="2"/><c r="S155" s="2"/><c r="T155" s="2"/><c r="U155" s="2"/><c r="V155" s="2"/><c r="W155" s="2"/><c r="X155" s="2"/><c r="Y155" s="2"/><c r="Z155" s="2"/></row><row r="156" spans="1:26" ht="15.75" customHeight="1" x14ac:dyDescent="0.25"><c r="A156" s="2"/><c r="B156" s="2"/><c r="C156" s="2"/><c r="D156" s="2"/><c r="E156" s="2"/><c r="F156" s="2"/><c r="G156" s="2"/><c r="H156" s="2"/><c r="I156" s="2"/><c r="J156" s="2"/><c r="K156" s="2"/><c r="L156" s="2"/><c r="M156" s="2"/><c r="N156" s="2"/><c r="O156" s="2"/><c r="P156" s="2"/><c r="Q156" s="2"/><c r="R156" s="2"/><c r="S156" s="2"/><c r="T156" s="2"/><c r="U156" s="2"/><c r="V156" s="2"/><c r="W156" s="2"/><c r="X156" s="2"/><c r="Y156" s="2"/><c r="Z156" s="2"/></row><row r="157" spans="1:26" ht="15.75" customHeight="1" x14ac:dyDescent="0.25"><c r="A157" s="2"/><c r="B157" s="2"/><c r="C157" s="2"/><c r="D157" s="2"/><c r="E157" s="2"/><c r="F157" s="2"/><c r="G157" s="2"/><c r="H157" s="2"/><c r="I157" s="2"/><c r="J157" s="2"/><c r="K157" s="2"/><c r="L157" s="2"/><c r="M157" s="2"/><c r="N157" s="2"/><c r="O157" s="2"/><c r="P157" s="2"/><c r="Q157" s="2"/><c r="R157" s="2"/><c r="S157" s="2"/><c r="T157" s="2"/><c r="U157" s="2"/><c r="V157" s="2"/><c r="W157" s="2"/><c r="X157" s="2"/><c r="Y157" s="2"/><c r="Z157" s="2"/></row><row r="158" spans="1:26" ht="15.75" customHeight="1" x14ac:dyDescent="0.25"><c r="A158" s="2"/><c r="B158" s="2"/><c r="C158" s="2"/><c r="D158" s="2"/><c r="E158" s="2"/><c r="F158" s="2"/><c r="G158" s="2"/><c r="H158" s="2"/><c r="I158" s="2"/><c r="J158" s="2"/><c r="K158" s="2"/><c r="L158" s="2"/><c r="M158" s="2"/><c r="N158" s="2"/><c r="O158" s="2"/><c r="P158" s="2"/><c r="Q158" s="2"/><c r="R158" s="2"/><c r="S158" s="2"/><c r="T158" s="2"/><c r="U158" s="2"/><c r="V158" s="2"/><c r="W158" s="2"/><c r="X158" s="2"/><c r="Y158" s="2"/><c r="Z158" s="2"/></row><row r="159" spans="1:26" ht="15.75" customHeight="1" x14ac:dyDescent="0.25"><c r="A159" s="2"/><c r="B159" s="2"/><c r="C159" s="2"/><c r="D159" s="2"/><c r="E159" s="2"/><c r="F159" s="2"/><c r="G159" s="2"/><c r="H159" s="2"/><c r="I159" s="2"/><c r="J159" s="2"/><c r="K159" s="2"/><c r="L159" s="2"/><c r="M159" s="2"/><c r="N159" s="2"/><c r="O159" s="2"/><c r="P159" s="2"/><c r="Q159" s="2"/><c r="R159" s="2"/><c r="S159" s="2"/><c r="T159" s="2"/><c r="U159" s="2"/><c r="V159" s="2"/><c r="W159" s="2"/><c r="X159" s="2"/><c r="Y159" s="2"/><c r="Z159" s="2"/></row><row r="160" spans="1:26" ht="15.75" customHeight="1" x14ac:dyDescent="0.25"><c r="A160" s="2"/><c r="B160" s="2"/><c r="C160" s="2"/><c r="D160" s="2"/><c r="E160" s="2"/><c r="F160" s="2"/><c r="G160" s="2"/><c r="H160" s="2"/><c r="I160" s="2"/><c r="J160" s="2"/><c r="K160" s="2"/><c r="L160" s="2"/><c r="M160" s="2"/><c r="N160" s="2"/><c r="O160" s="2"/><c r="P160" s="2"/><c r="Q160" s="2"/><c r="R160" s="2"/><c r="S160" s="2"/><c r="T160" s="2"/><c r="U160" s="2"/><c r="V160" s="2"/><c r="W160" s="2"/><c r="X160" s="2"/><c r="Y160" s="2"/><c r="Z160" s="2"/></row><row r="161" spans="1:26" ht="15.75" customHeight="1" x14ac:dyDescent="0.25"><c r="A161" s="2"/><c r="B161" s="2"/><c r="C161" s="2"/><c r="D161" s="2"/><c r="E161" s="2"/><c r="F161" s="2"/><c r="G161" s="2"/><c r="H161" s="2"/><c r="I161" s="2"/><c r="J161" s="2"/><c r="K161" s="2"/><c r="L161" s="2"/><c r="M161" s="2"/><c r="N161" s="2"/><c r="O161" s="2"/><c r="P161" s="2"/><c r="Q161" s="2"/><c r="R161" s="2"/><c r="S161" s="2"/><c r="T161" s="2"/><c r="U161" s="2"/><c r="V161" s="2"/><c r="W161" s="2"/><c r="X161" s="2"/><c r="Y161" s="2"/><c r="Z161" s="2"/></row><row r="162" spans="1:26" ht="15.75" customHeight="1" x14ac:dyDescent="0.25"><c r="A162" s="2"/><c r="B162" s="2"/><c r="C162" s="2"/><c r="D162" s="2"/><c r="E162" s="2"/><c r="F162" s="2"/><c r="G162" s="2"/><c r="H162" s="2"/><c r="I162" s="2"/><c r="J162" s="2"/><c r="K162" s="2"/><c r="L162" s="2"/><c r="M162" s="2"/><c r="N162" s="2"/><c r="O162" s="2"/><c r="P162" s="2"/><c r="Q162" s="2"/><c r="R162" s="2"/><c r="S162" s="2"/><c r="T162" s="2"/><c r="U162" s="2"/><c r="V162" s="2"/><c r="W162" s="2"/><c r="X162" s="2"/><c r="Y162" s="2"/><c r="Z162" s="2"/></row><row r="163" spans="1:26" ht="15.75" customHeight="1" x14ac:dyDescent="0.25"><c r="A163" s="2"/><c r="B163" s="2"/><c r="C163" s="2"/><c r="D163" s="2"/><c r="E163" s="2"/><c r="F163" s="2"/><c r="G163" s="2"/><c r="H163" s="2"/><c r="I163" s="2"/><c r="J163" s="2"/><c r="K163" s="2"/><c r="L163" s="2"/><c r="M163" s="2"/><c r="N163" s="2"/><c r="O163" s="2"/><c r="P163" s="2"/><c r="Q163" s="2"/><c r="R163" s="2"/><c r="S163" s="2"/><c r="T163" s="2"/><c r="U163" s="2"/><c r="V163" s="2"/><c r="W163" s="2"/><c r="X163" s="2"/><c r="Y163" s="2"/><c r="Z163" s="2"/></row><row r="164" spans="1:26" ht="15.75" customHeight="1" x14ac:dyDescent="0.25"><c r="A164" s="2"/><c r="B164" s="2"/><c r="C164" s="2"/><c r="D164" s="2"/><c r="E164" s="2"/><c r="F164" s="2"/><c r="G164" s="2"/><c r="H164" s="2"/><c r="I164" s="2"/><c r="J164" s="2"/><c r="K164" s="2"/><c r="L164" s="2"/><c r="M164" s="2"/><c r="N164" s="2"/><c r="O164" s="2"/><c r="P164" s="2"/><c r="Q164" s="2"/><c r="R164" s="2"/><c r="S164" s="2"/><c r="T164" s="2"/><c r="U164" s="2"/><c r="V164" s="2"/><c r="W164" s="2"/><c r="X164" s="2"/><c r="Y164" s="2"/><c r="Z164" s="2"/></row><row r="165" spans="1:26" ht="15.75" customHeight="1" x14ac:dyDescent="0.25"><c r="A165" s="2"/><c r="B165" s="2"/><c r="C165" s="2"/><c r="D165" s="2"/><c r="E165" s="2"/><c r="F165" s="2"/><c r="G165" s="2"/><c r="H165" s="2"/><c r="I165" s="2"/><c r="J165" s="2"/><c r="K165" s="2"/><c r="L165" s="2"/><c r="M165" s="2"/><c r="N165" s="2"/><c r="O165" s="2"/><c r="P165" s="2"/><c r="Q165" s="2"/><c r="R165" s="2"/><c r="S165" s="2"/><c r="T165" s="2"/><c r="U165" s="2"/><c r="V165" s="2"/><c r="W165" s="2"/><c r="X165" s="2"/><c r="Y165" s="2"/><c r="Z165" s="2"/></row><row r="166" spans="1:26" ht="15.75" customHeight="1" x14ac:dyDescent="0.25"><c r="A166" s="2"/><c r="B166" s="2"/><c r="C166" s="2"/><c r="D166" s="2"/><c r="E166" s="2"/><c r="F166" s="2"/><c r="G166" s="2"/><c r="H166" s="2"/><c r="I166" s="2"/><c r="J166" s="2"/><c r="K166" s="2"/><c r="L166" s="2"/><c r="M166" s="2"/><c r="N166" s="2"/><c r="O166" s="2"/><c r="P166" s="2"/><c r="Q166" s="2"/><c r="R166" s="2"/><c r="S166" s="2"/><c r="T166" s="2"/><c r="U166" s="2"/><c r="V166" s="2"/><c r="W166" s="2"/><c r="X166" s="2"/><c r="Y166" s="2"/><c r="Z166" s="2"/></row><row r="167" spans="1:26" ht="15.75" customHeight="1" x14ac:dyDescent="0.25"><c r="A167" s="2"/><c r="B167" s="2"/><c r="C167" s="2"/><c r="D167" s="2"/><c r="E167" s="2"/><c r="F167" s="2"/><c r="G167" s="2"/><c r="H167" s="2"/><c r="I167" s="2"/><c r="J167" s="2"/><c r="K167" s="2"/><c r="L167" s="2"/><c r="M167" s="2"/><c r="N167" s="2"/><c r="O167" s="2"/><c r="P167" s="2"/><c r="Q167" s="2"/><c r="R167" s="2"/><c r="S167" s="2"/><c r="T167" s="2"/><c r="U167" s="2"/><c r="V167" s="2"/><c r="W167" s="2"/><c r="X167" s="2"/><c r="Y167" s="2"/><c r="Z167" s="2"/></row><row r="168" spans="1:26" ht="15.75" customHeight="1" x14ac:dyDescent="0.25"><c r="A168" s="2"/><c r="B168" s="2"/><c r="C168" s="2"/><c r="D168" s="2"/><c r="E168" s="2"/><c r="F168" s="2"/><c r="G168" s="2"/><c r="H168" s="2"/><c r="I168" s="2"/><c r="J168" s="2"/><c r="K168" s="2"/><c r="L168" s="2"/><c r="M168" s="2"/><c r="N168" s="2"/><c r="O168" s="2"/><c r="P168" s="2"/><c r="Q168" s="2"/><c r="R168" s="2"/><c r="S168" s="2"/><c r="T168" s="2"/><c r="U168" s="2"/><c r="V168" s="2"/><c r="W168" s="2"/><c r="X168" s="2"/><c r="Y168" s="2"/><c r="Z168" s="2"/></row><row r="169" spans="1:26" ht="15.75" customHeight="1" x14ac:dyDescent="0.25"><c r="A169" s="2"/><c r="B169" s="2"/><c r="C169" s="2"/><c r="D169" s="2"/><c r="E169" s="2"/><c r="F169" s="2"/><c r="G169" s="2"/><c r="H169" s="2"/><c r="I169" s="2"/><c r="J169" s="2"/><c r="K169" s="2"/><c r="L169" s="2"/><c r="M169" s="2"/><c r="N169" s="2"/><c r="O169" s="2"/><c r="P169" s="2"/><c r="Q169" s="2"/><c r="R169" s="2"/><c r="S169" s="2"/><c r="T169" s="2"/><c r="U169" s="2"/><c r="V169" s="2"/><c r="W169" s="2"/><c r="X169" s="2"/><c r="Y169" s="2"/><c r="Z169" s="2"/></row><row r="170" spans="1:26" ht="15.75" customHeight="1" x14ac:dyDescent="0.25"><c r="A170" s="2"/><c r="B170" s="2"/><c r="C170" s="2"/><c r="D170" s="2"/><c r="E170" s="2"/><c r="F170" s="2"/><c r="G170" s="2"/><c r="H170" s="2"/><c r="I170" s="2"/><c r="J170" s="2"/><c r="K170" s="2"/><c r="L170" s="2"/><c r="M170" s="2"/><c r="N170" s="2"/><c r="O170" s="2"/><c r="P170" s="2"/><c r="Q170" s="2"/><c r="R170" s="2"/><c r="S170" s="2"/><c r="T170" s="2"/><c r="U170" s="2"/><c r="V170" s="2"/><c r="W170" s="2"/><c r="X170" s="2"/><c r="Y170" s="2"/><c r="Z170" s="2"/></row><row r="171" spans="1:26" ht="15.75" customHeight="1" x14ac:dyDescent="0.25"><c r="A171" s="2"/><c r="B171" s="2"/><c r="C171" s="2"/><c r="D171" s="2"/><c r="E171" s="2"/><c r="F171" s="2"/><c r="G171" s="2"/><c r="H171" s="2"/><c r="I171" s="2"/><c r="J171" s="2"/><c r="K171" s="2"/><c r="L171" s="2"/><c r="M171" s="2"/><c r="N171" s="2"/><c r="O171" s="2"/><c r="P171" s="2"/><c r="Q171" s="2"/><c r="R171" s="2"/><c r="S171" s="2"/><c r="T171" s="2"/><c r="U171" s="2"/><c r="V171" s="2"/><c r="W171" s="2"/><c r="X171" s="2"/><c r="Y171" s="2"/><c r="Z171" s="2"/></row><row r="172" spans="1:26" ht="15.75" customHeight="1" x14ac:dyDescent="0.25"><c r="A172" s="2"/><c r="B172" s="2"/><c r="C172" s="2"/><c r="D172" s="2"/><c r="E172" s="2"/><c r="F172" s="2"/><c r="G172" s="2"/><c r="H172" s="2"/><c r="I172" s="2"/><c r="J172" s="2"/><c r="K172" s="2"/><c r="L172" s="2"/><c r="M172" s="2"/><c r="N172" s="2"/><c r="O172" s="2"/><c r="P172" s="2"/><c r="Q172" s="2"/><c r="R172" s="2"/><c r="S172" s="2"/><c r="T172" s="2"/><c r="U172" s="2"/><c r="V172" s="2"/><c r="W172" s="2"/><c r="X172" s="2"/><c r="Y172" s="2"/><c r="Z172" s="2"/></row><row r="173" spans="1:26" ht="15.75" customHeight="1" x14ac:dyDescent="0.25"><c r="A173" s="2"/><c r="B173" s="2"/><c r="C173" s="2"/><c r="D173" s="2"/><c r="E173" s="2"/><c r="F173" s="2"/><c r="G173" s="2"/><c r="H173" s="2"/><c r="I173" s="2"/><c r="J173" s="2"/><c r="K173" s="2"/><c r="L173" s="2"/><c r="M173" s="2"/><c r="N173" s="2"/><c r="O173" s="2"/><c r="P173" s="2"/><c r="Q173" s="2"/><c r="R173" s="2"/><c r="S173" s="2"/><c r="T173" s="2"/><c r="U173" s="2"/><c r="V173" s="2"/><c r="W173" s="2"/><c r="X173" s="2"/><c r="Y173" s="2"/><c r="Z173" s="2"/></row><row r="174" spans="1:26" ht="15.75" customHeight="1" x14ac:dyDescent="0.25"><c r="A174" s="2"/><c r="B174" s="2"/><c r="C174" s="2"/><c r="D174" s="2"/><c r="E174" s="2"/><c r="F174" s="2"/><c r="G174" s="2"/><c r="H174" s="2"/><c r="I174" s="2"/><c r="J174" s="2"/><c r="K174" s="2"/><c r="L174" s="2"/><c r="M174" s="2"/><c r="N174" s="2"/><c r="O174" s="2"/><c r="P174" s="2"/><c r="Q174" s="2"/><c r="R174" s="2"/><c r="S174" s="2"/><c r="T174" s="2"/><c r="U174" s="2"/><c r="V174" s="2"/><c r="W174" s="2"/><c r="X174" s="2"/><c r="Y174" s="2"/><c r="Z174" s="2"/></row><row r="175" spans="1:26" ht="15.75" customHeight="1" x14ac:dyDescent="0.25"><c r="A175" s="2"/><c r="B175" s="2"/><c r="C175" s="2"/><c r="D175" s="2"/><c r="E175" s="2"/><c r="F175" s="2"/><c r="G175" s="2"/><c r="H175" s="2"/><c r="I175" s="2"/><c r="J175" s="2"/><c r="K175" s="2"/><c r="L175" s="2"/><c r="M175" s="2"/><c r="N175" s="2"/><c r="O175" s="2"/><c r="P175" s="2"/><c r="Q175" s="2"/><c r="R175" s="2"/><c r="S175" s="2"/><c r="T175" s="2"/><c r="U175" s="2"/><c r="V175" s="2"/><c r="W175" s="2"/><c r="X175" s="2"/><c r="Y175" s="2"/><c r="Z175" s="2"/></row><row r="176" spans="1:26" ht="15.75" customHeight="1" x14ac:dyDescent="0.25"><c r="A176" s="2"/><c r="B176" s="2"/><c r="C176" s="2"/><c r="D176" s="2"/><c r="E176" s="2"/><c r="F176" s="2"/><c r="G176" s="2"/><c r="H176" s="2"/><c r="I176" s="2"/><c r="J176" s="2"/><c r="K176" s="2"/><c r="L176" s="2"/><c r="M176" s="2"/><c r="N176" s="2"/><c r="O176" s="2"/><c r="P176" s="2"/><c r="Q176" s="2"/><c r="R176" s="2"/><c r="S176" s="2"/><c r="T176" s="2"/><c r="U176" s="2"/><c r="V176" s="2"/><c r="W176" s="2"/><c r="X176" s="2"/><c r="Y176" s="2"/><c r="Z176" s="2"/></row><row r="177" spans="1:26" ht="15.75" customHeight="1" x14ac:dyDescent="0.25"><c r="A177" s="2"/><c r="B177" s="2"/><c r="C177" s="2"/><c r="D177" s="2"/><c r="E177" s="2"/><c r="F177" s="2"/><c r="G177" s="2"/><c r="H177" s="2"/><c r="I177" s="2"/><c r="J177" s="2"/><c r="K177" s="2"/><c r="L177" s="2"/><c r="M177" s="2"/><c r="N177" s="2"/><c r="O177" s="2"/><c r="P177" s="2"/><c r="Q177" s="2"/><c r="R177" s="2"/><c r="S177" s="2"/><c r="T177" s="2"/><c r="U177" s="2"/><c r="V177" s="2"/><c r="W177" s="2"/><c r="X177" s="2"/><c r="Y177" s="2"/><c r="Z177" s="2"/></row><row r="178" spans="1:26" ht="15.75" customHeight="1" x14ac:dyDescent="0.25"><c r="A178" s="2"/><c r="B178" s="2"/><c r="C178" s="2"/><c r="D178" s="2"/><c r="E178" s="2"/><c r="F178" s="2"/><c r="G178" s="2"/><c r="H178" s="2"/><c r="I178" s="2"/><c r="J178" s="2"/><c r="K178" s="2"/><c r="L178" s="2"/><c r="M178" s="2"/><c r="N178" s="2"/><c r="O178" s="2"/><c r="P178" s="2"/><c r="Q178" s="2"/><c r="R178" s="2"/><c r="S178" s="2"/><c r="T178" s="2"/><c r="U178" s="2"/><c r="V178" s="2"/><c r="W178" s="2"/><c r="X178" s="2"/><c r="Y178" s="2"/><c r="Z178" s="2"/></row><row r="179" spans="1:26" ht="15.75" customHeight="1" x14ac:dyDescent="0.25"><c r="A179" s="2"/><c r="B179" s="2"/><c r="C179" s="2"/><c r="D179" s="2"/><c r="E179" s="2"/><c r="F179" s="2"/><c r="G179" s="2"/><c r="H179" s="2"/><c r="I179" s="2"/><c r="J179" s="2"/><c r="K179" s="2"/><c r="L179" s="2"/><c r="M179" s="2"/><c r="N179" s="2"/><c r="O179" s="2"/><c r="P179" s="2"/><c r="Q179" s="2"/><c r="R179" s="2"/><c r="S179" s="2"/><c r="T179" s="2"/><c r="U179" s="2"/><c r="V179" s="2"/><c r="W179" s="2"/><c r="X179" s="2"/><c r="Y179" s="2"/><c r="Z179" s="2"/></row><row r="180" spans="1:26" ht="15.75" customHeight="1" x14ac:dyDescent="0.25"><c r="A180" s="2"/><c r="B180" s="2"/><c r="C180" s="2"/><c r="D180" s="2"/><c r="E180" s="2"/><c r="F180" s="2"/><c r="G180" s="2"/><c r="H180" s="2"/><c r="I180" s="2"/><c r="J180" s="2"/><c r="K180" s="2"/><c r="L180" s="2"/><c r="M180" s="2"/><c r="N180" s="2"/><c r="O180" s="2"/><c r="P180" s="2"/><c r="Q180" s="2"/><c r="R180" s="2"/><c r="S180" s="2"/><c r="T180" s="2"/><c r="U180" s="2"/><c r="V180" s="2"/><c r="W180" s="2"/><c r="X180" s="2"/><c r="Y180" s="2"/><c r="Z180" s="2"/></row><row r="181" spans="1:26" ht="15.75" customHeight="1" x14ac:dyDescent="0.25"><c r="A181" s="2"/><c r="B181" s="2"/><c r="C181" s="2"/><c r="D181" s="2"/><c r="E181" s="2"/><c r="F181" s="2"/><c r="G181" s="2"/><c r="H181" s="2"/><c r="I181" s="2"/><c r="J181" s="2"/><c r="K181" s="2"/><c r="L181" s="2"/><c r="M181" s="2"/><c r="N181" s="2"/><c r="O181" s="2"/><c r="P181" s="2"/><c r="Q181" s="2"/><c r="R181" s="2"/><c r="S181" s="2"/><c r="T181" s="2"/><c r="U181" s="2"/><c r="V181" s="2"/><c r="W181" s="2"/><c r="X181" s="2"/><c r="Y181" s="2"/><c r="Z181" s="2"/></row><row r="182" spans="1:26" ht="15.75" customHeight="1" x14ac:dyDescent="0.25"><c r="A182" s="2"/><c r="B182" s="2"/><c r="C182" s="2"/><c r="D182" s="2"/><c r="E182" s="2"/><c r="F182" s="2"/><c r="G182" s="2"/><c r="H182" s="2"/><c r="I182" s="2"/><c r="J182" s="2"/><c r="K182" s="2"/><c r="L182" s="2"/><c r="M182" s="2"/><c r="N182" s="2"/><c r="O182" s="2"/><c r="P182" s="2"/><c r="Q182" s="2"/><c r="R182" s="2"/><c r="S182" s="2"/><c r="T182" s="2"/><c r="U182" s="2"/><c r="V182" s="2"/><c r="W182" s="2"/><c r="X182" s="2"/><c r="Y182" s="2"/><c r="Z182" s="2"/></row><row r="183" spans="1:26" ht="15.75" customHeight="1" x14ac:dyDescent="0.25"><c r="A183" s="2"/><c r="B183" s="2"/><c r="C183" s="2"/><c r="D183" s="2"/><c r="E183" s="2"/><c r="F183" s="2"/><c r="G183" s="2"/><c r="H183" s="2"/><c r="I183" s="2"/><c r="J183" s="2"/><c r="K183" s="2"/><c r="L183" s="2"/><c r="M183" s="2"/><c r="N183" s="2"/><c r="O183" s="2"/><c r="P183" s="2"/><c r="Q183" s="2"/><c r="R183" s="2"/><c r="S183" s="2"/><c r="T183" s="2"/><c r="U183" s="2"/><c r="V183" s="2"/><c r="W183" s="2"/><c r="X183" s="2"/><c r="Y183" s="2"/><c r="Z183" s="2"/></row><row r="184" spans="1:26" ht="15.75" customHeight="1" x14ac:dyDescent="0.25"><c r="A184" s="2"/><c r="B184" s="2"/><c r="C184" s="2"/><c r="D184" s="2"/><c r="E184" s="2"/><c r="F184" s="2"/><c r="G184" s="2"/><c r="H184" s="2"/><c r="I184" s="2"/><c r="J184" s="2"/><c r="K184" s="2"/><c r="L184" s="2"/><c r="M184" s="2"/><c r="N184" s="2"/><c r="O184" s="2"/><c r="P184" s="2"/><c r="Q184" s="2"/><c r="R184" s="2"/><c r="S184" s="2"/><c r="T184" s="2"/><c r="U184" s="2"/><c r="V184" s="2"/><c r="W184" s="2"/><c r="X184" s="2"/><c r="Y184" s="2"/><c r="Z184" s="2"/></row><row r="185" spans="1:26" ht="15.75" customHeight="1" x14ac:dyDescent="0.25"><c r="A185" s="2"/><c r="B185" s="2"/><c r="C185" s="2"/><c r="D185" s="2"/><c r="E185" s="2"/><c r="F185" s="2"/><c r="G185" s="2"/><c r="H185" s="2"/><c r="I185" s="2"/><c r="J185" s="2"/><c r="K185" s="2"/><c r="L185" s="2"/><c r="M185" s="2"/><c r="N185" s="2"/><c r="O185" s="2"/><c r="P185" s="2"/><c r="Q185" s="2"/><c r="R185" s="2"/><c r="S185" s="2"/><c r="T185" s="2"/><c r="U185" s="2"/><c r="V185" s="2"/><c r="W185" s="2"/><c r="X185" s="2"/><c r="Y185" s="2"/><c r="Z185" s="2"/></row><row r="186" spans="1:26" ht="15.75" customHeight="1" x14ac:dyDescent="0.25"><c r="A186" s="2"/><c r="B186" s="2"/><c r="C186" s="2"/><c r="D186" s="2"/><c r="E186" s="2"/><c r="F186" s="2"/><c r="G186" s="2"/><c r="H186" s="2"/><c r="I186" s="2"/><c r="J186" s="2"/><c r="K186" s="2"/><c r="L186" s="2"/><c r="M186" s="2"/><c r="N186" s="2"/><c r="O186" s="2"/><c r="P186" s="2"/><c r="Q186" s="2"/><c r="R186" s="2"/><c r="S186" s="2"/><c r="T186" s="2"/><c r="U186" s="2"/><c r="V186" s="2"/><c r="W186" s="2"/><c r="X186" s="2"/><c r="Y186" s="2"/><c r="Z186" s="2"/></row><row r="187" spans="1:26" ht="15.75" customHeight="1" x14ac:dyDescent="0.25"><c r="A187" s="2"/><c r="B187" s="2"/><c r="C187" s="2"/><c r="D187" s="2"/><c r="E187" s="2"/><c r="F187" s="2"/><c r="G187" s="2"/><c r="H187" s="2"/><c r="I187" s="2"/><c r="J187" s="2"/><c r="K187" s="2"/><c r="L187" s="2"/><c r="M187" s="2"/><c r="N187" s="2"/><c r="O187" s="2"/><c r="P187" s="2"/><c r="Q187" s="2"/><c r="R187" s="2"/><c r="S187" s="2"/><c r="T187" s="2"/><c r="U187" s="2"/><c r="V187" s="2"/><c r="W187" s="2"/><c r="X187" s="2"/><c r="Y187" s="2"/><c r="Z187" s="2"/></row><row r="188" spans="1:26" ht="15.75" customHeight="1" x14ac:dyDescent="0.25"><c r="A188" s="2"/><c r="B188" s="2"/><c r="C188" s="2"/><c r="D188" s="2"/><c r="E188" s="2"/><c r="F188" s="2"/><c r="G188" s="2"/><c r="H188" s="2"/><c r="I188" s="2"/><c r="J188" s="2"/><c r="K188" s="2"/><c r="L188" s="2"/><c r="M188" s="2"/><c r="N188" s="2"/><c r="O188" s="2"/><c r="P188" s="2"/><c r="Q188" s="2"/><c r="R188" s="2"/><c r="S188" s="2"/><c r="T188" s="2"/><c r="U188" s="2"/><c r="V188" s="2"/><c r="W188" s="2"/><c r="X188" s="2"/><c r="Y188" s="2"/><c r="Z188" s="2"/></row><row r="189" spans="1:26" ht="15.75" customHeight="1" x14ac:dyDescent="0.25"><c r="A189" s="2"/><c r="B189" s="2"/><c r="C189" s="2"/><c r="D189" s="2"/><c r="E189" s="2"/><c r="F189" s="2"/><c r="G189" s="2"/><c r="H189" s="2"/><c r="I189" s="2"/><c r="J189" s="2"/><c r="K189" s="2"/><c r="L189" s="2"/><c r="M189" s="2"/><c r="N189" s="2"/><c r="O189" s="2"/><c r="P189" s="2"/><c r="Q189" s="2"/><c r="R189" s="2"/><c r="S189" s="2"/><c r="T189" s="2"/><c r="U189" s="2"/><c r="V189" s="2"/><c r="W189" s="2"/><c r="X189" s="2"/><c r="Y189" s="2"/><c r="Z189" s="2"/></row><row r="190" spans="1:26" ht="15.75" customHeight="1" x14ac:dyDescent="0.25"><c r="A190" s="2"/><c r="B190" s="2"/><c r="C190" s="2"/><c r="D190" s="2"/><c r="E190" s="2"/><c r="F190" s="2"/><c r="G190" s="2"/><c r="H190" s="2"/><c r="I190" s="2"/><c r="J190" s="2"/><c r="K190" s="2"/><c r="L190" s="2"/><c r="M190" s="2"/><c r="N190" s="2"/><c r="O190" s="2"/><c r="P190" s="2"/><c r="Q190" s="2"/><c r="R190" s="2"/><c r="S190" s="2"/><c r="T190" s="2"/><c r="U190" s="2"/><c r="V190" s="2"/><c r="W190" s="2"/><c r="X190" s="2"/><c r="Y190" s="2"/><c r="Z190" s="2"/></row><row r="191" spans="1:26" ht="15.75" customHeight="1" x14ac:dyDescent="0.25"><c r="A191" s="2"/><c r="B191" s="2"/><c r="C191" s="2"/><c r="D191" s="2"/><c r="E191" s="2"/><c r="F191" s="2"/><c r="G191" s="2"/><c r="H191" s="2"/><c r="I191" s="2"/><c r="J191" s="2"/><c r="K191" s="2"/><c r="L191" s="2"/><c r="M191" s="2"/><c r="N191" s="2"/><c r="O191" s="2"/><c r="P191" s="2"/><c r="Q191" s="2"/><c r="R191" s="2"/><c r="S191" s="2"/><c r="T191" s="2"/><c r="U191" s="2"/><c r="V191" s="2"/><c r="W191" s="2"/><c r="X191" s="2"/><c r="Y191" s="2"/><c r="Z191" s="2"/></row><row r="192" spans="1:26" ht="15.75" customHeight="1" x14ac:dyDescent="0.25"><c r="A192" s="2"/><c r="B192" s="2"/><c r="C192" s="2"/><c r="D192" s="2"/><c r="E192" s="2"/><c r="F192" s="2"/><c r="G192" s="2"/><c r="H192" s="2"/><c r="I192" s="2"/><c r="J192" s="2"/><c r="K192" s="2"/><c r="L192" s="2"/><c r="M192" s="2"/><c r="N192" s="2"/><c r="O192" s="2"/><c r="P192" s="2"/><c r="Q192" s="2"/><c r="R192" s="2"/><c r="S192" s="2"/><c r="T192" s="2"/><c r="U192" s="2"/><c r="V192" s="2"/><c r="W192" s="2"/><c r="X192" s="2"/><c r="Y192" s="2"/><c r="Z192" s="2"/></row><row r="193" spans="1:26" ht="15.75" customHeight="1" x14ac:dyDescent="0.25"><c r="A193" s="2"/><c r="B193" s="2"/><c r="C193" s="2"/><c r="D193" s="2"/><c r="E193" s="2"/><c r="F193" s="2"/><c r="G193" s="2"/><c r="H193" s="2"/><c r="I193" s="2"/><c r="J193" s="2"/><c r="K193" s="2"/><c r="L193" s="2"/><c r="M193" s="2"/><c r="N193" s="2"/><c r="O193" s="2"/><c r="P193" s="2"/><c r="Q193" s="2"/><c r="R193" s="2"/><c r="S193" s="2"/><c r="T193" s="2"/><c r="U193" s="2"/><c r="V193" s="2"/><c r="W193" s="2"/><c r="X193" s="2"/><c r="Y193" s="2"/><c r="Z193" s="2"/></row><row r="194" spans="1:26" ht="15.75" customHeight="1" x14ac:dyDescent="0.25"><c r="A194" s="2"/><c r="B194" s="2"/><c r="C194" s="2"/><c r="D194" s="2"/><c r="E194" s="2"/><c r="F194" s="2"/><c r="G194" s="2"/><c r="H194" s="2"/><c r="I194" s="2"/><c r="J194" s="2"/><c r="K194" s="2"/><c r="L194" s="2"/><c r="M194" s="2"/><c r="N194" s="2"/><c r="O194" s="2"/><c r="P194" s="2"/><c r="Q194" s="2"/><c r="R194" s="2"/><c r="S194" s="2"/><c r="T194" s="2"/><c r="U194" s="2"/><c r="V194" s="2"/><c r="W194" s="2"/><c r="X194" s="2"/><c r="Y194" s="2"/><c r="Z194" s="2"/></row><row r="195" spans="1:26" ht="15.75" customHeight="1" x14ac:dyDescent="0.25"><c r="A195" s="2"/><c r="B195" s="2"/><c r="C195" s="2"/><c r="D195" s="2"/><c r="E195" s="2"/><c r="F195" s="2"/><c r="G195" s="2"/><c r="H195" s="2"/><c r="I195" s="2"/><c r="J195" s="2"/><c r="K195" s="2"/><c r="L195" s="2"/><c r="M195" s="2"/><c r="N195" s="2"/><c r="O195" s="2"/><c r="P195" s="2"/><c r="Q195" s="2"/><c r="R195" s="2"/><c r="S195" s="2"/><c r="T195" s="2"/><c r="U195" s="2"/><c r="V195" s="2"/><c r="W195" s="2"/><c r="X195" s="2"/><c r="Y195" s="2"/><c r="Z195" s="2"/></row><row r="196" spans="1:26" ht="15.75" customHeight="1" x14ac:dyDescent="0.25"><c r="A196" s="2"/><c r="B196" s="2"/><c r="C196" s="2"/><c r="D196" s="2"/><c r="E196" s="2"/><c r="F196" s="2"/><c r="G196" s="2"/><c r="H196" s="2"/><c r="I196" s="2"/><c r="J196" s="2"/><c r="K196" s="2"/><c r="L196" s="2"/><c r="M196" s="2"/><c r="N196" s="2"/><c r="O196" s="2"/><c r="P196" s="2"/><c r="Q196" s="2"/><c r="R196" s="2"/><c r="S196" s="2"/><c r="T196" s="2"/><c r="U196" s="2"/><c r="V196" s="2"/><c r="W196" s="2"/><c r="X196" s="2"/><c r="Y196" s="2"/><c r="Z196" s="2"/></row><row r="197" spans="1:26" ht="15.75" customHeight="1" x14ac:dyDescent="0.25"><c r="A197" s="2"/><c r="B197" s="2"/><c r="C197" s="2"/><c r="D197" s="2"/><c r="E197" s="2"/><c r="F197" s="2"/><c r="G197" s="2"/><c r="H197" s="2"/><c r="I197" s="2"/><c r="J197" s="2"/><c r="K197" s="2"/><c r="L197" s="2"/><c r="M197" s="2"/><c r="N197" s="2"/><c r="O197" s="2"/><c r="P197" s="2"/><c r="Q197" s="2"/><c r="R197" s="2"/><c r="S197" s="2"/><c r="T197" s="2"/><c r="U197" s="2"/><c r="V197" s="2"/><c r="W197" s="2"/><c r="X197" s="2"/><c r="Y197" s="2"/><c r="Z197" s="2"/></row><row r="198" spans="1:26" ht="15.75" customHeight="1" x14ac:dyDescent="0.25"><c r="A198" s="2"/><c r="B198" s="2"/><c r="C198" s="2"/><c r="D198" s="2"/><c r="E198" s="2"/><c r="F198" s="2"/><c r="G198" s="2"/><c r="H198" s="2"/><c r="I198" s="2"/><c r="J198" s="2"/><c r="K198" s="2"/><c r="L198" s="2"/><c r="M198" s="2"/><c r="N198" s="2"/><c r="O198" s="2"/><c r="P198" s="2"/><c r="Q198" s="2"/><c r="R198" s="2"/><c r="S198" s="2"/><c r="T198" s="2"/><c r="U198" s="2"/><c r="V198" s="2"/><c r="W198" s="2"/><c r="X198" s="2"/><c r="Y198" s="2"/><c r="Z198" s="2"/></row><row r="199" spans="1:26" ht="15.75" customHeight="1" x14ac:dyDescent="0.25"><c r="A199" s="2"/><c r="B199" s="2"/><c r="C199" s="2"/><c r="D199" s="2"/><c r="E199" s="2"/><c r="F199" s="2"/><c r="G199" s="2"/><c r="H199" s="2"/><c r="I199" s="2"/><c r="J199" s="2"/><c r="K199" s="2"/><c r="L199" s="2"/><c r="M199" s="2"/><c r="N199" s="2"/><c r="O199" s="2"/><c r="P199" s="2"/><c r="Q199" s="2"/><c r="R199" s="2"/><c r="S199" s="2"/><c r="T199" s="2"/><c r="U199" s="2"/><c r="V199" s="2"/><c r="W199" s="2"/><c r="X199" s="2"/><c r="Y199" s="2"/><c r="Z199" s="2"/></row><row r="200" spans="1:26" ht="15.75" customHeight="1" x14ac:dyDescent="0.25"><c r="A200" s="2"/><c r="B200" s="2"/><c r="C200" s="2"/><c r="D200" s="2"/><c r="E200" s="2"/><c r="F200" s="2"/><c r="G200" s="2"/><c r="H200" s="2"/><c r="I200" s="2"/><c r="J200" s="2"/><c r="K200" s="2"/><c r="L200" s="2"/><c r="M200" s="2"/><c r="N200" s="2"/><c r="O200" s="2"/><c r="P200" s="2"/><c r="Q200" s="2"/><c r="R200" s="2"/><c r="S200" s="2"/><c r="T200" s="2"/><c r="U200" s="2"/><c r="V200" s="2"/><c r="W200" s="2"/><c r="X200" s="2"/><c r="Y200" s="2"/><c r="Z200" s="2"/></row><row r="201" spans="1:26" ht="15.75" customHeight="1" x14ac:dyDescent="0.25"><c r="A201" s="2"/><c r="B201" s="2"/><c r="C201" s="2"/><c r="D201" s="2"/><c r="E201" s="2"/><c r="F201" s="2"/><c r="G201" s="2"/><c r="H201" s="2"/><c r="I201" s="2"/><c r="J201" s="2"/><c r="K201" s="2"/><c r="L201" s="2"/><c r="M201" s="2"/><c r="N201" s="2"/><c r="O201" s="2"/><c r="P201" s="2"/><c r="Q201" s="2"/><c r="R201" s="2"/><c r="S201" s="2"/><c r="T201" s="2"/><c r="U201" s="2"/><c r="V201" s="2"/><c r="W201" s="2"/><c r="X201" s="2"/><c r="Y201" s="2"/><c r="Z201" s="2"/></row><row r="202" spans="1:26" ht="15.75" customHeight="1" x14ac:dyDescent="0.25"><c r="A202" s="2"/><c r="B202" s="2"/><c r="C202" s="2"/><c r="D202" s="2"/><c r="E202" s="2"/><c r="F202" s="2"/><c r="G202" s="2"/><c r="H202" s="2"/><c r="I202" s="2"/><c r="J202" s="2"/><c r="K202" s="2"/><c r="L202" s="2"/><c r="M202" s="2"/><c r="N202" s="2"/><c r="O202" s="2"/><c r="P202" s="2"/><c r="Q202" s="2"/><c r="R202" s="2"/><c r="S202" s="2"/><c r="T202" s="2"/><c r="U202" s="2"/><c r="V202" s="2"/><c r="W202" s="2"/><c r="X202" s="2"/><c r="Y202" s="2"/><c r="Z202" s="2"/></row><row r="203" spans="1:26" ht="15.75" customHeight="1" x14ac:dyDescent="0.25"><c r="A203" s="2"/><c r="B203" s="2"/><c r="C203" s="2"/><c r="D203" s="2"/><c r="E203" s="2"/><c r="F203" s="2"/><c r="G203" s="2"/><c r="H203" s="2"/><c r="I203" s="2"/><c r="J203" s="2"/><c r="K203" s="2"/><c r="L203" s="2"/><c r="M203" s="2"/><c r="N203" s="2"/><c r="O203" s="2"/><c r="P203" s="2"/><c r="Q203" s="2"/><c r="R203" s="2"/><c r="S203" s="2"/><c r="T203" s="2"/><c r="U203" s="2"/><c r="V203" s="2"/><c r="W203" s="2"/><c r="X203" s="2"/><c r="Y203" s="2"/><c r="Z203" s="2"/></row><row r="204" spans="1:26" ht="15.75" customHeight="1" x14ac:dyDescent="0.25"><c r="A204" s="2"/><c r="B204" s="2"/><c r="C204" s="2"/><c r="D204" s="2"/><c r="E204" s="2"/><c r="F204" s="2"/><c r="G204" s="2"/><c r="H204" s="2"/><c r="I204" s="2"/><c r="J204" s="2"/><c r="K204" s="2"/><c r="L204" s="2"/><c r="M204" s="2"/><c r="N204" s="2"/><c r="O204" s="2"/><c r="P204" s="2"/><c r="Q204" s="2"/><c r="R204" s="2"/><c r="S204" s="2"/><c r="T204" s="2"/><c r="U204" s="2"/><c r="V204" s="2"/><c r="W204" s="2"/><c r="X204" s="2"/><c r="Y204" s="2"/><c r="Z204" s="2"/></row><row r="205" spans="1:26" ht="15.75" customHeight="1" x14ac:dyDescent="0.25"><c r="A205" s="2"/><c r="B205" s="2"/><c r="C205" s="2"/><c r="D205" s="2"/><c r="E205" s="2"/><c r="F205" s="2"/><c r="G205" s="2"/><c r="H205" s="2"/><c r="I205" s="2"/><c r="J205" s="2"/><c r="K205" s="2"/><c r="L205" s="2"/><c r="M205" s="2"/><c r="N205" s="2"/><c r="O205" s="2"/><c r="P205" s="2"/><c r="Q205" s="2"/><c r="R205" s="2"/><c r="S205" s="2"/><c r="T205" s="2"/><c r="U205" s="2"/><c r="V205" s="2"/><c r="W205" s="2"/><c r="X205" s="2"/><c r="Y205" s="2"/><c r="Z205" s="2"/></row><row r="206" spans="1:26" ht="15.75" customHeight="1" x14ac:dyDescent="0.25"><c r="A206" s="2"/><c r="B206" s="2"/><c r="C206" s="2"/><c r="D206" s="2"/><c r="E206" s="2"/><c r="F206" s="2"/><c r="G206" s="2"/><c r="H206" s="2"/><c r="I206" s="2"/><c r="J206" s="2"/><c r="K206" s="2"/><c r="L206" s="2"/><c r="M206" s="2"/><c r="N206" s="2"/><c r="O206" s="2"/><c r="P206" s="2"/><c r="Q206" s="2"/><c r="R206" s="2"/><c r="S206" s="2"/><c r="T206" s="2"/><c r="U206" s="2"/><c r="V206" s="2"/><c r="W206" s="2"/><c r="X206" s="2"/><c r="Y206" s="2"/><c r="Z206" s="2"/></row><row r="207" spans="1:26" ht="15.75" customHeight="1" x14ac:dyDescent="0.25"><c r="A207" s="2"/><c r="B207" s="2"/><c r="C207" s="2"/><c r="D207" s="2"/><c r="E207" s="2"/><c r="F207" s="2"/><c r="G207" s="2"/><c r="H207" s="2"/><c r="I207" s="2"/><c r="J207" s="2"/><c r="K207" s="2"/><c r="L207" s="2"/><c r="M207" s="2"/><c r="N207" s="2"/><c r="O207" s="2"/><c r="P207" s="2"/><c r="Q207" s="2"/><c r="R207" s="2"/><c r="S207" s="2"/><c r="T207" s="2"/><c r="U207" s="2"/><c r="V207" s="2"/><c r="W207" s="2"/><c r="X207" s="2"/><c r="Y207" s="2"/><c r="Z207" s="2"/></row><row r="208" spans="1:26" ht="15.75" customHeight="1" x14ac:dyDescent="0.25"><c r="A208" s="2"/><c r="B208" s="2"/><c r="C208" s="2"/><c r="D208" s="2"/><c r="E208" s="2"/><c r="F208" s="2"/><c r="G208" s="2"/><c r="H208" s="2"/><c r="I208" s="2"/><c r="J208" s="2"/><c r="K208" s="2"/><c r="L208" s="2"/><c r="M208" s="2"/><c r="N208" s="2"/><c r="O208" s="2"/><c r="P208" s="2"/><c r="Q208" s="2"/><c r="R208" s="2"/><c r="S208" s="2"/><c r="T208" s="2"/><c r="U208" s="2"/><c r="V208" s="2"/><c r="W208" s="2"/><c r="X208" s="2"/><c r="Y208" s="2"/><c r="Z208" s="2"/></row><row r="209" spans="1:26" ht="15.75" customHeight="1" x14ac:dyDescent="0.25"><c r="A209" s="2"/><c r="B209" s="2"/><c r="C209" s="2"/><c r="D209" s="2"/><c r="E209" s="2"/><c r="F209" s="2"/><c r="G209" s="2"/><c r="H209" s="2"/><c r="I209" s="2"/><c r="J209" s="2"/><c r="K209" s="2"/><c r="L209" s="2"/><c r="M209" s="2"/><c r="N209" s="2"/><c r="O209" s="2"/><c r="P209" s="2"/><c r="Q209" s="2"/><c r="R209" s="2"/><c r="S209" s="2"/><c r="T209" s="2"/><c r="U209" s="2"/><c r="V209" s="2"/><c r="W209" s="2"/><c r="X209" s="2"/><c r="Y209" s="2"/><c r="Z209" s="2"/></row><row r="210" spans="1:26" ht="15.75" customHeight="1" x14ac:dyDescent="0.25"><c r="A210" s="2"/><c r="B210" s="2"/><c r="C210" s="2"/><c r="D210" s="2"/><c r="E210" s="2"/><c r="F210" s="2"/><c r="G210" s="2"/><c r="H210" s="2"/><c r="I210" s="2"/><c r="J210" s="2"/><c r="K210" s="2"/><c r="L210" s="2"/><c r="M210" s="2"/><c r="N210" s="2"/><c r="O210" s="2"/><c r="P210" s="2"/><c r="Q210" s="2"/><c r="R210" s="2"/><c r="S210" s="2"/><c r="T210" s="2"/><c r="U210" s="2"/><c r="V210" s="2"/><c r="W210" s="2"/><c r="X210" s="2"/><c r="Y210" s="2"/><c r="Z210" s="2"/></row><row r="211" spans="1:26" ht="15.75" customHeight="1" x14ac:dyDescent="0.25"><c r="A211" s="2"/><c r="B211" s="2"/><c r="C211" s="2"/><c r="D211" s="2"/><c r="E211" s="2"/><c r="F211" s="2"/><c r="G211" s="2"/><c r="H211" s="2"/><c r="I211" s="2"/><c r="J211" s="2"/><c r="K211" s="2"/><c r="L211" s="2"/><c r="M211" s="2"/><c r="N211" s="2"/><c r="O211" s="2"/><c r="P211" s="2"/><c r="Q211" s="2"/><c r="R211" s="2"/><c r="S211" s="2"/><c r="T211" s="2"/><c r="U211" s="2"/><c r="V211" s="2"/><c r="W211" s="2"/><c r="X211" s="2"/><c r="Y211" s="2"/><c r="Z211" s="2"/></row><row r="212" spans="1:26" ht="15.75" customHeight="1" x14ac:dyDescent="0.25"><c r="A212" s="2"/><c r="B212" s="2"/><c r="C212" s="2"/><c r="D212" s="2"/><c r="E212" s="2"/><c r="F212" s="2"/><c r="G212" s="2"/><c r="H212" s="2"/><c r="I212" s="2"/><c r="J212" s="2"/><c r="K212" s="2"/><c r="L212" s="2"/><c r="M212" s="2"/><c r="N212" s="2"/><c r="O212" s="2"/><c r="P212" s="2"/><c r="Q212" s="2"/><c r="R212" s="2"/><c r="S212" s="2"/><c r="T212" s="2"/><c r="U212" s="2"/><c r="V212" s="2"/><c r="W212" s="2"/><c r="X212" s="2"/><c r="Y212" s="2"/><c r="Z212" s="2"/></row><row r="213" spans="1:26" ht="15.75" customHeight="1" x14ac:dyDescent="0.25"><c r="A213" s="2"/><c r="B213" s="2"/><c r="C213" s="2"/><c r="D213" s="2"/><c r="E213" s="2"/><c r="F213" s="2"/><c r="G213" s="2"/><c r="H213" s="2"/><c r="I213" s="2"/><c r="J213" s="2"/><c r="K213" s="2"/><c r="L213" s="2"/><c r="M213" s="2"/><c r="N213" s="2"/><c r="O213" s="2"/><c r="P213" s="2"/><c r="Q213" s="2"/><c r="R213" s="2"/><c r="S213" s="2"/><c r="T213" s="2"/><c r="U213" s="2"/><c r="V213" s="2"/><c r="W213" s="2"/><c r="X213" s="2"/><c r="Y213" s="2"/><c r="Z213" s="2"/></row><row r="214" spans="1:26" ht="15.75" customHeight="1" x14ac:dyDescent="0.25"><c r="A214" s="2"/><c r="B214" s="2"/><c r="C214" s="2"/><c r="D214" s="2"/><c r="E214" s="2"/><c r="F214" s="2"/><c r="G214" s="2"/><c r="H214" s="2"/><c r="I214" s="2"/><c r="J214" s="2"/><c r="K214" s="2"/><c r="L214" s="2"/><c r="M214" s="2"/><c r="N214" s="2"/><c r="O214" s="2"/><c r="P214" s="2"/><c r="Q214" s="2"/><c r="R214" s="2"/><c r="S214" s="2"/><c r="T214" s="2"/><c r="U214" s="2"/><c r="V214" s="2"/><c r="W214" s="2"/><c r="X214" s="2"/><c r="Y214" s="2"/><c r="Z214" s="2"/></row><row r="215" spans="1:26" ht="15.75" customHeight="1" x14ac:dyDescent="0.25"><c r="A215" s="2"/><c r="B215" s="2"/><c r="C215" s="2"/><c r="D215" s="2"/><c r="E215" s="2"/><c r="F215" s="2"/><c r="G215" s="2"/><c r="H215" s="2"/><c r="I215" s="2"/><c r="J215" s="2"/><c r="K215" s="2"/><c r="L215" s="2"/><c r="M215" s="2"/><c r="N215" s="2"/><c r="O215" s="2"/><c r="P215" s="2"/><c r="Q215" s="2"/><c r="R215" s="2"/><c r="S215" s="2"/><c r="T215" s="2"/><c r="U215" s="2"/><c r="V215" s="2"/><c r="W215" s="2"/><c r="X215" s="2"/><c r="Y215" s="2"/><c r="Z215" s="2"/></row><row r="216" spans="1:26" ht="15.75" customHeight="1" x14ac:dyDescent="0.25"><c r="A216" s="2"/><c r="B216" s="2"/><c r="C216" s="2"/><c r="D216" s="2"/><c r="E216" s="2"/><c r="F216" s="2"/><c r="G216" s="2"/><c r="H216" s="2"/><c r="I216" s="2"/><c r="J216" s="2"/><c r="K216" s="2"/><c r="L216" s="2"/><c r="M216" s="2"/><c r="N216" s="2"/><c r="O216" s="2"/><c r="P216" s="2"/><c r="Q216" s="2"/><c r="R216" s="2"/><c r="S216" s="2"/><c r="T216" s="2"/><c r="U216" s="2"/><c r="V216" s="2"/><c r="W216" s="2"/><c r="X216" s="2"/><c r="Y216" s="2"/><c r="Z216" s="2"/></row><row r="217" spans="1:26" ht="15.75" customHeight="1" x14ac:dyDescent="0.25"><c r="A217" s="2"/><c r="B217" s="2"/><c r="C217" s="2"/><c r="D217" s="2"/><c r="E217" s="2"/><c r="F217" s="2"/><c r="G217" s="2"/><c r="H217" s="2"/><c r="I217" s="2"/><c r="J217" s="2"/><c r="K217" s="2"/><c r="L217" s="2"/><c r="M217" s="2"/><c r="N217" s="2"/><c r="O217" s="2"/><c r="P217" s="2"/><c r="Q217" s="2"/><c r="R217" s="2"/><c r="S217" s="2"/><c r="T217" s="2"/><c r="U217" s="2"/><c r="V217" s="2"/><c r="W217" s="2"/><c r="X217" s="2"/><c r="Y217" s="2"/><c r="Z217" s="2"/></row><row r="218" spans="1:26" ht="15.75" customHeight="1" x14ac:dyDescent="0.25"><c r="A218" s="2"/><c r="B218" s="2"/><c r="C218" s="2"/><c r="D218" s="2"/><c r="E218" s="2"/><c r="F218" s="2"/><c r="G218" s="2"/><c r="H218" s="2"/><c r="I218" s="2"/><c r="J218" s="2"/><c r="K218" s="2"/><c r="L218" s="2"/><c r="M218" s="2"/><c r="N218" s="2"/><c r="O218" s="2"/><c r="P218" s="2"/><c r="Q218" s="2"/><c r="R218" s="2"/><c r="S218" s="2"/><c r="T218" s="2"/><c r="U218" s="2"/><c r="V218" s="2"/><c r="W218" s="2"/><c r="X218" s="2"/><c r="Y218" s="2"/><c r="Z218" s="2"/></row><row r="219" spans="1:26" ht="15.75" customHeight="1" x14ac:dyDescent="0.25"><c r="A219" s="2"/><c r="B219" s="2"/><c r="C219" s="2"/><c r="D219" s="2"/><c r="E219" s="2"/><c r="F219" s="2"/><c r="G219" s="2"/><c r="H219" s="2"/><c r="I219" s="2"/><c r="J219" s="2"/><c r="K219" s="2"/><c r="L219" s="2"/><c r="M219" s="2"/><c r="N219" s="2"/><c r="O219" s="2"/><c r="P219" s="2"/><c r="Q219" s="2"/><c r="R219" s="2"/><c r="S219" s="2"/><c r="T219" s="2"/><c r="U219" s="2"/><c r="V219" s="2"/><c r="W219" s="2"/><c r="X219" s="2"/><c r="Y219" s="2"/><c r="Z219" s="2"/></row><row r="220" spans="1:26" ht="15.75" customHeight="1" x14ac:dyDescent="0.25"><c r="A220" s="2"/><c r="B220" s="2"/><c r="C220" s="2"/><c r="D220" s="2"/><c r="E220" s="2"/><c r="F220" s="2"/><c r="G220" s="2"/><c r="H220" s="2"/><c r="I220" s="2"/><c r="J220" s="2"/><c r="K220" s="2"/><c r="L220" s="2"/><c r="M220" s="2"/><c r="N220" s="2"/><c r="O220" s="2"/><c r="P220" s="2"/><c r="Q220" s="2"/><c r="R220" s="2"/><c r="S220" s="2"/><c r="T220" s="2"/><c r="U220" s="2"/><c r="V220" s="2"/><c r="W220" s="2"/><c r="X220" s="2"/><c r="Y220" s="2"/><c r="Z220" s="2"/></row><row r="221" spans="1:26" ht="15.75" customHeight="1" x14ac:dyDescent="0.25"><c r="A221" s="2"/><c r="B221" s="2"/><c r="C221" s="2"/><c r="D221" s="2"/><c r="E221" s="2"/><c r="F221" s="2"/><c r="G221" s="2"/><c r="H221" s="2"/><c r="I221" s="2"/><c r="J221" s="2"/><c r="K221" s="2"/><c r="L221" s="2"/><c r="M221" s="2"/><c r="N221" s="2"/><c r="O221" s="2"/><c r="P221" s="2"/><c r="Q221" s="2"/><c r="R221" s="2"/><c r="S221" s="2"/><c r="T221" s="2"/><c r="U221" s="2"/><c r="V221" s="2"/><c r="W221" s="2"/><c r="X221" s="2"/><c r="Y221" s="2"/><c r="Z221" s="2"/></row><row r="222" spans="1:26" ht="15.75" customHeight="1" x14ac:dyDescent="0.25"><c r="A222" s="2"/><c r="B222" s="2"/><c r="C222" s="2"/><c r="D222" s="2"/><c r="E222" s="2"/><c r="F222" s="2"/><c r="G222" s="2"/><c r="H222" s="2"/><c r="I222" s="2"/><c r="J222" s="2"/><c r="K222" s="2"/><c r="L222" s="2"/><c r="M222" s="2"/><c r="N222" s="2"/><c r="O222" s="2"/><c r="P222" s="2"/><c r="Q222" s="2"/><c r="R222" s="2"/><c r="S222" s="2"/><c r="T222" s="2"/><c r="U222" s="2"/><c r="V222" s="2"/><c r="W222" s="2"/><c r="X222" s="2"/><c r="Y222" s="2"/><c r="Z222" s="2"/></row><row r="223" spans="1:26" ht="15.75" customHeight="1" x14ac:dyDescent="0.25"><c r="A223" s="2"/><c r="B223" s="2"/><c r="C223" s="2"/><c r="D223" s="2"/><c r="E223" s="2"/><c r="F223" s="2"/><c r="G223" s="2"/><c r="H223" s="2"/><c r="I223" s="2"/><c r="J223" s="2"/><c r="K223" s="2"/><c r="L223" s="2"/><c r="M223" s="2"/><c r="N223" s="2"/><c r="O223" s="2"/><c r="P223" s="2"/><c r="Q223" s="2"/><c r="R223" s="2"/><c r="S223" s="2"/><c r="T223" s="2"/><c r="U223" s="2"/><c r="V223" s="2"/><c r="W223" s="2"/><c r="X223" s="2"/><c r="Y223" s="2"/><c r="Z223" s="2"/></row><row r="224" spans="1:26" ht="15.75" customHeight="1" x14ac:dyDescent="0.25"><c r="A224" s="2"/><c r="B224" s="2"/><c r="C224" s="2"/><c r="D224" s="2"/><c r="E224" s="2"/><c r="F224" s="2"/><c r="G224" s="2"/><c r="H224" s="2"/><c r="I224" s="2"/><c r="J224" s="2"/><c r="K224" s="2"/><c r="L224" s="2"/><c r="M224" s="2"/><c r="N224" s="2"/><c r="O224" s="2"/><c r="P224" s="2"/><c r="Q224" s="2"/><c r="R224" s="2"/><c r="S224" s="2"/><c r="T224" s="2"/><c r="U224" s="2"/><c r="V224" s="2"/><c r="W224" s="2"/><c r="X224" s="2"/><c r="Y224" s="2"/><c r="Z224" s="2"/></row><row r="225" spans="1:26" ht="15.75" customHeight="1" x14ac:dyDescent="0.25"><c r="A225" s="2"/><c r="B225" s="2"/><c r="C225" s="2"/><c r="D225" s="2"/><c r="E225" s="2"/><c r="F225" s="2"/><c r="G225" s="2"/><c r="H225" s="2"/><c r="I225" s="2"/><c r="J225" s="2"/><c r="K225" s="2"/><c r="L225" s="2"/><c r="M225" s="2"/><c r="N225" s="2"/><c r="O225" s="2"/><c r="P225" s="2"/><c r="Q225" s="2"/><c r="R225" s="2"/><c r="S225" s="2"/><c r="T225" s="2"/><c r="U225" s="2"/><c r="V225" s="2"/><c r="W225" s="2"/><c r="X225" s="2"/><c r="Y225" s="2"/><c r="Z225" s="2"/></row><row r="226" spans="1:26" ht="15.75" customHeight="1" x14ac:dyDescent="0.25"><c r="A226" s="2"/><c r="B226" s="2"/><c r="C226" s="2"/><c r="D226" s="2"/><c r="E226" s="2"/><c r="F226" s="2"/><c r="G226" s="2"/><c r="H226" s="2"/><c r="I226" s="2"/><c r="J226" s="2"/><c r="K226" s="2"/><c r="L226" s="2"/><c r="M226" s="2"/><c r="N226" s="2"/><c r="O226" s="2"/><c r="P226" s="2"/><c r="Q226" s="2"/><c r="R226" s="2"/><c r="S226" s="2"/><c r="T226" s="2"/><c r="U226" s="2"/><c r="V226" s="2"/><c r="W226" s="2"/><c r="X226" s="2"/><c r="Y226" s="2"/><c r="Z226" s="2"/></row><row r="227" spans="1:26" ht="15.75" customHeight="1" x14ac:dyDescent="0.25"><c r="A227" s="2"/><c r="B227" s="2"/><c r="C227" s="2"/><c r="D227" s="2"/><c r="E227" s="2"/><c r="F227" s="2"/><c r="G227" s="2"/><c r="H227" s="2"/><c r="I227" s="2"/><c r="J227" s="2"/><c r="K227" s="2"/><c r="L227" s="2"/><c r="M227" s="2"/><c r="N227" s="2"/><c r="O227" s="2"/><c r="P227" s="2"/><c r="Q227" s="2"/><c r="R227" s="2"/><c r="S227" s="2"/><c r="T227" s="2"/><c r="U227" s="2"/><c r="V227" s="2"/><c r="W227" s="2"/><c r="X227" s="2"/><c r="Y227" s="2"/><c r="Z227" s="2"/></row><row r="228" spans="1:26" ht="15.75" customHeight="1" x14ac:dyDescent="0.25"><c r="A228" s="2"/><c r="B228" s="2"/><c r="C228" s="2"/><c r="D228" s="2"/><c r="E228" s="2"/><c r="F228" s="2"/><c r="G228" s="2"/><c r="H228" s="2"/><c r="I228" s="2"/><c r="J228" s="2"/><c r="K228" s="2"/><c r="L228" s="2"/><c r="M228" s="2"/><c r="N228" s="2"/><c r="O228" s="2"/><c r="P228" s="2"/><c r="Q228" s="2"/><c r="R228" s="2"/><c r="S228" s="2"/><c r="T228" s="2"/><c r="U228" s="2"/><c r="V228" s="2"/><c r="W228" s="2"/><c r="X228" s="2"/><c r="Y228" s="2"/><c r="Z228" s="2"/></row><row r="229" spans="1:26" ht="15.75" customHeight="1" x14ac:dyDescent="0.25"><c r="A229" s="2"/><c r="B229" s="2"/><c r="C229" s="2"/><c r="D229" s="2"/><c r="E229" s="2"/><c r="F229" s="2"/><c r="G229" s="2"/><c r="H229" s="2"/><c r="I229" s="2"/><c r="J229" s="2"/><c r="K229" s="2"/><c r="L229" s="2"/><c r="M229" s="2"/><c r="N229" s="2"/><c r="O229" s="2"/><c r="P229" s="2"/><c r="Q229" s="2"/><c r="R229" s="2"/><c r="S229" s="2"/><c r="T229" s="2"/><c r="U229" s="2"/><c r="V229" s="2"/><c r="W229" s="2"/><c r="X229" s="2"/><c r="Y229" s="2"/><c r="Z229" s="2"/></row><row r="230" spans="1:26" ht="15.75" customHeight="1" x14ac:dyDescent="0.25"><c r="A230" s="2"/><c r="B230" s="2"/><c r="C230" s="2"/><c r="D230" s="2"/><c r="E230" s="2"/><c r="F230" s="2"/><c r="G230" s="2"/><c r="H230" s="2"/><c r="I230" s="2"/><c r="J230" s="2"/><c r="K230" s="2"/><c r="L230" s="2"/><c r="M230" s="2"/><c r="N230" s="2"/><c r="O230" s="2"/><c r="P230" s="2"/><c r="Q230" s="2"/><c r="R230" s="2"/><c r="S230" s="2"/><c r="T230" s="2"/><c r="U230" s="2"/><c r="V230" s="2"/><c r="W230" s="2"/><c r="X230" s="2"/><c r="Y230" s="2"/><c r="Z230" s="2"/></row><row r="231" spans="1:26" ht="15.75" customHeight="1" x14ac:dyDescent="0.25"><c r="A231" s="2"/><c r="B231" s="2"/><c r="C231" s="2"/><c r="D231" s="2"/><c r="E231" s="2"/><c r="F231" s="2"/><c r="G231" s="2"/><c r="H231" s="2"/><c r="I231" s="2"/><c r="J231" s="2"/><c r="K231" s="2"/><c r="L231" s="2"/><c r="M231" s="2"/><c r="N231" s="2"/><c r="O231" s="2"/><c r="P231" s="2"/><c r="Q231" s="2"/><c r="R231" s="2"/><c r="S231" s="2"/><c r="T231" s="2"/><c r="U231" s="2"/><c r="V231" s="2"/><c r="W231" s="2"/><c r="X231" s="2"/><c r="Y231" s="2"/><c r="Z231" s="2"/></row><row r="232" spans="1:26" ht="15.75" customHeight="1" x14ac:dyDescent="0.25"><c r="A232" s="2"/><c r="B232" s="2"/><c r="C232" s="2"/><c r="D232" s="2"/><c r="E232" s="2"/><c r="F232" s="2"/><c r="G232" s="2"/><c r="H232" s="2"/><c r="I232" s="2"/><c r="J232" s="2"/><c r="K232" s="2"/><c r="L232" s="2"/><c r="M232" s="2"/><c r="N232" s="2"/><c r="O232" s="2"/><c r="P232" s="2"/><c r="Q232" s="2"/><c r="R232" s="2"/><c r="S232" s="2"/><c r="T232" s="2"/><c r="U232" s="2"/><c r="V232" s="2"/><c r="W232" s="2"/><c r="X232" s="2"/><c r="Y232" s="2"/><c r="Z232" s="2"/></row><row r="233" spans="1:26" ht="15.75" customHeight="1" x14ac:dyDescent="0.25"><c r="A233" s="2"/><c r="B233" s="2"/><c r="C233" s="2"/><c r="D233" s="2"/><c r="E233" s="2"/><c r="F233" s="2"/><c r="G233" s="2"/><c r="H233" s="2"/><c r="I233" s="2"/><c r="J233" s="2"/><c r="K233" s="2"/><c r="L233" s="2"/><c r="M233" s="2"/><c r="N233" s="2"/><c r="O233" s="2"/><c r="P233" s="2"/><c r="Q233" s="2"/><c r="R233" s="2"/><c r="S233" s="2"/><c r="T233" s="2"/><c r="U233" s="2"/><c r="V233" s="2"/><c r="W233" s="2"/><c r="X233" s="2"/><c r="Y233" s="2"/><c r="Z233" s="2"/></row><row r="234" spans="1:26" ht="15.75" customHeight="1" x14ac:dyDescent="0.25"><c r="A234" s="2"/><c r="B234" s="2"/><c r="C234" s="2"/><c r="D234" s="2"/><c r="E234" s="2"/><c r="F234" s="2"/><c r="G234" s="2"/><c r="H234" s="2"/><c r="I234" s="2"/><c r="J234" s="2"/><c r="K234" s="2"/><c r="L234" s="2"/><c r="M234" s="2"/><c r="N234" s="2"/><c r="O234" s="2"/><c r="P234" s="2"/><c r="Q234" s="2"/><c r="R234" s="2"/><c r="S234" s="2"/><c r="T234" s="2"/><c r="U234" s="2"/><c r="V234" s="2"/><c r="W234" s="2"/><c r="X234" s="2"/><c r="Y234" s="2"/><c r="Z234" s="2"/></row><row r="235" spans="1:26" ht="15.75" customHeight="1" x14ac:dyDescent="0.25"><c r="A235" s="2"/><c r="B235" s="2"/><c r="C235" s="2"/><c r="D235" s="2"/><c r="E235" s="2"/><c r="F235" s="2"/><c r="G235" s="2"/><c r="H235" s="2"/><c r="I235" s="2"/><c r="J235" s="2"/><c r="K235" s="2"/><c r="L235" s="2"/><c r="M235" s="2"/><c r="N235" s="2"/><c r="O235" s="2"/><c r="P235" s="2"/><c r="Q235" s="2"/><c r="R235" s="2"/><c r="S235" s="2"/><c r="T235" s="2"/><c r="U235" s="2"/><c r="V235" s="2"/><c r="W235" s="2"/><c r="X235" s="2"/><c r="Y235" s="2"/><c r="Z235" s="2"/></row><row r="236" spans="1:26" ht="15.75" customHeight="1" x14ac:dyDescent="0.25"><c r="A236" s="2"/><c r="B236" s="2"/><c r="C236" s="2"/><c r="D236" s="2"/><c r="E236" s="2"/><c r="F236" s="2"/><c r="G236" s="2"/><c r="H236" s="2"/><c r="I236" s="2"/><c r="J236" s="2"/><c r="K236" s="2"/><c r="L236" s="2"/><c r="M236" s="2"/><c r="N236" s="2"/><c r="O236" s="2"/><c r="P236" s="2"/><c r="Q236" s="2"/><c r="R236" s="2"/><c r="S236" s="2"/><c r="T236" s="2"/><c r="U236" s="2"/><c r="V236" s="2"/><c r="W236" s="2"/><c r="X236" s="2"/><c r="Y236" s="2"/><c r="Z236" s="2"/></row><row r="237" spans="1:26" ht="15.75" customHeight="1" x14ac:dyDescent="0.25"><c r="A237" s="2"/><c r="B237" s="2"/><c r="C237" s="2"/><c r="D237" s="2"/><c r="E237" s="2"/><c r="F237" s="2"/><c r="G237" s="2"/><c r="H237" s="2"/><c r="I237" s="2"/><c r="J237" s="2"/><c r="K237" s="2"/><c r="L237" s="2"/><c r="M237" s="2"/><c r="N237" s="2"/><c r="O237" s="2"/><c r="P237" s="2"/><c r="Q237" s="2"/><c r="R237" s="2"/><c r="S237" s="2"/><c r="T237" s="2"/><c r="U237" s="2"/><c r="V237" s="2"/><c r="W237" s="2"/><c r="X237" s="2"/><c r="Y237" s="2"/><c r="Z237" s="2"/></row><row r="238" spans="1:26" ht="15.75" customHeight="1" x14ac:dyDescent="0.25"><c r="A238" s="2"/><c r="B238" s="2"/><c r="C238" s="2"/><c r="D238" s="2"/><c r="E238" s="2"/><c r="F238" s="2"/><c r="G238" s="2"/><c r="H238" s="2"/><c r="I238" s="2"/><c r="J238" s="2"/><c r="K238" s="2"/><c r="L238" s="2"/><c r="M238" s="2"/><c r="N238" s="2"/><c r="O238" s="2"/><c r="P238" s="2"/><c r="Q238" s="2"/><c r="R238" s="2"/><c r="S238" s="2"/><c r="T238" s="2"/><c r="U238" s="2"/><c r="V238" s="2"/><c r="W238" s="2"/><c r="X238" s="2"/><c r="Y238" s="2"/><c r="Z238" s="2"/></row><row r="239" spans="1:26" ht="15.75" customHeight="1" x14ac:dyDescent="0.25"><c r="A239" s="2"/><c r="B239" s="2"/><c r="C239" s="2"/><c r="D239" s="2"/><c r="E239" s="2"/><c r="F239" s="2"/><c r="G239" s="2"/><c r="H239" s="2"/><c r="I239" s="2"/><c r="J239" s="2"/><c r="K239" s="2"/><c r="L239" s="2"/><c r="M239" s="2"/><c r="N239" s="2"/><c r="O239" s="2"/><c r="P239" s="2"/><c r="Q239" s="2"/><c r="R239" s="2"/><c r="S239" s="2"/><c r="T239" s="2"/><c r="U239" s="2"/><c r="V239" s="2"/><c r="W239" s="2"/><c r="X239" s="2"/><c r="Y239" s="2"/><c r="Z239" s="2"/></row><row r="240" spans="1:26" ht="15.75" customHeight="1" x14ac:dyDescent="0.25"><c r="A240" s="2"/><c r="B240" s="2"/><c r="C240" s="2"/><c r="D240" s="2"/><c r="E240" s="2"/><c r="F240" s="2"/><c r="G240" s="2"/><c r="H240" s="2"/><c r="I240" s="2"/><c r="J240" s="2"/><c r="K240" s="2"/><c r="L240" s="2"/><c r="M240" s="2"/><c r="N240" s="2"/><c r="O240" s="2"/><c r="P240" s="2"/><c r="Q240" s="2"/><c r="R240" s="2"/><c r="S240" s="2"/><c r="T240" s="2"/><c r="U240" s="2"/><c r="V240" s="2"/><c r="W240" s="2"/><c r="X240" s="2"/><c r="Y240" s="2"/><c r="Z240" s="2"/></row><row r="241" spans="1:26" ht="15.75" customHeight="1" x14ac:dyDescent="0.25"><c r="A241" s="2"/><c r="B241" s="2"/><c r="C241" s="2"/><c r="D241" s="2"/><c r="E241" s="2"/><c r="F241" s="2"/><c r="G241" s="2"/><c r="H241" s="2"/><c r="I241" s="2"/><c r="J241" s="2"/><c r="K241" s="2"/><c r="L241" s="2"/><c r="M241" s="2"/><c r="N241" s="2"/><c r="O241" s="2"/><c r="P241" s="2"/><c r="Q241" s="2"/><c r="R241" s="2"/><c r="S241" s="2"/><c r="T241" s="2"/><c r="U241" s="2"/><c r="V241" s="2"/><c r="W241" s="2"/><c r="X241" s="2"/><c r="Y241" s="2"/><c r="Z241" s="2"/></row><row r="242" spans="1:26" ht="15.75" customHeight="1" x14ac:dyDescent="0.25"><c r="A242" s="2"/><c r="B242" s="2"/><c r="C242" s="2"/><c r="D242" s="2"/><c r="E242" s="2"/><c r="F242" s="2"/><c r="G242" s="2"/><c r="H242" s="2"/><c r="I242" s="2"/><c r="J242" s="2"/><c r="K242" s="2"/><c r="L242" s="2"/><c r="M242" s="2"/><c r="N242" s="2"/><c r="O242" s="2"/><c r="P242" s="2"/><c r="Q242" s="2"/><c r="R242" s="2"/><c r="S242" s="2"/><c r="T242" s="2"/><c r="U242" s="2"/><c r="V242" s="2"/><c r="W242" s="2"/><c r="X242" s="2"/><c r="Y242" s="2"/><c r="Z242" s="2"/></row><row r="243" spans="1:26" ht="15.75" customHeight="1" x14ac:dyDescent="0.25"><c r="A243" s="2"/><c r="B243" s="2"/><c r="C243" s="2"/><c r="D243" s="2"/><c r="E243" s="2"/><c r="F243" s="2"/><c r="G243" s="2"/><c r="H243" s="2"/><c r="I243" s="2"/><c r="J243" s="2"/><c r="K243" s="2"/><c r="L243" s="2"/><c r="M243" s="2"/><c r="N243" s="2"/><c r="O243" s="2"/><c r="P243" s="2"/><c r="Q243" s="2"/><c r="R243" s="2"/><c r="S243" s="2"/><c r="T243" s="2"/><c r="U243" s="2"/><c r="V243" s="2"/><c r="W243" s="2"/><c r="X243" s="2"/><c r="Y243" s="2"/><c r="Z243" s="2"/></row><row r="244" spans="1:26" ht="15.75" customHeight="1" x14ac:dyDescent="0.25"><c r="A244" s="2"/><c r="B244" s="2"/><c r="C244" s="2"/><c r="D244" s="2"/><c r="E244" s="2"/><c r="F244" s="2"/><c r="G244" s="2"/><c r="H244" s="2"/><c r="I244" s="2"/><c r="J244" s="2"/><c r="K244" s="2"/><c r="L244" s="2"/><c r="M244" s="2"/><c r="N244" s="2"/><c r="O244" s="2"/><c r="P244" s="2"/><c r="Q244" s="2"/><c r="R244" s="2"/><c r="S244" s="2"/><c r="T244" s="2"/><c r="U244" s="2"/><c r="V244" s="2"/><c r="W244" s="2"/><c r="X244" s="2"/><c r="Y244" s="2"/><c r="Z244" s="2"/></row><row r="245" spans="1:26" ht="15.75" customHeight="1" x14ac:dyDescent="0.25"><c r="A245" s="2"/><c r="B245" s="2"/><c r="C245" s="2"/><c r="D245" s="2"/><c r="E245" s="2"/><c r="F245" s="2"/><c r="G245" s="2"/><c r="H245" s="2"/><c r="I245" s="2"/><c r="J245" s="2"/><c r="K245" s="2"/><c r="L245" s="2"/><c r="M245" s="2"/><c r="N245" s="2"/><c r="O245" s="2"/><c r="P245" s="2"/><c r="Q245" s="2"/><c r="R245" s="2"/><c r="S245" s="2"/><c r="T245" s="2"/><c r="U245" s="2"/><c r="V245" s="2"/><c r="W245" s="2"/><c r="X245" s="2"/><c r="Y245" s="2"/><c r="Z245" s="2"/></row><row r="246" spans="1:26" ht="15.75" customHeight="1" x14ac:dyDescent="0.25"><c r="A246" s="2"/><c r="B246" s="2"/><c r="C246" s="2"/><c r="D246" s="2"/><c r="E246" s="2"/><c r="F246" s="2"/><c r="G246" s="2"/><c r="H246" s="2"/><c r="I246" s="2"/><c r="J246" s="2"/><c r="K246" s="2"/><c r="L246" s="2"/><c r="M246" s="2"/><c r="N246" s="2"/><c r="O246" s="2"/><c r="P246" s="2"/><c r="Q246" s="2"/><c r="R246" s="2"/><c r="S246" s="2"/><c r="T246" s="2"/><c r="U246" s="2"/><c r="V246" s="2"/><c r="W246" s="2"/><c r="X246" s="2"/><c r="Y246" s="2"/><c r="Z246" s="2"/></row><row r="247" spans="1:26" ht="15.75" customHeight="1" x14ac:dyDescent="0.25"><c r="A247" s="2"/><c r="B247" s="2"/><c r="C247" s="2"/><c r="D247" s="2"/><c r="E247" s="2"/><c r="F247" s="2"/><c r="G247" s="2"/><c r="H247" s="2"/><c r="I247" s="2"/><c r="J247" s="2"/><c r="K247" s="2"/><c r="L247" s="2"/><c r="M247" s="2"/><c r="N247" s="2"/><c r="O247" s="2"/><c r="P247" s="2"/><c r="Q247" s="2"/><c r="R247" s="2"/><c r="S247" s="2"/><c r="T247" s="2"/><c r="U247" s="2"/><c r="V247" s="2"/><c r="W247" s="2"/><c r="X247" s="2"/><c r="Y247" s="2"/><c r="Z247" s="2"/></row><row r="248" spans="1:26" ht="15.75" customHeight="1" x14ac:dyDescent="0.25"><c r="A248" s="2"/><c r="B248" s="2"/><c r="C248" s="2"/><c r="D248" s="2"/><c r="E248" s="2"/><c r="F248" s="2"/><c r="G248" s="2"/><c r="H248" s="2"/><c r="I248" s="2"/><c r="J248" s="2"/><c r="K248" s="2"/><c r="L248" s="2"/><c r="M248" s="2"/><c r="N248" s="2"/><c r="O248" s="2"/><c r="P248" s="2"/><c r="Q248" s="2"/><c r="R248" s="2"/><c r="S248" s="2"/><c r="T248" s="2"/><c r="U248" s="2"/><c r="V248" s="2"/><c r="W248" s="2"/><c r="X248" s="2"/><c r="Y248" s="2"/><c r="Z248" s="2"/></row><row r="249" spans="1:26" ht="15.75" customHeight="1" x14ac:dyDescent="0.25"><c r="A249" s="2"/><c r="B249" s="2"/><c r="C249" s="2"/><c r="D249" s="2"/><c r="E249" s="2"/><c r="F249" s="2"/><c r="G249" s="2"/><c r="H249" s="2"/><c r="I249" s="2"/><c r="J249" s="2"/><c r="K249" s="2"/><c r="L249" s="2"/><c r="M249" s="2"/><c r="N249" s="2"/><c r="O249" s="2"/><c r="P249" s="2"/><c r="Q249" s="2"/><c r="R249" s="2"/><c r="S249" s="2"/><c r="T249" s="2"/><c r="U249" s="2"/><c r="V249" s="2"/><c r="W249" s="2"/><c r="X249" s="2"/><c r="Y249" s="2"/><c r="Z249" s="2"/></row><row r="250" spans="1:26" ht="15.75" customHeight="1" x14ac:dyDescent="0.25"><c r="A250" s="2"/><c r="B250" s="2"/><c r="C250" s="2"/><c r="D250" s="2"/><c r="E250" s="2"/><c r="F250" s="2"/><c r="G250" s="2"/><c r="H250" s="2"/><c r="I250" s="2"/><c r="J250" s="2"/><c r="K250" s="2"/><c r="L250" s="2"/><c r="M250" s="2"/><c r="N250" s="2"/><c r="O250" s="2"/><c r="P250" s="2"/><c r="Q250" s="2"/><c r="R250" s="2"/><c r="S250" s="2"/><c r="T250" s="2"/><c r="U250" s="2"/><c r="V250" s="2"/><c r="W250" s="2"/><c r="X250" s="2"/><c r="Y250" s="2"/><c r="Z250" s="2"/></row><row r="251" spans="1:26" ht="15.75" customHeight="1" x14ac:dyDescent="0.25"><c r="A251" s="2"/><c r="B251" s="2"/><c r="C251" s="2"/><c r="D251" s="2"/><c r="E251" s="2"/><c r="F251" s="2"/><c r="G251" s="2"/><c r="H251" s="2"/><c r="I251" s="2"/><c r="J251" s="2"/><c r="K251" s="2"/><c r="L251" s="2"/><c r="M251" s="2"/><c r="N251" s="2"/><c r="O251" s="2"/><c r="P251" s="2"/><c r="Q251" s="2"/><c r="R251" s="2"/><c r="S251" s="2"/><c r="T251" s="2"/><c r="U251" s="2"/><c r="V251" s="2"/><c r="W251" s="2"/><c r="X251" s="2"/><c r="Y251" s="2"/><c r="Z251" s="2"/></row><row r="252" spans="1:26" ht="15.75" customHeight="1" x14ac:dyDescent="0.25"><c r="A252" s="2"/><c r="B252" s="2"/><c r="C252" s="2"/><c r="D252" s="2"/><c r="E252" s="2"/><c r="F252" s="2"/><c r="G252" s="2"/><c r="H252" s="2"/><c r="I252" s="2"/><c r="J252" s="2"/><c r="K252" s="2"/><c r="L252" s="2"/><c r="M252" s="2"/><c r="N252" s="2"/><c r="O252" s="2"/><c r="P252" s="2"/><c r="Q252" s="2"/><c r="R252" s="2"/><c r="S252" s="2"/><c r="T252" s="2"/><c r="U252" s="2"/><c r="V252" s="2"/><c r="W252" s="2"/><c r="X252" s="2"/><c r="Y252" s="2"/><c r="Z252" s="2"/></row><row r="253" spans="1:26" ht="15.75" customHeight="1" x14ac:dyDescent="0.25"><c r="A253" s="2"/><c r="B253" s="2"/><c r="C253" s="2"/><c r="D253" s="2"/><c r="E253" s="2"/><c r="F253" s="2"/><c r="G253" s="2"/><c r="H253" s="2"/><c r="I253" s="2"/><c r="J253" s="2"/><c r="K253" s="2"/><c r="L253" s="2"/><c r="M253" s="2"/><c r="N253" s="2"/><c r="O253" s="2"/><c r="P253" s="2"/><c r="Q253" s="2"/><c r="R253" s="2"/><c r="S253" s="2"/><c r="T253" s="2"/><c r="U253" s="2"/><c r="V253" s="2"/><c r="W253" s="2"/><c r="X253" s="2"/><c r="Y253" s="2"/><c r="Z253" s="2"/></row><row r="254" spans="1:26" ht="15.75" customHeight="1" x14ac:dyDescent="0.25"><c r="A254" s="2"/><c r="B254" s="2"/><c r="C254" s="2"/><c r="D254" s="2"/><c r="E254" s="2"/><c r="F254" s="2"/><c r="G254" s="2"/><c r="H254" s="2"/><c r="I254" s="2"/><c r="J254" s="2"/><c r="K254" s="2"/><c r="L254" s="2"/><c r="M254" s="2"/><c r="N254" s="2"/><c r="O254" s="2"/><c r="P254" s="2"/><c r="Q254" s="2"/><c r="R254" s="2"/><c r="S254" s="2"/><c r="T254" s="2"/><c r="U254" s="2"/><c r="V254" s="2"/><c r="W254" s="2"/><c r="X254" s="2"/><c r="Y254" s="2"/><c r="Z254" s="2"/></row><row r="255" spans="1:26" ht="15.75" customHeight="1" x14ac:dyDescent="0.25"><c r="A255" s="2"/><c r="B255" s="2"/><c r="C255" s="2"/><c r="D255" s="2"/><c r="E255" s="2"/><c r="F255" s="2"/><c r="G255" s="2"/><c r="H255" s="2"/><c r="I255" s="2"/><c r="J255" s="2"/><c r="K255" s="2"/><c r="L255" s="2"/><c r="M255" s="2"/><c r="N255" s="2"/><c r="O255" s="2"/><c r="P255" s="2"/><c r="Q255" s="2"/><c r="R255" s="2"/><c r="S255" s="2"/><c r="T255" s="2"/><c r="U255" s="2"/><c r="V255" s="2"/><c r="W255" s="2"/><c r="X255" s="2"/><c r="Y255" s="2"/><c r="Z255" s="2"/></row><row r="256" spans="1:26" ht="15.75" customHeight="1" x14ac:dyDescent="0.25"><c r="A256" s="2"/><c r="B256" s="2"/><c r="C256" s="2"/><c r="D256" s="2"/><c r="E256" s="2"/><c r="F256" s="2"/><c r="G256" s="2"/><c r="H256" s="2"/><c r="I256" s="2"/><c r="J256" s="2"/><c r="K256" s="2"/><c r="L256" s="2"/><c r="M256" s="2"/><c r="N256" s="2"/><c r="O256" s="2"/><c r="P256" s="2"/><c r="Q256" s="2"/><c r="R256" s="2"/><c r="S256" s="2"/><c r="T256" s="2"/><c r="U256" s="2"/><c r="V256" s="2"/><c r="W256" s="2"/><c r="X256" s="2"/><c r="Y256" s="2"/><c r="Z256" s="2"/></row><row r="257" spans="1:26" ht="15.75" customHeight="1" x14ac:dyDescent="0.25"><c r="A257" s="2"/><c r="B257" s="2"/><c r="C257" s="2"/><c r="D257" s="2"/><c r="E257" s="2"/><c r="F257" s="2"/><c r="G257" s="2"/><c r="H257" s="2"/><c r="I257" s="2"/><c r="J257" s="2"/><c r="K257" s="2"/><c r="L257" s="2"/><c r="M257" s="2"/><c r="N257" s="2"/><c r="O257" s="2"/><c r="P257" s="2"/><c r="Q257" s="2"/><c r="R257" s="2"/><c r="S257" s="2"/><c r="T257" s="2"/><c r="U257" s="2"/><c r="V257" s="2"/><c r="W257" s="2"/><c r="X257" s="2"/><c r="Y257" s="2"/><c r="Z257" s="2"/></row><row r="258" spans="1:26" ht="15.75" customHeight="1" x14ac:dyDescent="0.25"><c r="A258" s="2"/><c r="B258" s="2"/><c r="C258" s="2"/><c r="D258" s="2"/><c r="E258" s="2"/><c r="F258" s="2"/><c r="G258" s="2"/><c r="H258" s="2"/><c r="I258" s="2"/><c r="J258" s="2"/><c r="K258" s="2"/><c r="L258" s="2"/><c r="M258" s="2"/><c r="N258" s="2"/><c r="O258" s="2"/><c r="P258" s="2"/><c r="Q258" s="2"/><c r="R258" s="2"/><c r="S258" s="2"/><c r="T258" s="2"/><c r="U258" s="2"/><c r="V258" s="2"/><c r="W258" s="2"/><c r="X258" s="2"/><c r="Y258" s="2"/><c r="Z258" s="2"/></row><row r="259" spans="1:26" ht="15.75" customHeight="1" x14ac:dyDescent="0.25"><c r="A259" s="2"/><c r="B259" s="2"/><c r="C259" s="2"/><c r="D259" s="2"/><c r="E259" s="2"/><c r="F259" s="2"/><c r="G259" s="2"/><c r="H259" s="2"/><c r="I259" s="2"/><c r="J259" s="2"/><c r="K259" s="2"/><c r="L259" s="2"/><c r="M259" s="2"/><c r="N259" s="2"/><c r="O259" s="2"/><c r="P259" s="2"/><c r="Q259" s="2"/><c r="R259" s="2"/><c r="S259" s="2"/><c r="T259" s="2"/><c r="U259" s="2"/><c r="V259" s="2"/><c r="W259" s="2"/><c r="X259" s="2"/><c r="Y259" s="2"/><c r="Z259" s="2"/></row><row r="260" spans="1:26" ht="15.75" customHeight="1" x14ac:dyDescent="0.25"><c r="A260" s="2"/><c r="B260" s="2"/><c r="C260" s="2"/><c r="D260" s="2"/><c r="E260" s="2"/><c r="F260" s="2"/><c r="G260" s="2"/><c r="H260" s="2"/><c r="I260" s="2"/><c r="J260" s="2"/><c r="K260" s="2"/><c r="L260" s="2"/><c r="M260" s="2"/><c r="N260" s="2"/><c r="O260" s="2"/><c r="P260" s="2"/><c r="Q260" s="2"/><c r="R260" s="2"/><c r="S260" s="2"/><c r="T260" s="2"/><c r="U260" s="2"/><c r="V260" s="2"/><c r="W260" s="2"/><c r="X260" s="2"/><c r="Y260" s="2"/><c r="Z260" s="2"/></row><row r="261" spans="1:26" ht="15.75" customHeight="1" x14ac:dyDescent="0.25"><c r="A261" s="2"/><c r="B261" s="2"/><c r="C261" s="2"/><c r="D261" s="2"/><c r="E261" s="2"/><c r="F261" s="2"/><c r="G261" s="2"/><c r="H261" s="2"/><c r="I261" s="2"/><c r="J261" s="2"/><c r="K261" s="2"/><c r="L261" s="2"/><c r="M261" s="2"/><c r="N261" s="2"/><c r="O261" s="2"/><c r="P261" s="2"/><c r="Q261" s="2"/><c r="R261" s="2"/><c r="S261" s="2"/><c r="T261" s="2"/><c r="U261" s="2"/><c r="V261" s="2"/><c r="W261" s="2"/><c r="X261" s="2"/><c r="Y261" s="2"/><c r="Z261" s="2"/></row><row r="262" spans="1:26" ht="15.75" customHeight="1" x14ac:dyDescent="0.25"><c r="A262" s="2"/><c r="B262" s="2"/><c r="C262" s="2"/><c r="D262" s="2"/><c r="E262" s="2"/><c r="F262" s="2"/><c r="G262" s="2"/><c r="H262" s="2"/><c r="I262" s="2"/><c r="J262" s="2"/><c r="K262" s="2"/><c r="L262" s="2"/><c r="M262" s="2"/><c r="N262" s="2"/><c r="O262" s="2"/><c r="P262" s="2"/><c r="Q262" s="2"/><c r="R262" s="2"/><c r="S262" s="2"/><c r="T262" s="2"/><c r="U262" s="2"/><c r="V262" s="2"/><c r="W262" s="2"/><c r="X262" s="2"/><c r="Y262" s="2"/><c r="Z262" s="2"/></row><row r="263" spans="1:26" ht="15.75" customHeight="1" x14ac:dyDescent="0.25"><c r="A263" s="2"/><c r="B263" s="2"/><c r="C263" s="2"/><c r="D263" s="2"/><c r="E263" s="2"/><c r="F263" s="2"/><c r="G263" s="2"/><c r="H263" s="2"/><c r="I263" s="2"/><c r="J263" s="2"/><c r="K263" s="2"/><c r="L263" s="2"/><c r="M263" s="2"/><c r="N263" s="2"/><c r="O263" s="2"/><c r="P263" s="2"/><c r="Q263" s="2"/><c r="R263" s="2"/><c r="S263" s="2"/><c r="T263" s="2"/><c r="U263" s="2"/><c r="V263" s="2"/><c r="W263" s="2"/><c r="X263" s="2"/><c r="Y263" s="2"/><c r="Z263" s="2"/></row><row r="264" spans="1:26" ht="15.75" customHeight="1" x14ac:dyDescent="0.25"><c r="A264" s="2"/><c r="B264" s="2"/><c r="C264" s="2"/><c r="D264" s="2"/><c r="E264" s="2"/><c r="F264" s="2"/><c r="G264" s="2"/><c r="H264" s="2"/><c r="I264" s="2"/><c r="J264" s="2"/><c r="K264" s="2"/><c r="L264" s="2"/><c r="M264" s="2"/><c r="N264" s="2"/><c r="O264" s="2"/><c r="P264" s="2"/><c r="Q264" s="2"/><c r="R264" s="2"/><c r="S264" s="2"/><c r="T264" s="2"/><c r="U264" s="2"/><c r="V264" s="2"/><c r="W264" s="2"/><c r="X264" s="2"/><c r="Y264" s="2"/><c r="Z264" s="2"/></row><row r="265" spans="1:26" ht="15.75" customHeight="1" x14ac:dyDescent="0.25"><c r="A265" s="2"/><c r="B265" s="2"/><c r="C265" s="2"/><c r="D265" s="2"/><c r="E265" s="2"/><c r="F265" s="2"/><c r="G265" s="2"/><c r="H265" s="2"/><c r="I265" s="2"/><c r="J265" s="2"/><c r="K265" s="2"/><c r="L265" s="2"/><c r="M265" s="2"/><c r="N265" s="2"/><c r="O265" s="2"/><c r="P265" s="2"/><c r="Q265" s="2"/><c r="R265" s="2"/><c r="S265" s="2"/><c r="T265" s="2"/><c r="U265" s="2"/><c r="V265" s="2"/><c r="W265" s="2"/><c r="X265" s="2"/><c r="Y265" s="2"/><c r="Z265" s="2"/></row><row r="266" spans="1:26" ht="15.75" customHeight="1" x14ac:dyDescent="0.25"><c r="A266" s="2"/><c r="B266" s="2"/><c r="C266" s="2"/><c r="D266" s="2"/><c r="E266" s="2"/><c r="F266" s="2"/><c r="G266" s="2"/><c r="H266" s="2"/><c r="I266" s="2"/><c r="J266" s="2"/><c r="K266" s="2"/><c r="L266" s="2"/><c r="M266" s="2"/><c r="N266" s="2"/><c r="O266" s="2"/><c r="P266" s="2"/><c r="Q266" s="2"/><c r="R266" s="2"/><c r="S266" s="2"/><c r="T266" s="2"/><c r="U266" s="2"/><c r="V266" s="2"/><c r="W266" s="2"/><c r="X266" s="2"/><c r="Y266" s="2"/><c r="Z266" s="2"/></row><row r="267" spans="1:26" ht="15.75" customHeight="1" x14ac:dyDescent="0.25"><c r="A267" s="2"/><c r="B267" s="2"/><c r="C267" s="2"/><c r="D267" s="2"/><c r="E267" s="2"/><c r="F267" s="2"/><c r="G267" s="2"/><c r="H267" s="2"/><c r="I267" s="2"/><c r="J267" s="2"/><c r="K267" s="2"/><c r="L267" s="2"/><c r="M267" s="2"/><c r="N267" s="2"/><c r="O267" s="2"/><c r="P267" s="2"/><c r="Q267" s="2"/><c r="R267" s="2"/><c r="S267" s="2"/><c r="T267" s="2"/><c r="U267" s="2"/><c r="V267" s="2"/><c r="W267" s="2"/><c r="X267" s="2"/><c r="Y267" s="2"/><c r="Z267" s="2"/></row><row r="268" spans="1:26" ht="15.75" customHeight="1" x14ac:dyDescent="0.25"><c r="A268" s="2"/><c r="B268" s="2"/><c r="C268" s="2"/><c r="D268" s="2"/><c r="E268" s="2"/><c r="F268" s="2"/><c r="G268" s="2"/><c r="H268" s="2"/><c r="I268" s="2"/><c r="J268" s="2"/><c r="K268" s="2"/><c r="L268" s="2"/><c r="M268" s="2"/><c r="N268" s="2"/><c r="O268" s="2"/><c r="P268" s="2"/><c r="Q268" s="2"/><c r="R268" s="2"/><c r="S268" s="2"/><c r="T268" s="2"/><c r="U268" s="2"/><c r="V268" s="2"/><c r="W268" s="2"/><c r="X268" s="2"/><c r="Y268" s="2"/><c r="Z268" s="2"/></row><row r="269" spans="1:26" ht="15.75" customHeight="1" x14ac:dyDescent="0.25"><c r="A269" s="2"/><c r="B269" s="2"/><c r="C269" s="2"/><c r="D269" s="2"/><c r="E269" s="2"/><c r="F269" s="2"/><c r="G269" s="2"/><c r="H269" s="2"/><c r="I269" s="2"/><c r="J269" s="2"/><c r="K269" s="2"/><c r="L269" s="2"/><c r="M269" s="2"/><c r="N269" s="2"/><c r="O269" s="2"/><c r="P269" s="2"/><c r="Q269" s="2"/><c r="R269" s="2"/><c r="S269" s="2"/><c r="T269" s="2"/><c r="U269" s="2"/><c r="V269" s="2"/><c r="W269" s="2"/><c r="X269" s="2"/><c r="Y269" s="2"/><c r="Z269" s="2"/></row><row r="270" spans="1:26" ht="15.75" customHeight="1" x14ac:dyDescent="0.25"><c r="A270" s="2"/><c r="B270" s="2"/><c r="C270" s="2"/><c r="D270" s="2"/><c r="E270" s="2"/><c r="F270" s="2"/><c r="G270" s="2"/><c r="H270" s="2"/><c r="I270" s="2"/><c r="J270" s="2"/><c r="K270" s="2"/><c r="L270" s="2"/><c r="M270" s="2"/><c r="N270" s="2"/><c r="O270" s="2"/><c r="P270" s="2"/><c r="Q270" s="2"/><c r="R270" s="2"/><c r="S270" s="2"/><c r="T270" s="2"/><c r="U270" s="2"/><c r="V270" s="2"/><c r="W270" s="2"/><c r="X270" s="2"/><c r="Y270" s="2"/><c r="Z270" s="2"/></row><row r="271" spans="1:26" ht="15.75" customHeight="1" x14ac:dyDescent="0.25"><c r="A271" s="2"/><c r="B271" s="2"/><c r="C271" s="2"/><c r="D271" s="2"/><c r="E271" s="2"/><c r="F271" s="2"/><c r="G271" s="2"/><c r="H271" s="2"/><c r="I271" s="2"/><c r="J271" s="2"/><c r="K271" s="2"/><c r="L271" s="2"/><c r="M271" s="2"/><c r="N271" s="2"/><c r="O271" s="2"/><c r="P271" s="2"/><c r="Q271" s="2"/><c r="R271" s="2"/><c r="S271" s="2"/><c r="T271" s="2"/><c r="U271" s="2"/><c r="V271" s="2"/><c r="W271" s="2"/><c r="X271" s="2"/><c r="Y271" s="2"/><c r="Z271" s="2"/></row><row r="272" spans="1:26" ht="15.75" customHeight="1" x14ac:dyDescent="0.25"><c r="A272" s="2"/><c r="B272" s="2"/><c r="C272" s="2"/><c r="D272" s="2"/><c r="E272" s="2"/><c r="F272" s="2"/><c r="G272" s="2"/><c r="H272" s="2"/><c r="I272" s="2"/><c r="J272" s="2"/><c r="K272" s="2"/><c r="L272" s="2"/><c r="M272" s="2"/><c r="N272" s="2"/><c r="O272" s="2"/><c r="P272" s="2"/><c r="Q272" s="2"/><c r="R272" s="2"/><c r="S272" s="2"/><c r="T272" s="2"/><c r="U272" s="2"/><c r="V272" s="2"/><c r="W272" s="2"/><c r="X272" s="2"/><c r="Y272" s="2"/><c r="Z272" s="2"/></row><row r="273" spans="1:26" ht="15.75" customHeight="1" x14ac:dyDescent="0.25"><c r="A273" s="2"/><c r="B273" s="2"/><c r="C273" s="2"/><c r="D273" s="2"/><c r="E273" s="2"/><c r="F273" s="2"/><c r="G273" s="2"/><c r="H273" s="2"/><c r="I273" s="2"/><c r="J273" s="2"/><c r="K273" s="2"/><c r="L273" s="2"/><c r="M273" s="2"/><c r="N273" s="2"/><c r="O273" s="2"/><c r="P273" s="2"/><c r="Q273" s="2"/><c r="R273" s="2"/><c r="S273" s="2"/><c r="T273" s="2"/><c r="U273" s="2"/><c r="V273" s="2"/><c r="W273" s="2"/><c r="X273" s="2"/><c r="Y273" s="2"/><c r="Z273" s="2"/></row><row r="274" spans="1:26" ht="15.75" customHeight="1" x14ac:dyDescent="0.25"><c r="A274" s="2"/><c r="B274" s="2"/><c r="C274" s="2"/><c r="D274" s="2"/><c r="E274" s="2"/><c r="F274" s="2"/><c r="G274" s="2"/><c r="H274" s="2"/><c r="I274" s="2"/><c r="J274" s="2"/><c r="K274" s="2"/><c r="L274" s="2"/><c r="M274" s="2"/><c r="N274" s="2"/><c r="O274" s="2"/><c r="P274" s="2"/><c r="Q274" s="2"/><c r="R274" s="2"/><c r="S274" s="2"/><c r="T274" s="2"/><c r="U274" s="2"/><c r="V274" s="2"/><c r="W274" s="2"/><c r="X274" s="2"/><c r="Y274" s="2"/><c r="Z274" s="2"/></row><row r="275" spans="1:26" ht="15.75" customHeight="1" x14ac:dyDescent="0.25"><c r="A275" s="2"/><c r="B275" s="2"/><c r="C275" s="2"/><c r="D275" s="2"/><c r="E275" s="2"/><c r="F275" s="2"/><c r="G275" s="2"/><c r="H275" s="2"/><c r="I275" s="2"/><c r="J275" s="2"/><c r="K275" s="2"/><c r="L275" s="2"/><c r="M275" s="2"/><c r="N275" s="2"/><c r="O275" s="2"/><c r="P275" s="2"/><c r="Q275" s="2"/><c r="R275" s="2"/><c r="S275" s="2"/><c r="T275" s="2"/><c r="U275" s="2"/><c r="V275" s="2"/><c r="W275" s="2"/><c r="X275" s="2"/><c r="Y275" s="2"/><c r="Z275" s="2"/></row><row r="276" spans="1:26" ht="15.75" customHeight="1" x14ac:dyDescent="0.25"><c r="A276" s="2"/><c r="B276" s="2"/><c r="C276" s="2"/><c r="D276" s="2"/><c r="E276" s="2"/><c r="F276" s="2"/><c r="G276" s="2"/><c r="H276" s="2"/><c r="I276" s="2"/><c r="J276" s="2"/><c r="K276" s="2"/><c r="L276" s="2"/><c r="M276" s="2"/><c r="N276" s="2"/><c r="O276" s="2"/><c r="P276" s="2"/><c r="Q276" s="2"/><c r="R276" s="2"/><c r="S276" s="2"/><c r="T276" s="2"/><c r="U276" s="2"/><c r="V276" s="2"/><c r="W276" s="2"/><c r="X276" s="2"/><c r="Y276" s="2"/><c r="Z276" s="2"/></row><row r="277" spans="1:26" ht="15.75" customHeight="1" x14ac:dyDescent="0.25"><c r="A277" s="2"/><c r="B277" s="2"/><c r="C277" s="2"/><c r="D277" s="2"/><c r="E277" s="2"/><c r="F277" s="2"/><c r="G277" s="2"/><c r="H277" s="2"/><c r="I277" s="2"/><c r="J277" s="2"/><c r="K277" s="2"/><c r="L277" s="2"/><c r="M277" s="2"/><c r="N277" s="2"/><c r="O277" s="2"/><c r="P277" s="2"/><c r="Q277" s="2"/><c r="R277" s="2"/><c r="S277" s="2"/><c r="T277" s="2"/><c r="U277" s="2"/><c r="V277" s="2"/><c r="W277" s="2"/><c r="X277" s="2"/><c r="Y277" s="2"/><c r="Z277" s="2"/></row><row r="278" spans="1:26" ht="15.75" customHeight="1" x14ac:dyDescent="0.25"><c r="A278" s="2"/><c r="B278" s="2"/><c r="C278" s="2"/><c r="D278" s="2"/><c r="E278" s="2"/><c r="F278" s="2"/><c r="G278" s="2"/><c r="H278" s="2"/><c r="I278" s="2"/><c r="J278" s="2"/><c r="K278" s="2"/><c r="L278" s="2"/><c r="M278" s="2"/><c r="N278" s="2"/><c r="O278" s="2"/><c r="P278" s="2"/><c r="Q278" s="2"/><c r="R278" s="2"/><c r="S278" s="2"/><c r="T278" s="2"/><c r="U278" s="2"/><c r="V278" s="2"/><c r="W278" s="2"/><c r="X278" s="2"/><c r="Y278" s="2"/><c r="Z278" s="2"/></row><row r="279" spans="1:26" ht="15.75" customHeight="1" x14ac:dyDescent="0.25"><c r="A279" s="2"/><c r="B279" s="2"/><c r="C279" s="2"/><c r="D279" s="2"/><c r="E279" s="2"/><c r="F279" s="2"/><c r="G279" s="2"/><c r="H279" s="2"/><c r="I279" s="2"/><c r="J279" s="2"/><c r="K279" s="2"/><c r="L279" s="2"/><c r="M279" s="2"/><c r="N279" s="2"/><c r="O279" s="2"/><c r="P279" s="2"/><c r="Q279" s="2"/><c r="R279" s="2"/><c r="S279" s="2"/><c r="T279" s="2"/><c r="U279" s="2"/><c r="V279" s="2"/><c r="W279" s="2"/><c r="X279" s="2"/><c r="Y279" s="2"/><c r="Z279" s="2"/></row><row r="280" spans="1:26" ht="15.75" customHeight="1" x14ac:dyDescent="0.25"><c r="A280" s="2"/><c r="B280" s="2"/><c r="C280" s="2"/><c r="D280" s="2"/><c r="E280" s="2"/><c r="F280" s="2"/><c r="G280" s="2"/><c r="H280" s="2"/><c r="I280" s="2"/><c r="J280" s="2"/><c r="K280" s="2"/><c r="L280" s="2"/><c r="M280" s="2"/><c r="N280" s="2"/><c r="O280" s="2"/><c r="P280" s="2"/><c r="Q280" s="2"/><c r="R280" s="2"/><c r="S280" s="2"/><c r="T280" s="2"/><c r="U280" s="2"/><c r="V280" s="2"/><c r="W280" s="2"/><c r="X280" s="2"/><c r="Y280" s="2"/><c r="Z280" s="2"/></row><row r="281" spans="1:26" ht="15.75" customHeight="1" x14ac:dyDescent="0.25"><c r="A281" s="2"/><c r="B281" s="2"/><c r="C281" s="2"/><c r="D281" s="2"/><c r="E281" s="2"/><c r="F281" s="2"/><c r="G281" s="2"/><c r="H281" s="2"/><c r="I281" s="2"/><c r="J281" s="2"/><c r="K281" s="2"/><c r="L281" s="2"/><c r="M281" s="2"/><c r="N281" s="2"/><c r="O281" s="2"/><c r="P281" s="2"/><c r="Q281" s="2"/><c r="R281" s="2"/><c r="S281" s="2"/><c r="T281" s="2"/><c r="U281" s="2"/><c r="V281" s="2"/><c r="W281" s="2"/><c r="X281" s="2"/><c r="Y281" s="2"/><c r="Z281" s="2"/></row><row r="282" spans="1:26" ht="15.75" customHeight="1" x14ac:dyDescent="0.25"><c r="A282" s="2"/><c r="B282" s="2"/><c r="C282" s="2"/><c r="D282" s="2"/><c r="E282" s="2"/><c r="F282" s="2"/><c r="G282" s="2"/><c r="H282" s="2"/><c r="I282" s="2"/><c r="J282" s="2"/><c r="K282" s="2"/><c r="L282" s="2"/><c r="M282" s="2"/><c r="N282" s="2"/><c r="O282" s="2"/><c r="P282" s="2"/><c r="Q282" s="2"/><c r="R282" s="2"/><c r="S282" s="2"/><c r="T282" s="2"/><c r="U282" s="2"/><c r="V282" s="2"/><c r="W282" s="2"/><c r="X282" s="2"/><c r="Y282" s="2"/><c r="Z282" s="2"/></row><row r="283" spans="1:26" ht="15.75" customHeight="1" x14ac:dyDescent="0.25"><c r="A283" s="2"/><c r="B283" s="2"/><c r="C283" s="2"/><c r="D283" s="2"/><c r="E283" s="2"/><c r="F283" s="2"/><c r="G283" s="2"/><c r="H283" s="2"/><c r="I283" s="2"/><c r="J283" s="2"/><c r="K283" s="2"/><c r="L283" s="2"/><c r="M283" s="2"/><c r="N283" s="2"/><c r="O283" s="2"/><c r="P283" s="2"/><c r="Q283" s="2"/><c r="R283" s="2"/><c r="S283" s="2"/><c r="T283" s="2"/><c r="U283" s="2"/><c r="V283" s="2"/><c r="W283" s="2"/><c r="X283" s="2"/><c r="Y283" s="2"/><c r="Z283" s="2"/></row><row r="284" spans="1:26" ht="15.75" customHeight="1" x14ac:dyDescent="0.25"><c r="A284" s="2"/><c r="B284" s="2"/><c r="C284" s="2"/><c r="D284" s="2"/><c r="E284" s="2"/><c r="F284" s="2"/><c r="G284" s="2"/><c r="H284" s="2"/><c r="I284" s="2"/><c r="J284" s="2"/><c r="K284" s="2"/><c r="L284" s="2"/><c r="M284" s="2"/><c r="N284" s="2"/><c r="O284" s="2"/><c r="P284" s="2"/><c r="Q284" s="2"/><c r="R284" s="2"/><c r="S284" s="2"/><c r="T284" s="2"/><c r="U284" s="2"/><c r="V284" s="2"/><c r="W284" s="2"/><c r="X284" s="2"/><c r="Y284" s="2"/><c r="Z284" s="2"/></row><row r="285" spans="1:26" ht="15.75" customHeight="1" x14ac:dyDescent="0.25"><c r="A285" s="2"/><c r="B285" s="2"/><c r="C285" s="2"/><c r="D285" s="2"/><c r="E285" s="2"/><c r="F285" s="2"/><c r="G285" s="2"/><c r="H285" s="2"/><c r="I285" s="2"/><c r="J285" s="2"/><c r="K285" s="2"/><c r="L285" s="2"/><c r="M285" s="2"/><c r="N285" s="2"/><c r="O285" s="2"/><c r="P285" s="2"/><c r="Q285" s="2"/><c r="R285" s="2"/><c r="S285" s="2"/><c r="T285" s="2"/><c r="U285" s="2"/><c r="V285" s="2"/><c r="W285" s="2"/><c r="X285" s="2"/><c r="Y285" s="2"/><c r="Z285" s="2"/></row><row r="286" spans="1:26" ht="15.75" customHeight="1" x14ac:dyDescent="0.25"><c r="A286" s="2"/><c r="B286" s="2"/><c r="C286" s="2"/><c r="D286" s="2"/><c r="E286" s="2"/><c r="F286" s="2"/><c r="G286" s="2"/><c r="H286" s="2"/><c r="I286" s="2"/><c r="J286" s="2"/><c r="K286" s="2"/><c r="L286" s="2"/><c r="M286" s="2"/><c r="N286" s="2"/><c r="O286" s="2"/><c r="P286" s="2"/><c r="Q286" s="2"/><c r="R286" s="2"/><c r="S286" s="2"/><c r="T286" s="2"/><c r="U286" s="2"/><c r="V286" s="2"/><c r="W286" s="2"/><c r="X286" s="2"/><c r="Y286" s="2"/><c r="Z286" s="2"/></row><row r="287" spans="1:26" ht="15.75" customHeight="1" x14ac:dyDescent="0.25"><c r="A287" s="2"/><c r="B287" s="2"/><c r="C287" s="2"/><c r="D287" s="2"/><c r="E287" s="2"/><c r="F287" s="2"/><c r="G287" s="2"/><c r="H287" s="2"/><c r="I287" s="2"/><c r="J287" s="2"/><c r="K287" s="2"/><c r="L287" s="2"/><c r="M287" s="2"/><c r="N287" s="2"/><c r="O287" s="2"/><c r="P287" s="2"/><c r="Q287" s="2"/><c r="R287" s="2"/><c r="S287" s="2"/><c r="T287" s="2"/><c r="U287" s="2"/><c r="V287" s="2"/><c r="W287" s="2"/><c r="X287" s="2"/><c r="Y287" s="2"/><c r="Z287" s="2"/></row><row r="288" spans="1:26" ht="15.75" customHeight="1" x14ac:dyDescent="0.25"><c r="A288" s="2"/><c r="B288" s="2"/><c r="C288" s="2"/><c r="D288" s="2"/><c r="E288" s="2"/><c r="F288" s="2"/><c r="G288" s="2"/><c r="H288" s="2"/><c r="I288" s="2"/><c r="J288" s="2"/><c r="K288" s="2"/><c r="L288" s="2"/><c r="M288" s="2"/><c r="N288" s="2"/><c r="O288" s="2"/><c r="P288" s="2"/><c r="Q288" s="2"/><c r="R288" s="2"/><c r="S288" s="2"/><c r="T288" s="2"/><c r="U288" s="2"/><c r="V288" s="2"/><c r="W288" s="2"/><c r="X288" s="2"/><c r="Y288" s="2"/><c r="Z288" s="2"/></row><row r="289" spans="1:26" ht="15.75" customHeight="1" x14ac:dyDescent="0.25"><c r="A289" s="2"/><c r="B289" s="2"/><c r="C289" s="2"/><c r="D289" s="2"/><c r="E289" s="2"/><c r="F289" s="2"/><c r="G289" s="2"/><c r="H289" s="2"/><c r="I289" s="2"/><c r="J289" s="2"/><c r="K289" s="2"/><c r="L289" s="2"/><c r="M289" s="2"/><c r="N289" s="2"/><c r="O289" s="2"/><c r="P289" s="2"/><c r="Q289" s="2"/><c r="R289" s="2"/><c r="S289" s="2"/><c r="T289" s="2"/><c r="U289" s="2"/><c r="V289" s="2"/><c r="W289" s="2"/><c r="X289" s="2"/><c r="Y289" s="2"/><c r="Z289" s="2"/></row><row r="290" spans="1:26" ht="15.75" customHeight="1" x14ac:dyDescent="0.25"><c r="A290" s="2"/><c r="B290" s="2"/><c r="C290" s="2"/><c r="D290" s="2"/><c r="E290" s="2"/><c r="F290" s="2"/><c r="G290" s="2"/><c r="H290" s="2"/><c r="I290" s="2"/><c r="J290" s="2"/><c r="K290" s="2"/><c r="L290" s="2"/><c r="M290" s="2"/><c r="N290" s="2"/><c r="O290" s="2"/><c r="P290" s="2"/><c r="Q290" s="2"/><c r="R290" s="2"/><c r="S290" s="2"/><c r="T290" s="2"/><c r="U290" s="2"/><c r="V290" s="2"/><c r="W290" s="2"/><c r="X290" s="2"/><c r="Y290" s="2"/><c r="Z290" s="2"/></row><row r="291" spans="1:26" ht="15.75" customHeight="1" x14ac:dyDescent="0.25"><c r="A291" s="2"/><c r="B291" s="2"/><c r="C291" s="2"/><c r="D291" s="2"/><c r="E291" s="2"/><c r="F291" s="2"/><c r="G291" s="2"/><c r="H291" s="2"/><c r="I291" s="2"/><c r="J291" s="2"/><c r="K291" s="2"/><c r="L291" s="2"/><c r="M291" s="2"/><c r="N291" s="2"/><c r="O291" s="2"/><c r="P291" s="2"/><c r="Q291" s="2"/><c r="R291" s="2"/><c r="S291" s="2"/><c r="T291" s="2"/><c r="U291" s="2"/><c r="V291" s="2"/><c r="W291" s="2"/><c r="X291" s="2"/><c r="Y291" s="2"/><c r="Z291" s="2"/></row><row r="292" spans="1:26" ht="15.75" customHeight="1" x14ac:dyDescent="0.25"><c r="A292" s="2"/><c r="B292" s="2"/><c r="C292" s="2"/><c r="D292" s="2"/><c r="E292" s="2"/><c r="F292" s="2"/><c r="G292" s="2"/><c r="H292" s="2"/><c r="I292" s="2"/><c r="J292" s="2"/><c r="K292" s="2"/><c r="L292" s="2"/><c r="M292" s="2"/><c r="N292" s="2"/><c r="O292" s="2"/><c r="P292" s="2"/><c r="Q292" s="2"/><c r="R292" s="2"/><c r="S292" s="2"/><c r="T292" s="2"/><c r="U292" s="2"/><c r="V292" s="2"/><c r="W292" s="2"/><c r="X292" s="2"/><c r="Y292" s="2"/><c r="Z292" s="2"/></row><row r="293" spans="1:26" ht="15.75" customHeight="1" x14ac:dyDescent="0.25"><c r="A293" s="2"/><c r="B293" s="2"/><c r="C293" s="2"/><c r="D293" s="2"/><c r="E293" s="2"/><c r="F293" s="2"/><c r="G293" s="2"/><c r="H293" s="2"/><c r="I293" s="2"/><c r="J293" s="2"/><c r="K293" s="2"/><c r="L293" s="2"/><c r="M293" s="2"/><c r="N293" s="2"/><c r="O293" s="2"/><c r="P293" s="2"/><c r="Q293" s="2"/><c r="R293" s="2"/><c r="S293" s="2"/><c r="T293" s="2"/><c r="U293" s="2"/><c r="V293" s="2"/><c r="W293" s="2"/><c r="X293" s="2"/><c r="Y293" s="2"/><c r="Z293" s="2"/></row><row r="294" spans="1:26" ht="15.75" customHeight="1" x14ac:dyDescent="0.25"><c r="A294" s="2"/><c r="B294" s="2"/><c r="C294" s="2"/><c r="D294" s="2"/><c r="E294" s="2"/><c r="F294" s="2"/><c r="G294" s="2"/><c r="H294" s="2"/><c r="I294" s="2"/><c r="J294" s="2"/><c r="K294" s="2"/><c r="L294" s="2"/><c r="M294" s="2"/><c r="N294" s="2"/><c r="O294" s="2"/><c r="P294" s="2"/><c r="Q294" s="2"/><c r="R294" s="2"/><c r="S294" s="2"/><c r="T294" s="2"/><c r="U294" s="2"/><c r="V294" s="2"/><c r="W294" s="2"/><c r="X294" s="2"/><c r="Y294" s="2"/><c r="Z294" s="2"/></row><row r="295" spans="1:26" ht="15.75" customHeight="1" x14ac:dyDescent="0.25"><c r="A295" s="2"/><c r="B295" s="2"/><c r="C295" s="2"/><c r="D295" s="2"/><c r="E295" s="2"/><c r="F295" s="2"/><c r="G295" s="2"/><c r="H295" s="2"/><c r="I295" s="2"/><c r="J295" s="2"/><c r="K295" s="2"/><c r="L295" s="2"/><c r="M295" s="2"/><c r="N295" s="2"/><c r="O295" s="2"/><c r="P295" s="2"/><c r="Q295" s="2"/><c r="R295" s="2"/><c r="S295" s="2"/><c r="T295" s="2"/><c r="U295" s="2"/><c r="V295" s="2"/><c r="W295" s="2"/><c r="X295" s="2"/><c r="Y295" s="2"/><c r="Z295" s="2"/></row><row r="296" spans="1:26" ht="15.75" customHeight="1" x14ac:dyDescent="0.25"><c r="A296" s="2"/><c r="B296" s="2"/><c r="C296" s="2"/><c r="D296" s="2"/><c r="E296" s="2"/><c r="F296" s="2"/><c r="G296" s="2"/><c r="H296" s="2"/><c r="I296" s="2"/><c r="J296" s="2"/><c r="K296" s="2"/><c r="L296" s="2"/><c r="M296" s="2"/><c r="N296" s="2"/><c r="O296" s="2"/><c r="P296" s="2"/><c r="Q296" s="2"/><c r="R296" s="2"/><c r="S296" s="2"/><c r="T296" s="2"/><c r="U296" s="2"/><c r="V296" s="2"/><c r="W296" s="2"/><c r="X296" s="2"/><c r="Y296" s="2"/><c r="Z296" s="2"/></row><row r="297" spans="1:26" ht="15.75" customHeight="1" x14ac:dyDescent="0.25"><c r="A297" s="2"/><c r="B297" s="2"/><c r="C297" s="2"/><c r="D297" s="2"/><c r="E297" s="2"/><c r="F297" s="2"/><c r="G297" s="2"/><c r="H297" s="2"/><c r="I297" s="2"/><c r="J297" s="2"/><c r="K297" s="2"/><c r="L297" s="2"/><c r="M297" s="2"/><c r="N297" s="2"/><c r="O297" s="2"/><c r="P297" s="2"/><c r="Q297" s="2"/><c r="R297" s="2"/><c r="S297" s="2"/><c r="T297" s="2"/><c r="U297" s="2"/><c r="V297" s="2"/><c r="W297" s="2"/><c r="X297" s="2"/><c r="Y297" s="2"/><c r="Z297" s="2"/></row><row r="298" spans="1:26" ht="15.75" customHeight="1" x14ac:dyDescent="0.25"><c r="A298" s="2"/><c r="B298" s="2"/><c r="C298" s="2"/><c r="D298" s="2"/><c r="E298" s="2"/><c r="F298" s="2"/><c r="G298" s="2"/><c r="H298" s="2"/><c r="I298" s="2"/><c r="J298" s="2"/><c r="K298" s="2"/><c r="L298" s="2"/><c r="M298" s="2"/><c r="N298" s="2"/><c r="O298" s="2"/><c r="P298" s="2"/><c r="Q298" s="2"/><c r="R298" s="2"/><c r="S298" s="2"/><c r="T298" s="2"/><c r="U298" s="2"/><c r="V298" s="2"/><c r="W298" s="2"/><c r="X298" s="2"/><c r="Y298" s="2"/><c r="Z298" s="2"/></row><row r="299" spans="1:26" ht="15.75" customHeight="1" x14ac:dyDescent="0.25"><c r="A299" s="2"/><c r="B299" s="2"/><c r="C299" s="2"/><c r="D299" s="2"/><c r="E299" s="2"/><c r="F299" s="2"/><c r="G299" s="2"/><c r="H299" s="2"/><c r="I299" s="2"/><c r="J299" s="2"/><c r="K299" s="2"/><c r="L299" s="2"/><c r="M299" s="2"/><c r="N299" s="2"/><c r="O299" s="2"/><c r="P299" s="2"/><c r="Q299" s="2"/><c r="R299" s="2"/><c r="S299" s="2"/><c r="T299" s="2"/><c r="U299" s="2"/><c r="V299" s="2"/><c r="W299" s="2"/><c r="X299" s="2"/><c r="Y299" s="2"/><c r="Z299" s="2"/></row><row r="300" spans="1:26" ht="15.75" customHeight="1" x14ac:dyDescent="0.25"><c r="A300" s="2"/><c r="B300" s="2"/><c r="C300" s="2"/><c r="D300" s="2"/><c r="E300" s="2"/><c r="F300" s="2"/><c r="G300" s="2"/><c r="H300" s="2"/><c r="I300" s="2"/><c r="J300" s="2"/><c r="K300" s="2"/><c r="L300" s="2"/><c r="M300" s="2"/><c r="N300" s="2"/><c r="O300" s="2"/><c r="P300" s="2"/><c r="Q300" s="2"/><c r="R300" s="2"/><c r="S300" s="2"/><c r="T300" s="2"/><c r="U300" s="2"/><c r="V300" s="2"/><c r="W300" s="2"/><c r="X300" s="2"/><c r="Y300" s="2"/><c r="Z300" s="2"/></row><row r="301" spans="1:26" ht="15.75" customHeight="1" x14ac:dyDescent="0.25"><c r="A301" s="2"/><c r="B301" s="2"/><c r="C301" s="2"/><c r="D301" s="2"/><c r="E301" s="2"/><c r="F301" s="2"/><c r="G301" s="2"/><c r="H301" s="2"/><c r="I301" s="2"/><c r="J301" s="2"/><c r="K301" s="2"/><c r="L301" s="2"/><c r="M301" s="2"/><c r="N301" s="2"/><c r="O301" s="2"/><c r="P301" s="2"/><c r="Q301" s="2"/><c r="R301" s="2"/><c r="S301" s="2"/><c r="T301" s="2"/><c r="U301" s="2"/><c r="V301" s="2"/><c r="W301" s="2"/><c r="X301" s="2"/><c r="Y301" s="2"/><c r="Z301" s="2"/></row><row r="302" spans="1:26" ht="15.75" customHeight="1" x14ac:dyDescent="0.25"><c r="A302" s="2"/><c r="B302" s="2"/><c r="C302" s="2"/><c r="D302" s="2"/><c r="E302" s="2"/><c r="F302" s="2"/><c r="G302" s="2"/><c r="H302" s="2"/><c r="I302" s="2"/><c r="J302" s="2"/><c r="K302" s="2"/><c r="L302" s="2"/><c r="M302" s="2"/><c r="N302" s="2"/><c r="O302" s="2"/><c r="P302" s="2"/><c r="Q302" s="2"/><c r="R302" s="2"/><c r="S302" s="2"/><c r="T302" s="2"/><c r="U302" s="2"/><c r="V302" s="2"/><c r="W302" s="2"/><c r="X302" s="2"/><c r="Y302" s="2"/><c r="Z302" s="2"/></row><row r="303" spans="1:26" ht="15.75" customHeight="1" x14ac:dyDescent="0.25"><c r="A303" s="2"/><c r="B303" s="2"/><c r="C303" s="2"/><c r="D303" s="2"/><c r="E303" s="2"/><c r="F303" s="2"/><c r="G303" s="2"/><c r="H303" s="2"/><c r="I303" s="2"/><c r="J303" s="2"/><c r="K303" s="2"/><c r="L303" s="2"/><c r="M303" s="2"/><c r="N303" s="2"/><c r="O303" s="2"/><c r="P303" s="2"/><c r="Q303" s="2"/><c r="R303" s="2"/><c r="S303" s="2"/><c r="T303" s="2"/><c r="U303" s="2"/><c r="V303" s="2"/><c r="W303" s="2"/><c r="X303" s="2"/><c r="Y303" s="2"/><c r="Z303" s="2"/></row><row r="304" spans="1:26" ht="15.75" customHeight="1" x14ac:dyDescent="0.25"><c r="A304" s="2"/><c r="B304" s="2"/><c r="C304" s="2"/><c r="D304" s="2"/><c r="E304" s="2"/><c r="F304" s="2"/><c r="G304" s="2"/><c r="H304" s="2"/><c r="I304" s="2"/><c r="J304" s="2"/><c r="K304" s="2"/><c r="L304" s="2"/><c r="M304" s="2"/><c r="N304" s="2"/><c r="O304" s="2"/><c r="P304" s="2"/><c r="Q304" s="2"/><c r="R304" s="2"/><c r="S304" s="2"/><c r="T304" s="2"/><c r="U304" s="2"/><c r="V304" s="2"/><c r="W304" s="2"/><c r="X304" s="2"/><c r="Y304" s="2"/><c r="Z304" s="2"/></row><row r="305" spans="1:26" ht="15.75" customHeight="1" x14ac:dyDescent="0.25"><c r="A305" s="2"/><c r="B305" s="2"/><c r="C305" s="2"/><c r="D305" s="2"/><c r="E305" s="2"/><c r="F305" s="2"/><c r="G305" s="2"/><c r="H305" s="2"/><c r="I305" s="2"/><c r="J305" s="2"/><c r="K305" s="2"/><c r="L305" s="2"/><c r="M305" s="2"/><c r="N305" s="2"/><c r="O305" s="2"/><c r="P305" s="2"/><c r="Q305" s="2"/><c r="R305" s="2"/><c r="S305" s="2"/><c r="T305" s="2"/><c r="U305" s="2"/><c r="V305" s="2"/><c r="W305" s="2"/><c r="X305" s="2"/><c r="Y305" s="2"/><c r="Z305" s="2"/></row><row r="306" spans="1:26" ht="15.75" customHeight="1" x14ac:dyDescent="0.25"><c r="A306" s="2"/><c r="B306" s="2"/><c r="C306" s="2"/><c r="D306" s="2"/><c r="E306" s="2"/><c r="F306" s="2"/><c r="G306" s="2"/><c r="H306" s="2"/><c r="I306" s="2"/><c r="J306" s="2"/><c r="K306" s="2"/><c r="L306" s="2"/><c r="M306" s="2"/><c r="N306" s="2"/><c r="O306" s="2"/><c r="P306" s="2"/><c r="Q306" s="2"/><c r="R306" s="2"/><c r="S306" s="2"/><c r="T306" s="2"/><c r="U306" s="2"/><c r="V306" s="2"/><c r="W306" s="2"/><c r="X306" s="2"/><c r="Y306" s="2"/><c r="Z306" s="2"/></row><row r="307" spans="1:26" ht="15.75" customHeight="1" x14ac:dyDescent="0.25"><c r="A307" s="2"/><c r="B307" s="2"/><c r="C307" s="2"/><c r="D307" s="2"/><c r="E307" s="2"/><c r="F307" s="2"/><c r="G307" s="2"/><c r="H307" s="2"/><c r="I307" s="2"/><c r="J307" s="2"/><c r="K307" s="2"/><c r="L307" s="2"/><c r="M307" s="2"/><c r="N307" s="2"/><c r="O307" s="2"/><c r="P307" s="2"/><c r="Q307" s="2"/><c r="R307" s="2"/><c r="S307" s="2"/><c r="T307" s="2"/><c r="U307" s="2"/><c r="V307" s="2"/><c r="W307" s="2"/><c r="X307" s="2"/><c r="Y307" s="2"/><c r="Z307" s="2"/></row><row r="308" spans="1:26" ht="15.75" customHeight="1" x14ac:dyDescent="0.25"><c r="A308" s="2"/><c r="B308" s="2"/><c r="C308" s="2"/><c r="D308" s="2"/><c r="E308" s="2"/><c r="F308" s="2"/><c r="G308" s="2"/><c r="H308" s="2"/><c r="I308" s="2"/><c r="J308" s="2"/><c r="K308" s="2"/><c r="L308" s="2"/><c r="M308" s="2"/><c r="N308" s="2"/><c r="O308" s="2"/><c r="P308" s="2"/><c r="Q308" s="2"/><c r="R308" s="2"/><c r="S308" s="2"/><c r="T308" s="2"/><c r="U308" s="2"/><c r="V308" s="2"/><c r="W308" s="2"/><c r="X308" s="2"/><c r="Y308" s="2"/><c r="Z308" s="2"/></row><row r="309" spans="1:26" ht="15.75" customHeight="1" x14ac:dyDescent="0.25"><c r="A309" s="2"/><c r="B309" s="2"/><c r="C309" s="2"/><c r="D309" s="2"/><c r="E309" s="2"/><c r="F309" s="2"/><c r="G309" s="2"/><c r="H309" s="2"/><c r="I309" s="2"/><c r="J309" s="2"/><c r="K309" s="2"/><c r="L309" s="2"/><c r="M309" s="2"/><c r="N309" s="2"/><c r="O309" s="2"/><c r="P309" s="2"/><c r="Q309" s="2"/><c r="R309" s="2"/><c r="S309" s="2"/><c r="T309" s="2"/><c r="U309" s="2"/><c r="V309" s="2"/><c r="W309" s="2"/><c r="X309" s="2"/><c r="Y309" s="2"/><c r="Z309" s="2"/></row><row r="310" spans="1:26" ht="15.75" customHeight="1" x14ac:dyDescent="0.25"><c r="A310" s="2"/><c r="B310" s="2"/><c r="C310" s="2"/><c r="D310" s="2"/><c r="E310" s="2"/><c r="F310" s="2"/><c r="G310" s="2"/><c r="H310" s="2"/><c r="I310" s="2"/><c r="J310" s="2"/><c r="K310" s="2"/><c r="L310" s="2"/><c r="M310" s="2"/><c r="N310" s="2"/><c r="O310" s="2"/><c r="P310" s="2"/><c r="Q310" s="2"/><c r="R310" s="2"/><c r="S310" s="2"/><c r="T310" s="2"/><c r="U310" s="2"/><c r="V310" s="2"/><c r="W310" s="2"/><c r="X310" s="2"/><c r="Y310" s="2"/><c r="Z310" s="2"/></row><row r="311" spans="1:26" ht="15.75" customHeight="1" x14ac:dyDescent="0.25"><c r="A311" s="2"/><c r="B311" s="2"/><c r="C311" s="2"/><c r="D311" s="2"/><c r="E311" s="2"/><c r="F311" s="2"/><c r="G311" s="2"/><c r="H311" s="2"/><c r="I311" s="2"/><c r="J311" s="2"/><c r="K311" s="2"/><c r="L311" s="2"/><c r="M311" s="2"/><c r="N311" s="2"/><c r="O311" s="2"/><c r="P311" s="2"/><c r="Q311" s="2"/><c r="R311" s="2"/><c r="S311" s="2"/><c r="T311" s="2"/><c r="U311" s="2"/><c r="V311" s="2"/><c r="W311" s="2"/><c r="X311" s="2"/><c r="Y311" s="2"/><c r="Z311" s="2"/></row><row r="312" spans="1:26" ht="15.75" customHeight="1" x14ac:dyDescent="0.25"><c r="A312" s="2"/><c r="B312" s="2"/><c r="C312" s="2"/><c r="D312" s="2"/><c r="E312" s="2"/><c r="F312" s="2"/><c r="G312" s="2"/><c r="H312" s="2"/><c r="I312" s="2"/><c r="J312" s="2"/><c r="K312" s="2"/><c r="L312" s="2"/><c r="M312" s="2"/><c r="N312" s="2"/><c r="O312" s="2"/><c r="P312" s="2"/><c r="Q312" s="2"/><c r="R312" s="2"/><c r="S312" s="2"/><c r="T312" s="2"/><c r="U312" s="2"/><c r="V312" s="2"/><c r="W312" s="2"/><c r="X312" s="2"/><c r="Y312" s="2"/><c r="Z312" s="2"/></row><row r="313" spans="1:26" ht="15.75" customHeight="1" x14ac:dyDescent="0.25"><c r="A313" s="2"/><c r="B313" s="2"/><c r="C313" s="2"/><c r="D313" s="2"/><c r="E313" s="2"/><c r="F313" s="2"/><c r="G313" s="2"/><c r="H313" s="2"/><c r="I313" s="2"/><c r="J313" s="2"/><c r="K313" s="2"/><c r="L313" s="2"/><c r="M313" s="2"/><c r="N313" s="2"/><c r="O313" s="2"/><c r="P313" s="2"/><c r="Q313" s="2"/><c r="R313" s="2"/><c r="S313" s="2"/><c r="T313" s="2"/><c r="U313" s="2"/><c r="V313" s="2"/><c r="W313" s="2"/><c r="X313" s="2"/><c r="Y313" s="2"/><c r="Z313" s="2"/></row><row r="314" spans="1:26" ht="15.75" customHeight="1" x14ac:dyDescent="0.25"><c r="A314" s="2"/><c r="B314" s="2"/><c r="C314" s="2"/><c r="D314" s="2"/><c r="E314" s="2"/><c r="F314" s="2"/><c r="G314" s="2"/><c r="H314" s="2"/><c r="I314" s="2"/><c r="J314" s="2"/><c r="K314" s="2"/><c r="L314" s="2"/><c r="M314" s="2"/><c r="N314" s="2"/><c r="O314" s="2"/><c r="P314" s="2"/><c r="Q314" s="2"/><c r="R314" s="2"/><c r="S314" s="2"/><c r="T314" s="2"/><c r="U314" s="2"/><c r="V314" s="2"/><c r="W314" s="2"/><c r="X314" s="2"/><c r="Y314" s="2"/><c r="Z314" s="2"/></row><row r="315" spans="1:26" ht="15.75" customHeight="1" x14ac:dyDescent="0.25"><c r="A315" s="2"/><c r="B315" s="2"/><c r="C315" s="2"/><c r="D315" s="2"/><c r="E315" s="2"/><c r="F315" s="2"/><c r="G315" s="2"/><c r="H315" s="2"/><c r="I315" s="2"/><c r="J315" s="2"/><c r="K315" s="2"/><c r="L315" s="2"/><c r="M315" s="2"/><c r="N315" s="2"/><c r="O315" s="2"/><c r="P315" s="2"/><c r="Q315" s="2"/><c r="R315" s="2"/><c r="S315" s="2"/><c r="T315" s="2"/><c r="U315" s="2"/><c r="V315" s="2"/><c r="W315" s="2"/><c r="X315" s="2"/><c r="Y315" s="2"/><c r="Z315" s="2"/></row><row r="316" spans="1:26" ht="15.75" customHeight="1" x14ac:dyDescent="0.25"><c r="A316" s="2"/><c r="B316" s="2"/><c r="C316" s="2"/><c r="D316" s="2"/><c r="E316" s="2"/><c r="F316" s="2"/><c r="G316" s="2"/><c r="H316" s="2"/><c r="I316" s="2"/><c r="J316" s="2"/><c r="K316" s="2"/><c r="L316" s="2"/><c r="M316" s="2"/><c r="N316" s="2"/><c r="O316" s="2"/><c r="P316" s="2"/><c r="Q316" s="2"/><c r="R316" s="2"/><c r="S316" s="2"/><c r="T316" s="2"/><c r="U316" s="2"/><c r="V316" s="2"/><c r="W316" s="2"/><c r="X316" s="2"/><c r="Y316" s="2"/><c r="Z316" s="2"/></row><row r="317" spans="1:26" ht="15.75" customHeight="1" x14ac:dyDescent="0.25"><c r="A317" s="2"/><c r="B317" s="2"/><c r="C317" s="2"/><c r="D317" s="2"/><c r="E317" s="2"/><c r="F317" s="2"/><c r="G317" s="2"/><c r="H317" s="2"/><c r="I317" s="2"/><c r="J317" s="2"/><c r="K317" s="2"/><c r="L317" s="2"/><c r="M317" s="2"/><c r="N317" s="2"/><c r="O317" s="2"/><c r="P317" s="2"/><c r="Q317" s="2"/><c r="R317" s="2"/><c r="S317" s="2"/><c r="T317" s="2"/><c r="U317" s="2"/><c r="V317" s="2"/><c r="W317" s="2"/><c r="X317" s="2"/><c r="Y317" s="2"/><c r="Z317" s="2"/></row><row r="318" spans="1:26" ht="15.75" customHeight="1" x14ac:dyDescent="0.25"><c r="A318" s="2"/><c r="B318" s="2"/><c r="C318" s="2"/><c r="D318" s="2"/><c r="E318" s="2"/><c r="F318" s="2"/><c r="G318" s="2"/><c r="H318" s="2"/><c r="I318" s="2"/><c r="J318" s="2"/><c r="K318" s="2"/><c r="L318" s="2"/><c r="M318" s="2"/><c r="N318" s="2"/><c r="O318" s="2"/><c r="P318" s="2"/><c r="Q318" s="2"/><c r="R318" s="2"/><c r="S318" s="2"/><c r="T318" s="2"/><c r="U318" s="2"/><c r="V318" s="2"/><c r="W318" s="2"/><c r="X318" s="2"/><c r="Y318" s="2"/><c r="Z318" s="2"/></row><row r="319" spans="1:26" ht="15.75" customHeight="1" x14ac:dyDescent="0.25"><c r="A319" s="2"/><c r="B319" s="2"/><c r="C319" s="2"/><c r="D319" s="2"/><c r="E319" s="2"/><c r="F319" s="2"/><c r="G319" s="2"/><c r="H319" s="2"/><c r="I319" s="2"/><c r="J319" s="2"/><c r="K319" s="2"/><c r="L319" s="2"/><c r="M319" s="2"/><c r="N319" s="2"/><c r="O319" s="2"/><c r="P319" s="2"/><c r="Q319" s="2"/><c r="R319" s="2"/><c r="S319" s="2"/><c r="T319" s="2"/><c r="U319" s="2"/><c r="V319" s="2"/><c r="W319" s="2"/><c r="X319" s="2"/><c r="Y319" s="2"/><c r="Z319" s="2"/></row><row r="320" spans="1:26" ht="15.75" customHeight="1" x14ac:dyDescent="0.25"><c r="A320" s="2"/><c r="B320" s="2"/><c r="C320" s="2"/><c r="D320" s="2"/><c r="E320" s="2"/><c r="F320" s="2"/><c r="G320" s="2"/><c r="H320" s="2"/><c r="I320" s="2"/><c r="J320" s="2"/><c r="K320" s="2"/><c r="L320" s="2"/><c r="M320" s="2"/><c r="N320" s="2"/><c r="O320" s="2"/><c r="P320" s="2"/><c r="Q320" s="2"/><c r="R320" s="2"/><c r="S320" s="2"/><c r="T320" s="2"/><c r="U320" s="2"/><c r="V320" s="2"/><c r="W320" s="2"/><c r="X320" s="2"/><c r="Y320" s="2"/><c r="Z320" s="2"/></row><row r="321" spans="1:26" ht="15.75" customHeight="1" x14ac:dyDescent="0.25"><c r="A321" s="2"/><c r="B321" s="2"/><c r="C321" s="2"/><c r="D321" s="2"/><c r="E321" s="2"/><c r="F321" s="2"/><c r="G321" s="2"/><c r="H321" s="2"/><c r="I321" s="2"/><c r="J321" s="2"/><c r="K321" s="2"/><c r="L321" s="2"/><c r="M321" s="2"/><c r="N321" s="2"/><c r="O321" s="2"/><c r="P321" s="2"/><c r="Q321" s="2"/><c r="R321" s="2"/><c r="S321" s="2"/><c r="T321" s="2"/><c r="U321" s="2"/><c r="V321" s="2"/><c r="W321" s="2"/><c r="X321" s="2"/><c r="Y321" s="2"/><c r="Z321" s="2"/></row><row r="322" spans="1:26" ht="15.75" customHeight="1" x14ac:dyDescent="0.25"><c r="A322" s="2"/><c r="B322" s="2"/><c r="C322" s="2"/><c r="D322" s="2"/><c r="E322" s="2"/><c r="F322" s="2"/><c r="G322" s="2"/><c r="H322" s="2"/><c r="I322" s="2"/><c r="J322" s="2"/><c r="K322" s="2"/><c r="L322" s="2"/><c r="M322" s="2"/><c r="N322" s="2"/><c r="O322" s="2"/><c r="P322" s="2"/><c r="Q322" s="2"/><c r="R322" s="2"/><c r="S322" s="2"/><c r="T322" s="2"/><c r="U322" s="2"/><c r="V322" s="2"/><c r="W322" s="2"/><c r="X322" s="2"/><c r="Y322" s="2"/><c r="Z322" s="2"/></row><row r="323" spans="1:26" ht="15.75" customHeight="1" x14ac:dyDescent="0.25"><c r="A323" s="2"/><c r="B323" s="2"/><c r="C323" s="2"/><c r="D323" s="2"/><c r="E323" s="2"/><c r="F323" s="2"/><c r="G323" s="2"/><c r="H323" s="2"/><c r="I323" s="2"/><c r="J323" s="2"/><c r="K323" s="2"/><c r="L323" s="2"/><c r="M323" s="2"/><c r="N323" s="2"/><c r="O323" s="2"/><c r="P323" s="2"/><c r="Q323" s="2"/><c r="R323" s="2"/><c r="S323" s="2"/><c r="T323" s="2"/><c r="U323" s="2"/><c r="V323" s="2"/><c r="W323" s="2"/><c r="X323" s="2"/><c r="Y323" s="2"/><c r="Z323" s="2"/></row><row r="324" spans="1:26" ht="15.75" customHeight="1" x14ac:dyDescent="0.25"><c r="A324" s="2"/><c r="B324" s="2"/><c r="C324" s="2"/><c r="D324" s="2"/><c r="E324" s="2"/><c r="F324" s="2"/><c r="G324" s="2"/><c r="H324" s="2"/><c r="I324" s="2"/><c r="J324" s="2"/><c r="K324" s="2"/><c r="L324" s="2"/><c r="M324" s="2"/><c r="N324" s="2"/><c r="O324" s="2"/><c r="P324" s="2"/><c r="Q324" s="2"/><c r="R324" s="2"/><c r="S324" s="2"/><c r="T324" s="2"/><c r="U324" s="2"/><c r="V324" s="2"/><c r="W324" s="2"/><c r="X324" s="2"/><c r="Y324" s="2"/><c r="Z324" s="2"/></row><row r="325" spans="1:26" ht="15.75" customHeight="1" x14ac:dyDescent="0.25"><c r="A325" s="2"/><c r="B325" s="2"/><c r="C325" s="2"/><c r="D325" s="2"/><c r="E325" s="2"/><c r="F325" s="2"/><c r="G325" s="2"/><c r="H325" s="2"/><c r="I325" s="2"/><c r="J325" s="2"/><c r="K325" s="2"/><c r="L325" s="2"/><c r="M325" s="2"/><c r="N325" s="2"/><c r="O325" s="2"/><c r="P325" s="2"/><c r="Q325" s="2"/><c r="R325" s="2"/><c r="S325" s="2"/><c r="T325" s="2"/><c r="U325" s="2"/><c r="V325" s="2"/><c r="W325" s="2"/><c r="X325" s="2"/><c r="Y325" s="2"/><c r="Z325" s="2"/></row><row r="326" spans="1:26" ht="15.75" customHeight="1" x14ac:dyDescent="0.25"><c r="A326" s="2"/><c r="B326" s="2"/><c r="C326" s="2"/><c r="D326" s="2"/><c r="E326" s="2"/><c r="F326" s="2"/><c r="G326" s="2"/><c r="H326" s="2"/><c r="I326" s="2"/><c r="J326" s="2"/><c r="K326" s="2"/><c r="L326" s="2"/><c r="M326" s="2"/><c r="N326" s="2"/><c r="O326" s="2"/><c r="P326" s="2"/><c r="Q326" s="2"/><c r="R326" s="2"/><c r="S326" s="2"/><c r="T326" s="2"/><c r="U326" s="2"/><c r="V326" s="2"/><c r="W326" s="2"/><c r="X326" s="2"/><c r="Y326" s="2"/><c r="Z326" s="2"/></row><row r="327" spans="1:26" ht="15.75" customHeight="1" x14ac:dyDescent="0.25"><c r="A327" s="2"/><c r="B327" s="2"/><c r="C327" s="2"/><c r="D327" s="2"/><c r="E327" s="2"/><c r="F327" s="2"/><c r="G327" s="2"/><c r="H327" s="2"/><c r="I327" s="2"/><c r="J327" s="2"/><c r="K327" s="2"/><c r="L327" s="2"/><c r="M327" s="2"/><c r="N327" s="2"/><c r="O327" s="2"/><c r="P327" s="2"/><c r="Q327" s="2"/><c r="R327" s="2"/><c r="S327" s="2"/><c r="T327" s="2"/><c r="U327" s="2"/><c r="V327" s="2"/><c r="W327" s="2"/><c r="X327" s="2"/><c r="Y327" s="2"/><c r="Z327" s="2"/></row><row r="328" spans="1:26" ht="15.75" customHeight="1" x14ac:dyDescent="0.25"><c r="A328" s="2"/><c r="B328" s="2"/><c r="C328" s="2"/><c r="D328" s="2"/><c r="E328" s="2"/><c r="F328" s="2"/><c r="G328" s="2"/><c r="H328" s="2"/><c r="I328" s="2"/><c r="J328" s="2"/><c r="K328" s="2"/><c r="L328" s="2"/><c r="M328" s="2"/><c r="N328" s="2"/><c r="O328" s="2"/><c r="P328" s="2"/><c r="Q328" s="2"/><c r="R328" s="2"/><c r="S328" s="2"/><c r="T328" s="2"/><c r="U328" s="2"/><c r="V328" s="2"/><c r="W328" s="2"/><c r="X328" s="2"/><c r="Y328" s="2"/><c r="Z328" s="2"/></row><row r="329" spans="1:26" ht="15.75" customHeight="1" x14ac:dyDescent="0.25"><c r="A329" s="2"/><c r="B329" s="2"/><c r="C329" s="2"/><c r="D329" s="2"/><c r="E329" s="2"/><c r="F329" s="2"/><c r="G329" s="2"/><c r="H329" s="2"/><c r="I329" s="2"/><c r="J329" s="2"/><c r="K329" s="2"/><c r="L329" s="2"/><c r="M329" s="2"/><c r="N329" s="2"/><c r="O329" s="2"/><c r="P329" s="2"/><c r="Q329" s="2"/><c r="R329" s="2"/><c r="S329" s="2"/><c r="T329" s="2"/><c r="U329" s="2"/><c r="V329" s="2"/><c r="W329" s="2"/><c r="X329" s="2"/><c r="Y329" s="2"/><c r="Z329" s="2"/></row><row r="330" spans="1:26" ht="15.75" customHeight="1" x14ac:dyDescent="0.25"><c r="A330" s="2"/><c r="B330" s="2"/><c r="C330" s="2"/><c r="D330" s="2"/><c r="E330" s="2"/><c r="F330" s="2"/><c r="G330" s="2"/><c r="H330" s="2"/><c r="I330" s="2"/><c r="J330" s="2"/><c r="K330" s="2"/><c r="L330" s="2"/><c r="M330" s="2"/><c r="N330" s="2"/><c r="O330" s="2"/><c r="P330" s="2"/><c r="Q330" s="2"/><c r="R330" s="2"/><c r="S330" s="2"/><c r="T330" s="2"/><c r="U330" s="2"/><c r="V330" s="2"/><c r="W330" s="2"/><c r="X330" s="2"/><c r="Y330" s="2"/><c r="Z330" s="2"/></row><row r="331" spans="1:26" ht="15.75" customHeight="1" x14ac:dyDescent="0.25"><c r="A331" s="2"/><c r="B331" s="2"/><c r="C331" s="2"/><c r="D331" s="2"/><c r="E331" s="2"/><c r="F331" s="2"/><c r="G331" s="2"/><c r="H331" s="2"/><c r="I331" s="2"/><c r="J331" s="2"/><c r="K331" s="2"/><c r="L331" s="2"/><c r="M331" s="2"/><c r="N331" s="2"/><c r="O331" s="2"/><c r="P331" s="2"/><c r="Q331" s="2"/><c r="R331" s="2"/><c r="S331" s="2"/><c r="T331" s="2"/><c r="U331" s="2"/><c r="V331" s="2"/><c r="W331" s="2"/><c r="X331" s="2"/><c r="Y331" s="2"/><c r="Z331" s="2"/></row><row r="332" spans="1:26" ht="15.75" customHeight="1" x14ac:dyDescent="0.25"><c r="A332" s="2"/><c r="B332" s="2"/><c r="C332" s="2"/><c r="D332" s="2"/><c r="E332" s="2"/><c r="F332" s="2"/><c r="G332" s="2"/><c r="H332" s="2"/><c r="I332" s="2"/><c r="J332" s="2"/><c r="K332" s="2"/><c r="L332" s="2"/><c r="M332" s="2"/><c r="N332" s="2"/><c r="O332" s="2"/><c r="P332" s="2"/><c r="Q332" s="2"/><c r="R332" s="2"/><c r="S332" s="2"/><c r="T332" s="2"/><c r="U332" s="2"/><c r="V332" s="2"/><c r="W332" s="2"/><c r="X332" s="2"/><c r="Y332" s="2"/><c r="Z332" s="2"/></row><row r="333" spans="1:26" ht="15.75" customHeight="1" x14ac:dyDescent="0.25"><c r="A333" s="2"/><c r="B333" s="2"/><c r="C333" s="2"/><c r="D333" s="2"/><c r="E333" s="2"/><c r="F333" s="2"/><c r="G333" s="2"/><c r="H333" s="2"/><c r="I333" s="2"/><c r="J333" s="2"/><c r="K333" s="2"/><c r="L333" s="2"/><c r="M333" s="2"/><c r="N333" s="2"/><c r="O333" s="2"/><c r="P333" s="2"/><c r="Q333" s="2"/><c r="R333" s="2"/><c r="S333" s="2"/><c r="T333" s="2"/><c r="U333" s="2"/><c r="V333" s="2"/><c r="W333" s="2"/><c r="X333" s="2"/><c r="Y333" s="2"/><c r="Z333" s="2"/></row><row r="334" spans="1:26" ht="15.75" customHeight="1" x14ac:dyDescent="0.25"><c r="A334" s="2"/><c r="B334" s="2"/><c r="C334" s="2"/><c r="D334" s="2"/><c r="E334" s="2"/><c r="F334" s="2"/><c r="G334" s="2"/><c r="H334" s="2"/><c r="I334" s="2"/><c r="J334" s="2"/><c r="K334" s="2"/><c r="L334" s="2"/><c r="M334" s="2"/><c r="N334" s="2"/><c r="O334" s="2"/><c r="P334" s="2"/><c r="Q334" s="2"/><c r="R334" s="2"/><c r="S334" s="2"/><c r="T334" s="2"/><c r="U334" s="2"/><c r="V334" s="2"/><c r="W334" s="2"/><c r="X334" s="2"/><c r="Y334" s="2"/><c r="Z334" s="2"/></row><row r="335" spans="1:26" ht="15.75" customHeight="1" x14ac:dyDescent="0.25"><c r="A335" s="2"/><c r="B335" s="2"/><c r="C335" s="2"/><c r="D335" s="2"/><c r="E335" s="2"/><c r="F335" s="2"/><c r="G335" s="2"/><c r="H335" s="2"/><c r="I335" s="2"/><c r="J335" s="2"/><c r="K335" s="2"/><c r="L335" s="2"/><c r="M335" s="2"/><c r="N335" s="2"/><c r="O335" s="2"/><c r="P335" s="2"/><c r="Q335" s="2"/><c r="R335" s="2"/><c r="S335" s="2"/><c r="T335" s="2"/><c r="U335" s="2"/><c r="V335" s="2"/><c r="W335" s="2"/><c r="X335" s="2"/><c r="Y335" s="2"/><c r="Z335" s="2"/></row><row r="336" spans="1:26" ht="15.75" customHeight="1" x14ac:dyDescent="0.25"><c r="A336" s="2"/><c r="B336" s="2"/><c r="C336" s="2"/><c r="D336" s="2"/><c r="E336" s="2"/><c r="F336" s="2"/><c r="G336" s="2"/><c r="H336" s="2"/><c r="I336" s="2"/><c r="J336" s="2"/><c r="K336" s="2"/><c r="L336" s="2"/><c r="M336" s="2"/><c r="N336" s="2"/><c r="O336" s="2"/><c r="P336" s="2"/><c r="Q336" s="2"/><c r="R336" s="2"/><c r="S336" s="2"/><c r="T336" s="2"/><c r="U336" s="2"/><c r="V336" s="2"/><c r="W336" s="2"/><c r="X336" s="2"/><c r="Y336" s="2"/><c r="Z336" s="2"/></row><row r="337" spans="1:26" ht="15.75" customHeight="1" x14ac:dyDescent="0.25"><c r="A337" s="2"/><c r="B337" s="2"/><c r="C337" s="2"/><c r="D337" s="2"/><c r="E337" s="2"/><c r="F337" s="2"/><c r="G337" s="2"/><c r="H337" s="2"/><c r="I337" s="2"/><c r="J337" s="2"/><c r="K337" s="2"/><c r="L337" s="2"/><c r="M337" s="2"/><c r="N337" s="2"/><c r="O337" s="2"/><c r="P337" s="2"/><c r="Q337" s="2"/><c r="R337" s="2"/><c r="S337" s="2"/><c r="T337" s="2"/><c r="U337" s="2"/><c r="V337" s="2"/><c r="W337" s="2"/><c r="X337" s="2"/><c r="Y337" s="2"/><c r="Z337" s="2"/></row><row r="338" spans="1:26" ht="15.75" customHeight="1" x14ac:dyDescent="0.25"><c r="A338" s="2"/><c r="B338" s="2"/><c r="C338" s="2"/><c r="D338" s="2"/><c r="E338" s="2"/><c r="F338" s="2"/><c r="G338" s="2"/><c r="H338" s="2"/><c r="I338" s="2"/><c r="J338" s="2"/><c r="K338" s="2"/><c r="L338" s="2"/><c r="M338" s="2"/><c r="N338" s="2"/><c r="O338" s="2"/><c r="P338" s="2"/><c r="Q338" s="2"/><c r="R338" s="2"/><c r="S338" s="2"/><c r="T338" s="2"/><c r="U338" s="2"/><c r="V338" s="2"/><c r="W338" s="2"/><c r="X338" s="2"/><c r="Y338" s="2"/><c r="Z338" s="2"/></row><row r="339" spans="1:26" ht="15.75" customHeight="1" x14ac:dyDescent="0.25"><c r="A339" s="2"/><c r="B339" s="2"/><c r="C339" s="2"/><c r="D339" s="2"/><c r="E339" s="2"/><c r="F339" s="2"/><c r="G339" s="2"/><c r="H339" s="2"/><c r="I339" s="2"/><c r="J339" s="2"/><c r="K339" s="2"/><c r="L339" s="2"/><c r="M339" s="2"/><c r="N339" s="2"/><c r="O339" s="2"/><c r="P339" s="2"/><c r="Q339" s="2"/><c r="R339" s="2"/><c r="S339" s="2"/><c r="T339" s="2"/><c r="U339" s="2"/><c r="V339" s="2"/><c r="W339" s="2"/><c r="X339" s="2"/><c r="Y339" s="2"/><c r="Z339" s="2"/></row><row r="340" spans="1:26" ht="15.75" customHeight="1" x14ac:dyDescent="0.25"><c r="A340" s="2"/><c r="B340" s="2"/><c r="C340" s="2"/><c r="D340" s="2"/><c r="E340" s="2"/><c r="F340" s="2"/><c r="G340" s="2"/><c r="H340" s="2"/><c r="I340" s="2"/><c r="J340" s="2"/><c r="K340" s="2"/><c r="L340" s="2"/><c r="M340" s="2"/><c r="N340" s="2"/><c r="O340" s="2"/><c r="P340" s="2"/><c r="Q340" s="2"/><c r="R340" s="2"/><c r="S340" s="2"/><c r="T340" s="2"/><c r="U340" s="2"/><c r="V340" s="2"/><c r="W340" s="2"/><c r="X340" s="2"/><c r="Y340" s="2"/><c r="Z340" s="2"/></row><row r="341" spans="1:26" ht="15.75" customHeight="1" x14ac:dyDescent="0.25"><c r="A341" s="2"/><c r="B341" s="2"/><c r="C341" s="2"/><c r="D341" s="2"/><c r="E341" s="2"/><c r="F341" s="2"/><c r="G341" s="2"/><c r="H341" s="2"/><c r="I341" s="2"/><c r="J341" s="2"/><c r="K341" s="2"/><c r="L341" s="2"/><c r="M341" s="2"/><c r="N341" s="2"/><c r="O341" s="2"/><c r="P341" s="2"/><c r="Q341" s="2"/><c r="R341" s="2"/><c r="S341" s="2"/><c r="T341" s="2"/><c r="U341" s="2"/><c r="V341" s="2"/><c r="W341" s="2"/><c r="X341" s="2"/><c r="Y341" s="2"/><c r="Z341" s="2"/></row><row r="342" spans="1:26" ht="15.75" customHeight="1" x14ac:dyDescent="0.25"><c r="A342" s="2"/><c r="B342" s="2"/><c r="C342" s="2"/><c r="D342" s="2"/><c r="E342" s="2"/><c r="F342" s="2"/><c r="G342" s="2"/><c r="H342" s="2"/><c r="I342" s="2"/><c r="J342" s="2"/><c r="K342" s="2"/><c r="L342" s="2"/><c r="M342" s="2"/><c r="N342" s="2"/><c r="O342" s="2"/><c r="P342" s="2"/><c r="Q342" s="2"/><c r="R342" s="2"/><c r="S342" s="2"/><c r="T342" s="2"/><c r="U342" s="2"/><c r="V342" s="2"/><c r="W342" s="2"/><c r="X342" s="2"/><c r="Y342" s="2"/><c r="Z342" s="2"/></row><row r="343" spans="1:26" ht="15.75" customHeight="1" x14ac:dyDescent="0.25"><c r="A343" s="2"/><c r="B343" s="2"/><c r="C343" s="2"/><c r="D343" s="2"/><c r="E343" s="2"/><c r="F343" s="2"/><c r="G343" s="2"/><c r="H343" s="2"/><c r="I343" s="2"/><c r="J343" s="2"/><c r="K343" s="2"/><c r="L343" s="2"/><c r="M343" s="2"/><c r="N343" s="2"/><c r="O343" s="2"/><c r="P343" s="2"/><c r="Q343" s="2"/><c r="R343" s="2"/><c r="S343" s="2"/><c r="T343" s="2"/><c r="U343" s="2"/><c r="V343" s="2"/><c r="W343" s="2"/><c r="X343" s="2"/><c r="Y343" s="2"/><c r="Z343" s="2"/></row><row r="344" spans="1:26" ht="15.75" customHeight="1" x14ac:dyDescent="0.25"><c r="A344" s="2"/><c r="B344" s="2"/><c r="C344" s="2"/><c r="D344" s="2"/><c r="E344" s="2"/><c r="F344" s="2"/><c r="G344" s="2"/><c r="H344" s="2"/><c r="I344" s="2"/><c r="J344" s="2"/><c r="K344" s="2"/><c r="L344" s="2"/><c r="M344" s="2"/><c r="N344" s="2"/><c r="O344" s="2"/><c r="P344" s="2"/><c r="Q344" s="2"/><c r="R344" s="2"/><c r="S344" s="2"/><c r="T344" s="2"/><c r="U344" s="2"/><c r="V344" s="2"/><c r="W344" s="2"/><c r="X344" s="2"/><c r="Y344" s="2"/><c r="Z344" s="2"/></row><row r="345" spans="1:26" ht="15.75" customHeight="1" x14ac:dyDescent="0.25"><c r="A345" s="2"/><c r="B345" s="2"/><c r="C345" s="2"/><c r="D345" s="2"/><c r="E345" s="2"/><c r="F345" s="2"/><c r="G345" s="2"/><c r="H345" s="2"/><c r="I345" s="2"/><c r="J345" s="2"/><c r="K345" s="2"/><c r="L345" s="2"/><c r="M345" s="2"/><c r="N345" s="2"/><c r="O345" s="2"/><c r="P345" s="2"/><c r="Q345" s="2"/><c r="R345" s="2"/><c r="S345" s="2"/><c r="T345" s="2"/><c r="U345" s="2"/><c r="V345" s="2"/><c r="W345" s="2"/><c r="X345" s="2"/><c r="Y345" s="2"/><c r="Z345" s="2"/></row><row r="346" spans="1:26" ht="15.75" customHeight="1" x14ac:dyDescent="0.25"><c r="A346" s="2"/><c r="B346" s="2"/><c r="C346" s="2"/><c r="D346" s="2"/><c r="E346" s="2"/><c r="F346" s="2"/><c r="G346" s="2"/><c r="H346" s="2"/><c r="I346" s="2"/><c r="J346" s="2"/><c r="K346" s="2"/><c r="L346" s="2"/><c r="M346" s="2"/><c r="N346" s="2"/><c r="O346" s="2"/><c r="P346" s="2"/><c r="Q346" s="2"/><c r="R346" s="2"/><c r="S346" s="2"/><c r="T346" s="2"/><c r="U346" s="2"/><c r="V346" s="2"/><c r="W346" s="2"/><c r="X346" s="2"/><c r="Y346" s="2"/><c r="Z346" s="2"/></row><row r="347" spans="1:26" ht="15.75" customHeight="1" x14ac:dyDescent="0.25"><c r="A347" s="2"/><c r="B347" s="2"/><c r="C347" s="2"/><c r="D347" s="2"/><c r="E347" s="2"/><c r="F347" s="2"/><c r="G347" s="2"/><c r="H347" s="2"/><c r="I347" s="2"/><c r="J347" s="2"/><c r="K347" s="2"/><c r="L347" s="2"/><c r="M347" s="2"/><c r="N347" s="2"/><c r="O347" s="2"/><c r="P347" s="2"/><c r="Q347" s="2"/><c r="R347" s="2"/><c r="S347" s="2"/><c r="T347" s="2"/><c r="U347" s="2"/><c r="V347" s="2"/><c r="W347" s="2"/><c r="X347" s="2"/><c r="Y347" s="2"/><c r="Z347" s="2"/></row><row r="348" spans="1:26" ht="15.75" customHeight="1" x14ac:dyDescent="0.25"><c r="A348" s="2"/><c r="B348" s="2"/><c r="C348" s="2"/><c r="D348" s="2"/><c r="E348" s="2"/><c r="F348" s="2"/><c r="G348" s="2"/><c r="H348" s="2"/><c r="I348" s="2"/><c r="J348" s="2"/><c r="K348" s="2"/><c r="L348" s="2"/><c r="M348" s="2"/><c r="N348" s="2"/><c r="O348" s="2"/><c r="P348" s="2"/><c r="Q348" s="2"/><c r="R348" s="2"/><c r="S348" s="2"/><c r="T348" s="2"/><c r="U348" s="2"/><c r="V348" s="2"/><c r="W348" s="2"/><c r="X348" s="2"/><c r="Y348" s="2"/><c r="Z348" s="2"/></row><row r="349" spans="1:26" ht="15.75" customHeight="1" x14ac:dyDescent="0.25"><c r="A349" s="2"/><c r="B349" s="2"/><c r="C349" s="2"/><c r="D349" s="2"/><c r="E349" s="2"/><c r="F349" s="2"/><c r="G349" s="2"/><c r="H349" s="2"/><c r="I349" s="2"/><c r="J349" s="2"/><c r="K349" s="2"/><c r="L349" s="2"/><c r="M349" s="2"/><c r="N349" s="2"/><c r="O349" s="2"/><c r="P349" s="2"/><c r="Q349" s="2"/><c r="R349" s="2"/><c r="S349" s="2"/><c r="T349" s="2"/><c r="U349" s="2"/><c r="V349" s="2"/><c r="W349" s="2"/><c r="X349" s="2"/><c r="Y349" s="2"/><c r="Z349" s="2"/></row><row r="350" spans="1:26" ht="15.75" customHeight="1" x14ac:dyDescent="0.25"><c r="A350" s="2"/><c r="B350" s="2"/><c r="C350" s="2"/><c r="D350" s="2"/><c r="E350" s="2"/><c r="F350" s="2"/><c r="G350" s="2"/><c r="H350" s="2"/><c r="I350" s="2"/><c r="J350" s="2"/><c r="K350" s="2"/><c r="L350" s="2"/><c r="M350" s="2"/><c r="N350" s="2"/><c r="O350" s="2"/><c r="P350" s="2"/><c r="Q350" s="2"/><c r="R350" s="2"/><c r="S350" s="2"/><c r="T350" s="2"/><c r="U350" s="2"/><c r="V350" s="2"/><c r="W350" s="2"/><c r="X350" s="2"/><c r="Y350" s="2"/><c r="Z350" s="2"/></row><row r="351" spans="1:26" ht="15.75" customHeight="1" x14ac:dyDescent="0.25"><c r="A351" s="2"/><c r="B351" s="2"/><c r="C351" s="2"/><c r="D351" s="2"/><c r="E351" s="2"/><c r="F351" s="2"/><c r="G351" s="2"/><c r="H351" s="2"/><c r="I351" s="2"/><c r="J351" s="2"/><c r="K351" s="2"/><c r="L351" s="2"/><c r="M351" s="2"/><c r="N351" s="2"/><c r="O351" s="2"/><c r="P351" s="2"/><c r="Q351" s="2"/><c r="R351" s="2"/><c r="S351" s="2"/><c r="T351" s="2"/><c r="U351" s="2"/><c r="V351" s="2"/><c r="W351" s="2"/><c r="X351" s="2"/><c r="Y351" s="2"/><c r="Z351" s="2"/></row><row r="352" spans="1:26" ht="15.75" customHeight="1" x14ac:dyDescent="0.25"><c r="A352" s="2"/><c r="B352" s="2"/><c r="C352" s="2"/><c r="D352" s="2"/><c r="E352" s="2"/><c r="F352" s="2"/><c r="G352" s="2"/><c r="H352" s="2"/><c r="I352" s="2"/><c r="J352" s="2"/><c r="K352" s="2"/><c r="L352" s="2"/><c r="M352" s="2"/><c r="N352" s="2"/><c r="O352" s="2"/><c r="P352" s="2"/><c r="Q352" s="2"/><c r="R352" s="2"/><c r="S352" s="2"/><c r="T352" s="2"/><c r="U352" s="2"/><c r="V352" s="2"/><c r="W352" s="2"/><c r="X352" s="2"/><c r="Y352" s="2"/><c r="Z352" s="2"/></row><row r="353" spans="1:26" ht="15.75" customHeight="1" x14ac:dyDescent="0.25"><c r="A353" s="2"/><c r="B353" s="2"/><c r="C353" s="2"/><c r="D353" s="2"/><c r="E353" s="2"/><c r="F353" s="2"/><c r="G353" s="2"/><c r="H353" s="2"/><c r="I353" s="2"/><c r="J353" s="2"/><c r="K353" s="2"/><c r="L353" s="2"/><c r="M353" s="2"/><c r="N353" s="2"/><c r="O353" s="2"/><c r="P353" s="2"/><c r="Q353" s="2"/><c r="R353" s="2"/><c r="S353" s="2"/><c r="T353" s="2"/><c r="U353" s="2"/><c r="V353" s="2"/><c r="W353" s="2"/><c r="X353" s="2"/><c r="Y353" s="2"/><c r="Z353" s="2"/></row><row r="354" spans="1:26" ht="15.75" customHeight="1" x14ac:dyDescent="0.25"><c r="A354" s="2"/><c r="B354" s="2"/><c r="C354" s="2"/><c r="D354" s="2"/><c r="E354" s="2"/><c r="F354" s="2"/><c r="G354" s="2"/><c r="H354" s="2"/><c r="I354" s="2"/><c r="J354" s="2"/><c r="K354" s="2"/><c r="L354" s="2"/><c r="M354" s="2"/><c r="N354" s="2"/><c r="O354" s="2"/><c r="P354" s="2"/><c r="Q354" s="2"/><c r="R354" s="2"/><c r="S354" s="2"/><c r="T354" s="2"/><c r="U354" s="2"/><c r="V354" s="2"/><c r="W354" s="2"/><c r="X354" s="2"/><c r="Y354" s="2"/><c r="Z354" s="2"/></row><row r="355" spans="1:26" ht="15.75" customHeight="1" x14ac:dyDescent="0.25"><c r="A355" s="2"/><c r="B355" s="2"/><c r="C355" s="2"/><c r="D355" s="2"/><c r="E355" s="2"/><c r="F355" s="2"/><c r="G355" s="2"/><c r="H355" s="2"/><c r="I355" s="2"/><c r="J355" s="2"/><c r="K355" s="2"/><c r="L355" s="2"/><c r="M355" s="2"/><c r="N355" s="2"/><c r="O355" s="2"/><c r="P355" s="2"/><c r="Q355" s="2"/><c r="R355" s="2"/><c r="S355" s="2"/><c r="T355" s="2"/><c r="U355" s="2"/><c r="V355" s="2"/><c r="W355" s="2"/><c r="X355" s="2"/><c r="Y355" s="2"/><c r="Z355" s="2"/></row><row r="356" spans="1:26" ht="15.75" customHeight="1" x14ac:dyDescent="0.25"><c r="A356" s="2"/><c r="B356" s="2"/><c r="C356" s="2"/><c r="D356" s="2"/><c r="E356" s="2"/><c r="F356" s="2"/><c r="G356" s="2"/><c r="H356" s="2"/><c r="I356" s="2"/><c r="J356" s="2"/><c r="K356" s="2"/><c r="L356" s="2"/><c r="M356" s="2"/><c r="N356" s="2"/><c r="O356" s="2"/><c r="P356" s="2"/><c r="Q356" s="2"/><c r="R356" s="2"/><c r="S356" s="2"/><c r="T356" s="2"/><c r="U356" s="2"/><c r="V356" s="2"/><c r="W356" s="2"/><c r="X356" s="2"/><c r="Y356" s="2"/><c r="Z356" s="2"/></row><row r="357" spans="1:26" ht="15.75" customHeight="1" x14ac:dyDescent="0.25"><c r="A357" s="2"/><c r="B357" s="2"/><c r="C357" s="2"/><c r="D357" s="2"/><c r="E357" s="2"/><c r="F357" s="2"/><c r="G357" s="2"/><c r="H357" s="2"/><c r="I357" s="2"/><c r="J357" s="2"/><c r="K357" s="2"/><c r="L357" s="2"/><c r="M357" s="2"/><c r="N357" s="2"/><c r="O357" s="2"/><c r="P357" s="2"/><c r="Q357" s="2"/><c r="R357" s="2"/><c r="S357" s="2"/><c r="T357" s="2"/><c r="U357" s="2"/><c r="V357" s="2"/><c r="W357" s="2"/><c r="X357" s="2"/><c r="Y357" s="2"/><c r="Z357" s="2"/></row><row r="358" spans="1:26" ht="15.75" customHeight="1" x14ac:dyDescent="0.25"><c r="A358" s="2"/><c r="B358" s="2"/><c r="C358" s="2"/><c r="D358" s="2"/><c r="E358" s="2"/><c r="F358" s="2"/><c r="G358" s="2"/><c r="H358" s="2"/><c r="I358" s="2"/><c r="J358" s="2"/><c r="K358" s="2"/><c r="L358" s="2"/><c r="M358" s="2"/><c r="N358" s="2"/><c r="O358" s="2"/><c r="P358" s="2"/><c r="Q358" s="2"/><c r="R358" s="2"/><c r="S358" s="2"/><c r="T358" s="2"/><c r="U358" s="2"/><c r="V358" s="2"/><c r="W358" s="2"/><c r="X358" s="2"/><c r="Y358" s="2"/><c r="Z358" s="2"/></row><row r="359" spans="1:26" ht="15.75" customHeight="1" x14ac:dyDescent="0.25"><c r="A359" s="2"/><c r="B359" s="2"/><c r="C359" s="2"/><c r="D359" s="2"/><c r="E359" s="2"/><c r="F359" s="2"/><c r="G359" s="2"/><c r="H359" s="2"/><c r="I359" s="2"/><c r="J359" s="2"/><c r="K359" s="2"/><c r="L359" s="2"/><c r="M359" s="2"/><c r="N359" s="2"/><c r="O359" s="2"/><c r="P359" s="2"/><c r="Q359" s="2"/><c r="R359" s="2"/><c r="S359" s="2"/><c r="T359" s="2"/><c r="U359" s="2"/><c r="V359" s="2"/><c r="W359" s="2"/><c r="X359" s="2"/><c r="Y359" s="2"/><c r="Z359" s="2"/></row><row r="360" spans="1:26" ht="15.75" customHeight="1" x14ac:dyDescent="0.25"><c r="A360" s="2"/><c r="B360" s="2"/><c r="C360" s="2"/><c r="D360" s="2"/><c r="E360" s="2"/><c r="F360" s="2"/><c r="G360" s="2"/><c r="H360" s="2"/><c r="I360" s="2"/><c r="J360" s="2"/><c r="K360" s="2"/><c r="L360" s="2"/><c r="M360" s="2"/><c r="N360" s="2"/><c r="O360" s="2"/><c r="P360" s="2"/><c r="Q360" s="2"/><c r="R360" s="2"/><c r="S360" s="2"/><c r="T360" s="2"/><c r="U360" s="2"/><c r="V360" s="2"/><c r="W360" s="2"/><c r="X360" s="2"/><c r="Y360" s="2"/><c r="Z360" s="2"/></row><row r="361" spans="1:26" ht="15.75" customHeight="1" x14ac:dyDescent="0.25"><c r="A361" s="2"/><c r="B361" s="2"/><c r="C361" s="2"/><c r="D361" s="2"/><c r="E361" s="2"/><c r="F361" s="2"/><c r="G361" s="2"/><c r="H361" s="2"/><c r="I361" s="2"/><c r="J361" s="2"/><c r="K361" s="2"/><c r="L361" s="2"/><c r="M361" s="2"/><c r="N361" s="2"/><c r="O361" s="2"/><c r="P361" s="2"/><c r="Q361" s="2"/><c r="R361" s="2"/><c r="S361" s="2"/><c r="T361" s="2"/><c r="U361" s="2"/><c r="V361" s="2"/><c r="W361" s="2"/><c r="X361" s="2"/><c r="Y361" s="2"/><c r="Z361" s="2"/></row><row r="362" spans="1:26" ht="15.75" customHeight="1" x14ac:dyDescent="0.25"><c r="A362" s="2"/><c r="B362" s="2"/><c r="C362" s="2"/><c r="D362" s="2"/><c r="E362" s="2"/><c r="F362" s="2"/><c r="G362" s="2"/><c r="H362" s="2"/><c r="I362" s="2"/><c r="J362" s="2"/><c r="K362" s="2"/><c r="L362" s="2"/><c r="M362" s="2"/><c r="N362" s="2"/><c r="O362" s="2"/><c r="P362" s="2"/><c r="Q362" s="2"/><c r="R362" s="2"/><c r="S362" s="2"/><c r="T362" s="2"/><c r="U362" s="2"/><c r="V362" s="2"/><c r="W362" s="2"/><c r="X362" s="2"/><c r="Y362" s="2"/><c r="Z362" s="2"/></row><row r="363" spans="1:26" ht="15.75" customHeight="1" x14ac:dyDescent="0.25"><c r="A363" s="2"/><c r="B363" s="2"/><c r="C363" s="2"/><c r="D363" s="2"/><c r="E363" s="2"/><c r="F363" s="2"/><c r="G363" s="2"/><c r="H363" s="2"/><c r="I363" s="2"/><c r="J363" s="2"/><c r="K363" s="2"/><c r="L363" s="2"/><c r="M363" s="2"/><c r="N363" s="2"/><c r="O363" s="2"/><c r="P363" s="2"/><c r="Q363" s="2"/><c r="R363" s="2"/><c r="S363" s="2"/><c r="T363" s="2"/><c r="U363" s="2"/><c r="V363" s="2"/><c r="W363" s="2"/><c r="X363" s="2"/><c r="Y363" s="2"/><c r="Z363" s="2"/></row><row r="364" spans="1:26" ht="15.75" customHeight="1" x14ac:dyDescent="0.25"><c r="A364" s="2"/><c r="B364" s="2"/><c r="C364" s="2"/><c r="D364" s="2"/><c r="E364" s="2"/><c r="F364" s="2"/><c r="G364" s="2"/><c r="H364" s="2"/><c r="I364" s="2"/><c r="J364" s="2"/><c r="K364" s="2"/><c r="L364" s="2"/><c r="M364" s="2"/><c r="N364" s="2"/><c r="O364" s="2"/><c r="P364" s="2"/><c r="Q364" s="2"/><c r="R364" s="2"/><c r="S364" s="2"/><c r="T364" s="2"/><c r="U364" s="2"/><c r="V364" s="2"/><c r="W364" s="2"/><c r="X364" s="2"/><c r="Y364" s="2"/><c r="Z364" s="2"/></row><row r="365" spans="1:26" ht="15.75" customHeight="1" x14ac:dyDescent="0.25"><c r="A365" s="2"/><c r="B365" s="2"/><c r="C365" s="2"/><c r="D365" s="2"/><c r="E365" s="2"/><c r="F365" s="2"/><c r="G365" s="2"/><c r="H365" s="2"/><c r="I365" s="2"/><c r="J365" s="2"/><c r="K365" s="2"/><c r="L365" s="2"/><c r="M365" s="2"/><c r="N365" s="2"/><c r="O365" s="2"/><c r="P365" s="2"/><c r="Q365" s="2"/><c r="R365" s="2"/><c r="S365" s="2"/><c r="T365" s="2"/><c r="U365" s="2"/><c r="V365" s="2"/><c r="W365" s="2"/><c r="X365" s="2"/><c r="Y365" s="2"/><c r="Z365" s="2"/></row><row r="366" spans="1:26" ht="15.75" customHeight="1" x14ac:dyDescent="0.25"><c r="A366" s="2"/><c r="B366" s="2"/><c r="C366" s="2"/><c r="D366" s="2"/><c r="E366" s="2"/><c r="F366" s="2"/><c r="G366" s="2"/><c r="H366" s="2"/><c r="I366" s="2"/><c r="J366" s="2"/><c r="K366" s="2"/><c r="L366" s="2"/><c r="M366" s="2"/><c r="N366" s="2"/><c r="O366" s="2"/><c r="P366" s="2"/><c r="Q366" s="2"/><c r="R366" s="2"/><c r="S366" s="2"/><c r="T366" s="2"/><c r="U366" s="2"/><c r="V366" s="2"/><c r="W366" s="2"/><c r="X366" s="2"/><c r="Y366" s="2"/><c r="Z366" s="2"/></row><row r="367" spans="1:26" ht="15.75" customHeight="1" x14ac:dyDescent="0.25"><c r="A367" s="2"/><c r="B367" s="2"/><c r="C367" s="2"/><c r="D367" s="2"/><c r="E367" s="2"/><c r="F367" s="2"/><c r="G367" s="2"/><c r="H367" s="2"/><c r="I367" s="2"/><c r="J367" s="2"/><c r="K367" s="2"/><c r="L367" s="2"/><c r="M367" s="2"/><c r="N367" s="2"/><c r="O367" s="2"/><c r="P367" s="2"/><c r="Q367" s="2"/><c r="R367" s="2"/><c r="S367" s="2"/><c r="T367" s="2"/><c r="U367" s="2"/><c r="V367" s="2"/><c r="W367" s="2"/><c r="X367" s="2"/><c r="Y367" s="2"/><c r="Z367" s="2"/></row><row r="368" spans="1:26" ht="15.75" customHeight="1" x14ac:dyDescent="0.25"><c r="A368" s="2"/><c r="B368" s="2"/><c r="C368" s="2"/><c r="D368" s="2"/><c r="E368" s="2"/><c r="F368" s="2"/><c r="G368" s="2"/><c r="H368" s="2"/><c r="I368" s="2"/><c r="J368" s="2"/><c r="K368" s="2"/><c r="L368" s="2"/><c r="M368" s="2"/><c r="N368" s="2"/><c r="O368" s="2"/><c r="P368" s="2"/><c r="Q368" s="2"/><c r="R368" s="2"/><c r="S368" s="2"/><c r="T368" s="2"/><c r="U368" s="2"/><c r="V368" s="2"/><c r="W368" s="2"/><c r="X368" s="2"/><c r="Y368" s="2"/><c r="Z368" s="2"/></row><row r="369" spans="1:26" ht="15.75" customHeight="1" x14ac:dyDescent="0.25"><c r="A369" s="2"/><c r="B369" s="2"/><c r="C369" s="2"/><c r="D369" s="2"/><c r="E369" s="2"/><c r="F369" s="2"/><c r="G369" s="2"/><c r="H369" s="2"/><c r="I369" s="2"/><c r="J369" s="2"/><c r="K369" s="2"/><c r="L369" s="2"/><c r="M369" s="2"/><c r="N369" s="2"/><c r="O369" s="2"/><c r="P369" s="2"/><c r="Q369" s="2"/><c r="R369" s="2"/><c r="S369" s="2"/><c r="T369" s="2"/><c r="U369" s="2"/><c r="V369" s="2"/><c r="W369" s="2"/><c r="X369" s="2"/><c r="Y369" s="2"/><c r="Z369" s="2"/></row><row r="370" spans="1:26" ht="15.75" customHeight="1" x14ac:dyDescent="0.25"><c r="A370" s="2"/><c r="B370" s="2"/><c r="C370" s="2"/><c r="D370" s="2"/><c r="E370" s="2"/><c r="F370" s="2"/><c r="G370" s="2"/><c r="H370" s="2"/><c r="I370" s="2"/><c r="J370" s="2"/><c r="K370" s="2"/><c r="L370" s="2"/><c r="M370" s="2"/><c r="N370" s="2"/><c r="O370" s="2"/><c r="P370" s="2"/><c r="Q370" s="2"/><c r="R370" s="2"/><c r="S370" s="2"/><c r="T370" s="2"/><c r="U370" s="2"/><c r="V370" s="2"/><c r="W370" s="2"/><c r="X370" s="2"/><c r="Y370" s="2"/><c r="Z370" s="2"/></row><row r="371" spans="1:26" ht="15.75" customHeight="1" x14ac:dyDescent="0.25"><c r="A371" s="2"/><c r="B371" s="2"/><c r="C371" s="2"/><c r="D371" s="2"/><c r="E371" s="2"/><c r="F371" s="2"/><c r="G371" s="2"/><c r="H371" s="2"/><c r="I371" s="2"/><c r="J371" s="2"/><c r="K371" s="2"/><c r="L371" s="2"/><c r="M371" s="2"/><c r="N371" s="2"/><c r="O371" s="2"/><c r="P371" s="2"/><c r="Q371" s="2"/><c r="R371" s="2"/><c r="S371" s="2"/><c r="T371" s="2"/><c r="U371" s="2"/><c r="V371" s="2"/><c r="W371" s="2"/><c r="X371" s="2"/><c r="Y371" s="2"/><c r="Z371" s="2"/></row><row r="372" spans="1:26" ht="15.75" customHeight="1" x14ac:dyDescent="0.25"><c r="A372" s="2"/><c r="B372" s="2"/><c r="C372" s="2"/><c r="D372" s="2"/><c r="E372" s="2"/><c r="F372" s="2"/><c r="G372" s="2"/><c r="H372" s="2"/><c r="I372" s="2"/><c r="J372" s="2"/><c r="K372" s="2"/><c r="L372" s="2"/><c r="M372" s="2"/><c r="N372" s="2"/><c r="O372" s="2"/><c r="P372" s="2"/><c r="Q372" s="2"/><c r="R372" s="2"/><c r="S372" s="2"/><c r="T372" s="2"/><c r="U372" s="2"/><c r="V372" s="2"/><c r="W372" s="2"/><c r="X372" s="2"/><c r="Y372" s="2"/><c r="Z372" s="2"/></row><row r="373" spans="1:26" ht="15.75" customHeight="1" x14ac:dyDescent="0.25"><c r="A373" s="2"/><c r="B373" s="2"/><c r="C373" s="2"/><c r="D373" s="2"/><c r="E373" s="2"/><c r="F373" s="2"/><c r="G373" s="2"/><c r="H373" s="2"/><c r="I373" s="2"/><c r="J373" s="2"/><c r="K373" s="2"/><c r="L373" s="2"/><c r="M373" s="2"/><c r="N373" s="2"/><c r="O373" s="2"/><c r="P373" s="2"/><c r="Q373" s="2"/><c r="R373" s="2"/><c r="S373" s="2"/><c r="T373" s="2"/><c r="U373" s="2"/><c r="V373" s="2"/><c r="W373" s="2"/><c r="X373" s="2"/><c r="Y373" s="2"/><c r="Z373" s="2"/></row><row r="374" spans="1:26" ht="15.75" customHeight="1" x14ac:dyDescent="0.25"><c r="A374" s="2"/><c r="B374" s="2"/><c r="C374" s="2"/><c r="D374" s="2"/><c r="E374" s="2"/><c r="F374" s="2"/><c r="G374" s="2"/><c r="H374" s="2"/><c r="I374" s="2"/><c r="J374" s="2"/><c r="K374" s="2"/><c r="L374" s="2"/><c r="M374" s="2"/><c r="N374" s="2"/><c r="O374" s="2"/><c r="P374" s="2"/><c r="Q374" s="2"/><c r="R374" s="2"/><c r="S374" s="2"/><c r="T374" s="2"/><c r="U374" s="2"/><c r="V374" s="2"/><c r="W374" s="2"/><c r="X374" s="2"/><c r="Y374" s="2"/><c r="Z374" s="2"/></row><row r="375" spans="1:26" ht="15.75" customHeight="1" x14ac:dyDescent="0.25"><c r="A375" s="2"/><c r="B375" s="2"/><c r="C375" s="2"/><c r="D375" s="2"/><c r="E375" s="2"/><c r="F375" s="2"/><c r="G375" s="2"/><c r="H375" s="2"/><c r="I375" s="2"/><c r="J375" s="2"/><c r="K375" s="2"/><c r="L375" s="2"/><c r="M375" s="2"/><c r="N375" s="2"/><c r="O375" s="2"/><c r="P375" s="2"/><c r="Q375" s="2"/><c r="R375" s="2"/><c r="S375" s="2"/><c r="T375" s="2"/><c r="U375" s="2"/><c r="V375" s="2"/><c r="W375" s="2"/><c r="X375" s="2"/><c r="Y375" s="2"/><c r="Z375" s="2"/></row><row r="376" spans="1:26" ht="15.75" customHeight="1" x14ac:dyDescent="0.25"><c r="A376" s="2"/><c r="B376" s="2"/><c r="C376" s="2"/><c r="D376" s="2"/><c r="E376" s="2"/><c r="F376" s="2"/><c r="G376" s="2"/><c r="H376" s="2"/><c r="I376" s="2"/><c r="J376" s="2"/><c r="K376" s="2"/><c r="L376" s="2"/><c r="M376" s="2"/><c r="N376" s="2"/><c r="O376" s="2"/><c r="P376" s="2"/><c r="Q376" s="2"/><c r="R376" s="2"/><c r="S376" s="2"/><c r="T376" s="2"/><c r="U376" s="2"/><c r="V376" s="2"/><c r="W376" s="2"/><c r="X376" s="2"/><c r="Y376" s="2"/><c r="Z376" s="2"/></row><row r="377" spans="1:26" ht="15.75" customHeight="1" x14ac:dyDescent="0.25"><c r="A377" s="2"/><c r="B377" s="2"/><c r="C377" s="2"/><c r="D377" s="2"/><c r="E377" s="2"/><c r="F377" s="2"/><c r="G377" s="2"/><c r="H377" s="2"/><c r="I377" s="2"/><c r="J377" s="2"/><c r="K377" s="2"/><c r="L377" s="2"/><c r="M377" s="2"/><c r="N377" s="2"/><c r="O377" s="2"/><c r="P377" s="2"/><c r="Q377" s="2"/><c r="R377" s="2"/><c r="S377" s="2"/><c r="T377" s="2"/><c r="U377" s="2"/><c r="V377" s="2"/><c r="W377" s="2"/><c r="X377" s="2"/><c r="Y377" s="2"/><c r="Z377" s="2"/></row><row r="378" spans="1:26" ht="15.75" customHeight="1" x14ac:dyDescent="0.25"><c r="A378" s="2"/><c r="B378" s="2"/><c r="C378" s="2"/><c r="D378" s="2"/><c r="E378" s="2"/><c r="F378" s="2"/><c r="G378" s="2"/><c r="H378" s="2"/><c r="I378" s="2"/><c r="J378" s="2"/><c r="K378" s="2"/><c r="L378" s="2"/><c r="M378" s="2"/><c r="N378" s="2"/><c r="O378" s="2"/><c r="P378" s="2"/><c r="Q378" s="2"/><c r="R378" s="2"/><c r="S378" s="2"/><c r="T378" s="2"/><c r="U378" s="2"/><c r="V378" s="2"/><c r="W378" s="2"/><c r="X378" s="2"/><c r="Y378" s="2"/><c r="Z378" s="2"/></row><row r="379" spans="1:26" ht="15.75" customHeight="1" x14ac:dyDescent="0.25"><c r="A379" s="2"/><c r="B379" s="2"/><c r="C379" s="2"/><c r="D379" s="2"/><c r="E379" s="2"/><c r="F379" s="2"/><c r="G379" s="2"/><c r="H379" s="2"/><c r="I379" s="2"/><c r="J379" s="2"/><c r="K379" s="2"/><c r="L379" s="2"/><c r="M379" s="2"/><c r="N379" s="2"/><c r="O379" s="2"/><c r="P379" s="2"/><c r="Q379" s="2"/><c r="R379" s="2"/><c r="S379" s="2"/><c r="T379" s="2"/><c r="U379" s="2"/><c r="V379" s="2"/><c r="W379" s="2"/><c r="X379" s="2"/><c r="Y379" s="2"/><c r="Z379" s="2"/></row><row r="380" spans="1:26" ht="15.75" customHeight="1" x14ac:dyDescent="0.25"><c r="A380" s="2"/><c r="B380" s="2"/><c r="C380" s="2"/><c r="D380" s="2"/><c r="E380" s="2"/><c r="F380" s="2"/><c r="G380" s="2"/><c r="H380" s="2"/><c r="I380" s="2"/><c r="J380" s="2"/><c r="K380" s="2"/><c r="L380" s="2"/><c r="M380" s="2"/><c r="N380" s="2"/><c r="O380" s="2"/><c r="P380" s="2"/><c r="Q380" s="2"/><c r="R380" s="2"/><c r="S380" s="2"/><c r="T380" s="2"/><c r="U380" s="2"/><c r="V380" s="2"/><c r="W380" s="2"/><c r="X380" s="2"/><c r="Y380" s="2"/><c r="Z380" s="2"/></row><row r="381" spans="1:26" ht="15.75" customHeight="1" x14ac:dyDescent="0.25"><c r="A381" s="2"/><c r="B381" s="2"/><c r="C381" s="2"/><c r="D381" s="2"/><c r="E381" s="2"/><c r="F381" s="2"/><c r="G381" s="2"/><c r="H381" s="2"/><c r="I381" s="2"/><c r="J381" s="2"/><c r="K381" s="2"/><c r="L381" s="2"/><c r="M381" s="2"/><c r="N381" s="2"/><c r="O381" s="2"/><c r="P381" s="2"/><c r="Q381" s="2"/><c r="R381" s="2"/><c r="S381" s="2"/><c r="T381" s="2"/><c r="U381" s="2"/><c r="V381" s="2"/><c r="W381" s="2"/><c r="X381" s="2"/><c r="Y381" s="2"/><c r="Z381" s="2"/></row><row r="382" spans="1:26" ht="15.75" customHeight="1" x14ac:dyDescent="0.25"><c r="A382" s="2"/><c r="B382" s="2"/><c r="C382" s="2"/><c r="D382" s="2"/><c r="E382" s="2"/><c r="F382" s="2"/><c r="G382" s="2"/><c r="H382" s="2"/><c r="I382" s="2"/><c r="J382" s="2"/><c r="K382" s="2"/><c r="L382" s="2"/><c r="M382" s="2"/><c r="N382" s="2"/><c r="O382" s="2"/><c r="P382" s="2"/><c r="Q382" s="2"/><c r="R382" s="2"/><c r="S382" s="2"/><c r="T382" s="2"/><c r="U382" s="2"/><c r="V382" s="2"/><c r="W382" s="2"/><c r="X382" s="2"/><c r="Y382" s="2"/><c r="Z382" s="2"/></row><row r="383" spans="1:26" ht="15.75" customHeight="1" x14ac:dyDescent="0.25"><c r="A383" s="2"/><c r="B383" s="2"/><c r="C383" s="2"/><c r="D383" s="2"/><c r="E383" s="2"/><c r="F383" s="2"/><c r="G383" s="2"/><c r="H383" s="2"/><c r="I383" s="2"/><c r="J383" s="2"/><c r="K383" s="2"/><c r="L383" s="2"/><c r="M383" s="2"/><c r="N383" s="2"/><c r="O383" s="2"/><c r="P383" s="2"/><c r="Q383" s="2"/><c r="R383" s="2"/><c r="S383" s="2"/><c r="T383" s="2"/><c r="U383" s="2"/><c r="V383" s="2"/><c r="W383" s="2"/><c r="X383" s="2"/><c r="Y383" s="2"/><c r="Z383" s="2"/></row><row r="384" spans="1:26" ht="15.75" customHeight="1" x14ac:dyDescent="0.25"><c r="A384" s="2"/><c r="B384" s="2"/><c r="C384" s="2"/><c r="D384" s="2"/><c r="E384" s="2"/><c r="F384" s="2"/><c r="G384" s="2"/><c r="H384" s="2"/><c r="I384" s="2"/><c r="J384" s="2"/><c r="K384" s="2"/><c r="L384" s="2"/><c r="M384" s="2"/><c r="N384" s="2"/><c r="O384" s="2"/><c r="P384" s="2"/><c r="Q384" s="2"/><c r="R384" s="2"/><c r="S384" s="2"/><c r="T384" s="2"/><c r="U384" s="2"/><c r="V384" s="2"/><c r="W384" s="2"/><c r="X384" s="2"/><c r="Y384" s="2"/><c r="Z384" s="2"/></row><row r="385" spans="1:26" ht="15.75" customHeight="1" x14ac:dyDescent="0.25"><c r="A385" s="2"/><c r="B385" s="2"/><c r="C385" s="2"/><c r="D385" s="2"/><c r="E385" s="2"/><c r="F385" s="2"/><c r="G385" s="2"/><c r="H385" s="2"/><c r="I385" s="2"/><c r="J385" s="2"/><c r="K385" s="2"/><c r="L385" s="2"/><c r="M385" s="2"/><c r="N385" s="2"/><c r="O385" s="2"/><c r="P385" s="2"/><c r="Q385" s="2"/><c r="R385" s="2"/><c r="S385" s="2"/><c r="T385" s="2"/><c r="U385" s="2"/><c r="V385" s="2"/><c r="W385" s="2"/><c r="X385" s="2"/><c r="Y385" s="2"/><c r="Z385" s="2"/></row><row r="386" spans="1:26" ht="15.75" customHeight="1" x14ac:dyDescent="0.25"><c r="A386" s="2"/><c r="B386" s="2"/><c r="C386" s="2"/><c r="D386" s="2"/><c r="E386" s="2"/><c r="F386" s="2"/><c r="G386" s="2"/><c r="H386" s="2"/><c r="I386" s="2"/><c r="J386" s="2"/><c r="K386" s="2"/><c r="L386" s="2"/><c r="M386" s="2"/><c r="N386" s="2"/><c r="O386" s="2"/><c r="P386" s="2"/><c r="Q386" s="2"/><c r="R386" s="2"/><c r="S386" s="2"/><c r="T386" s="2"/><c r="U386" s="2"/><c r="V386" s="2"/><c r="W386" s="2"/><c r="X386" s="2"/><c r="Y386" s="2"/><c r="Z386" s="2"/></row><row r="387" spans="1:26" ht="15.75" customHeight="1" x14ac:dyDescent="0.25"><c r="A387" s="2"/><c r="B387" s="2"/><c r="C387" s="2"/><c r="D387" s="2"/><c r="E387" s="2"/><c r="F387" s="2"/><c r="G387" s="2"/><c r="H387" s="2"/><c r="I387" s="2"/><c r="J387" s="2"/><c r="K387" s="2"/><c r="L387" s="2"/><c r="M387" s="2"/><c r="N387" s="2"/><c r="O387" s="2"/><c r="P387" s="2"/><c r="Q387" s="2"/><c r="R387" s="2"/><c r="S387" s="2"/><c r="T387" s="2"/><c r="U387" s="2"/><c r="V387" s="2"/><c r="W387" s="2"/><c r="X387" s="2"/><c r="Y387" s="2"/><c r="Z387" s="2"/></row><row r="388" spans="1:26" ht="15.75" customHeight="1" x14ac:dyDescent="0.25"><c r="A388" s="2"/><c r="B388" s="2"/><c r="C388" s="2"/><c r="D388" s="2"/><c r="E388" s="2"/><c r="F388" s="2"/><c r="G388" s="2"/><c r="H388" s="2"/><c r="I388" s="2"/><c r="J388" s="2"/><c r="K388" s="2"/><c r="L388" s="2"/><c r="M388" s="2"/><c r="N388" s="2"/><c r="O388" s="2"/><c r="P388" s="2"/><c r="Q388" s="2"/><c r="R388" s="2"/><c r="S388" s="2"/><c r="T388" s="2"/><c r="U388" s="2"/><c r="V388" s="2"/><c r="W388" s="2"/><c r="X388" s="2"/><c r="Y388" s="2"/><c r="Z388" s="2"/></row><row r="389" spans="1:26" ht="15.75" customHeight="1" x14ac:dyDescent="0.25"><c r="A389" s="2"/><c r="B389" s="2"/><c r="C389" s="2"/><c r="D389" s="2"/><c r="E389" s="2"/><c r="F389" s="2"/><c r="G389" s="2"/><c r="H389" s="2"/><c r="I389" s="2"/><c r="J389" s="2"/><c r="K389" s="2"/><c r="L389" s="2"/><c r="M389" s="2"/><c r="N389" s="2"/><c r="O389" s="2"/><c r="P389" s="2"/><c r="Q389" s="2"/><c r="R389" s="2"/><c r="S389" s="2"/><c r="T389" s="2"/><c r="U389" s="2"/><c r="V389" s="2"/><c r="W389" s="2"/><c r="X389" s="2"/><c r="Y389" s="2"/><c r="Z389" s="2"/></row><row r="390" spans="1:26" ht="15.75" customHeight="1" x14ac:dyDescent="0.25"><c r="A390" s="2"/><c r="B390" s="2"/><c r="C390" s="2"/><c r="D390" s="2"/><c r="E390" s="2"/><c r="F390" s="2"/><c r="G390" s="2"/><c r="H390" s="2"/><c r="I390" s="2"/><c r="J390" s="2"/><c r="K390" s="2"/><c r="L390" s="2"/><c r="M390" s="2"/><c r="N390" s="2"/><c r="O390" s="2"/><c r="P390" s="2"/><c r="Q390" s="2"/><c r="R390" s="2"/><c r="S390" s="2"/><c r="T390" s="2"/><c r="U390" s="2"/><c r="V390" s="2"/><c r="W390" s="2"/><c r="X390" s="2"/><c r="Y390" s="2"/><c r="Z390" s="2"/></row><row r="391" spans="1:26" ht="15.75" customHeight="1" x14ac:dyDescent="0.25"><c r="A391" s="2"/><c r="B391" s="2"/><c r="C391" s="2"/><c r="D391" s="2"/><c r="E391" s="2"/><c r="F391" s="2"/><c r="G391" s="2"/><c r="H391" s="2"/><c r="I391" s="2"/><c r="J391" s="2"/><c r="K391" s="2"/><c r="L391" s="2"/><c r="M391" s="2"/><c r="N391" s="2"/><c r="O391" s="2"/><c r="P391" s="2"/><c r="Q391" s="2"/><c r="R391" s="2"/><c r="S391" s="2"/><c r="T391" s="2"/><c r="U391" s="2"/><c r="V391" s="2"/><c r="W391" s="2"/><c r="X391" s="2"/><c r="Y391" s="2"/><c r="Z391" s="2"/></row><row r="392" spans="1:26" ht="15.75" customHeight="1" x14ac:dyDescent="0.25"><c r="A392" s="2"/><c r="B392" s="2"/><c r="C392" s="2"/><c r="D392" s="2"/><c r="E392" s="2"/><c r="F392" s="2"/><c r="G392" s="2"/><c r="H392" s="2"/><c r="I392" s="2"/><c r="J392" s="2"/><c r="K392" s="2"/><c r="L392" s="2"/><c r="M392" s="2"/><c r="N392" s="2"/><c r="O392" s="2"/><c r="P392" s="2"/><c r="Q392" s="2"/><c r="R392" s="2"/><c r="S392" s="2"/><c r="T392" s="2"/><c r="U392" s="2"/><c r="V392" s="2"/><c r="W392" s="2"/><c r="X392" s="2"/><c r="Y392" s="2"/><c r="Z392" s="2"/></row><row r="393" spans="1:26" ht="15.75" customHeight="1" x14ac:dyDescent="0.25"><c r="A393" s="2"/><c r="B393" s="2"/><c r="C393" s="2"/><c r="D393" s="2"/><c r="E393" s="2"/><c r="F393" s="2"/><c r="G393" s="2"/><c r="H393" s="2"/><c r="I393" s="2"/><c r="J393" s="2"/><c r="K393" s="2"/><c r="L393" s="2"/><c r="M393" s="2"/><c r="N393" s="2"/><c r="O393" s="2"/><c r="P393" s="2"/><c r="Q393" s="2"/><c r="R393" s="2"/><c r="S393" s="2"/><c r="T393" s="2"/><c r="U393" s="2"/><c r="V393" s="2"/><c r="W393" s="2"/><c r="X393" s="2"/><c r="Y393" s="2"/><c r="Z393" s="2"/></row><row r="394" spans="1:26" ht="15.75" customHeight="1" x14ac:dyDescent="0.25"><c r="A394" s="2"/><c r="B394" s="2"/><c r="C394" s="2"/><c r="D394" s="2"/><c r="E394" s="2"/><c r="F394" s="2"/><c r="G394" s="2"/><c r="H394" s="2"/><c r="I394" s="2"/><c r="J394" s="2"/><c r="K394" s="2"/><c r="L394" s="2"/><c r="M394" s="2"/><c r="N394" s="2"/><c r="O394" s="2"/><c r="P394" s="2"/><c r="Q394" s="2"/><c r="R394" s="2"/><c r="S394" s="2"/><c r="T394" s="2"/><c r="U394" s="2"/><c r="V394" s="2"/><c r="W394" s="2"/><c r="X394" s="2"/><c r="Y394" s="2"/><c r="Z394" s="2"/></row><row r="395" spans="1:26" ht="15.75" customHeight="1" x14ac:dyDescent="0.25"><c r="A395" s="2"/><c r="B395" s="2"/><c r="C395" s="2"/><c r="D395" s="2"/><c r="E395" s="2"/><c r="F395" s="2"/><c r="G395" s="2"/><c r="H395" s="2"/><c r="I395" s="2"/><c r="J395" s="2"/><c r="K395" s="2"/><c r="L395" s="2"/><c r="M395" s="2"/><c r="N395" s="2"/><c r="O395" s="2"/><c r="P395" s="2"/><c r="Q395" s="2"/><c r="R395" s="2"/><c r="S395" s="2"/><c r="T395" s="2"/><c r="U395" s="2"/><c r="V395" s="2"/><c r="W395" s="2"/><c r="X395" s="2"/><c r="Y395" s="2"/><c r="Z395" s="2"/></row><row r="396" spans="1:26" ht="15.75" customHeight="1" x14ac:dyDescent="0.25"><c r="A396" s="2"/><c r="B396" s="2"/><c r="C396" s="2"/><c r="D396" s="2"/><c r="E396" s="2"/><c r="F396" s="2"/><c r="G396" s="2"/><c r="H396" s="2"/><c r="I396" s="2"/><c r="J396" s="2"/><c r="K396" s="2"/><c r="L396" s="2"/><c r="M396" s="2"/><c r="N396" s="2"/><c r="O396" s="2"/><c r="P396" s="2"/><c r="Q396" s="2"/><c r="R396" s="2"/><c r="S396" s="2"/><c r="T396" s="2"/><c r="U396" s="2"/><c r="V396" s="2"/><c r="W396" s="2"/><c r="X396" s="2"/><c r="Y396" s="2"/><c r="Z396" s="2"/></row><row r="397" spans="1:26" ht="15.75" customHeight="1" x14ac:dyDescent="0.25"><c r="A397" s="2"/><c r="B397" s="2"/><c r="C397" s="2"/><c r="D397" s="2"/><c r="E397" s="2"/><c r="F397" s="2"/><c r="G397" s="2"/><c r="H397" s="2"/><c r="I397" s="2"/><c r="J397" s="2"/><c r="K397" s="2"/><c r="L397" s="2"/><c r="M397" s="2"/><c r="N397" s="2"/><c r="O397" s="2"/><c r="P397" s="2"/><c r="Q397" s="2"/><c r="R397" s="2"/><c r="S397" s="2"/><c r="T397" s="2"/><c r="U397" s="2"/><c r="V397" s="2"/><c r="W397" s="2"/><c r="X397" s="2"/><c r="Y397" s="2"/><c r="Z397" s="2"/></row><row r="398" spans="1:26" ht="15.75" customHeight="1" x14ac:dyDescent="0.25"><c r="A398" s="2"/><c r="B398" s="2"/><c r="C398" s="2"/><c r="D398" s="2"/><c r="E398" s="2"/><c r="F398" s="2"/><c r="G398" s="2"/><c r="H398" s="2"/><c r="I398" s="2"/><c r="J398" s="2"/><c r="K398" s="2"/><c r="L398" s="2"/><c r="M398" s="2"/><c r="N398" s="2"/><c r="O398" s="2"/><c r="P398" s="2"/><c r="Q398" s="2"/><c r="R398" s="2"/><c r="S398" s="2"/><c r="T398" s="2"/><c r="U398" s="2"/><c r="V398" s="2"/><c r="W398" s="2"/><c r="X398" s="2"/><c r="Y398" s="2"/><c r="Z398" s="2"/></row><row r="399" spans="1:26" ht="15.75" customHeight="1" x14ac:dyDescent="0.25"><c r="A399" s="2"/><c r="B399" s="2"/><c r="C399" s="2"/><c r="D399" s="2"/><c r="E399" s="2"/><c r="F399" s="2"/><c r="G399" s="2"/><c r="H399" s="2"/><c r="I399" s="2"/><c r="J399" s="2"/><c r="K399" s="2"/><c r="L399" s="2"/><c r="M399" s="2"/><c r="N399" s="2"/><c r="O399" s="2"/><c r="P399" s="2"/><c r="Q399" s="2"/><c r="R399" s="2"/><c r="S399" s="2"/><c r="T399" s="2"/><c r="U399" s="2"/><c r="V399" s="2"/><c r="W399" s="2"/><c r="X399" s="2"/><c r="Y399" s="2"/><c r="Z399" s="2"/></row><row r="400" spans="1:26" ht="15.75" customHeight="1" x14ac:dyDescent="0.25"><c r="A400" s="2"/><c r="B400" s="2"/><c r="C400" s="2"/><c r="D400" s="2"/><c r="E400" s="2"/><c r="F400" s="2"/><c r="G400" s="2"/><c r="H400" s="2"/><c r="I400" s="2"/><c r="J400" s="2"/><c r="K400" s="2"/><c r="L400" s="2"/><c r="M400" s="2"/><c r="N400" s="2"/><c r="O400" s="2"/><c r="P400" s="2"/><c r="Q400" s="2"/><c r="R400" s="2"/><c r="S400" s="2"/><c r="T400" s="2"/><c r="U400" s="2"/><c r="V400" s="2"/><c r="W400" s="2"/><c r="X400" s="2"/><c r="Y400" s="2"/><c r="Z400" s="2"/></row><row r="401" spans="1:26" ht="15.75" customHeight="1" x14ac:dyDescent="0.25"><c r="A401" s="2"/><c r="B401" s="2"/><c r="C401" s="2"/><c r="D401" s="2"/><c r="E401" s="2"/><c r="F401" s="2"/><c r="G401" s="2"/><c r="H401" s="2"/><c r="I401" s="2"/><c r="J401" s="2"/><c r="K401" s="2"/><c r="L401" s="2"/><c r="M401" s="2"/><c r="N401" s="2"/><c r="O401" s="2"/><c r="P401" s="2"/><c r="Q401" s="2"/><c r="R401" s="2"/><c r="S401" s="2"/><c r="T401" s="2"/><c r="U401" s="2"/><c r="V401" s="2"/><c r="W401" s="2"/><c r="X401" s="2"/><c r="Y401" s="2"/><c r="Z401" s="2"/></row><row r="402" spans="1:26" ht="15.75" customHeight="1" x14ac:dyDescent="0.25"><c r="A402" s="2"/><c r="B402" s="2"/><c r="C402" s="2"/><c r="D402" s="2"/><c r="E402" s="2"/><c r="F402" s="2"/><c r="G402" s="2"/><c r="H402" s="2"/><c r="I402" s="2"/><c r="J402" s="2"/><c r="K402" s="2"/><c r="L402" s="2"/><c r="M402" s="2"/><c r="N402" s="2"/><c r="O402" s="2"/><c r="P402" s="2"/><c r="Q402" s="2"/><c r="R402" s="2"/><c r="S402" s="2"/><c r="T402" s="2"/><c r="U402" s="2"/><c r="V402" s="2"/><c r="W402" s="2"/><c r="X402" s="2"/><c r="Y402" s="2"/><c r="Z402" s="2"/></row><row r="403" spans="1:26" ht="15.75" customHeight="1" x14ac:dyDescent="0.25"><c r="A403" s="2"/><c r="B403" s="2"/><c r="C403" s="2"/><c r="D403" s="2"/><c r="E403" s="2"/><c r="F403" s="2"/><c r="G403" s="2"/><c r="H403" s="2"/><c r="I403" s="2"/><c r="J403" s="2"/><c r="K403" s="2"/><c r="L403" s="2"/><c r="M403" s="2"/><c r="N403" s="2"/><c r="O403" s="2"/><c r="P403" s="2"/><c r="Q403" s="2"/><c r="R403" s="2"/><c r="S403" s="2"/><c r="T403" s="2"/><c r="U403" s="2"/><c r="V403" s="2"/><c r="W403" s="2"/><c r="X403" s="2"/><c r="Y403" s="2"/><c r="Z403" s="2"/></row><row r="404" spans="1:26" ht="15.75" customHeight="1" x14ac:dyDescent="0.25"><c r="A404" s="2"/><c r="B404" s="2"/><c r="C404" s="2"/><c r="D404" s="2"/><c r="E404" s="2"/><c r="F404" s="2"/><c r="G404" s="2"/><c r="H404" s="2"/><c r="I404" s="2"/><c r="J404" s="2"/><c r="K404" s="2"/><c r="L404" s="2"/><c r="M404" s="2"/><c r="N404" s="2"/><c r="O404" s="2"/><c r="P404" s="2"/><c r="Q404" s="2"/><c r="R404" s="2"/><c r="S404" s="2"/><c r="T404" s="2"/><c r="U404" s="2"/><c r="V404" s="2"/><c r="W404" s="2"/><c r="X404" s="2"/><c r="Y404" s="2"/><c r="Z404" s="2"/></row><row r="405" spans="1:26" ht="15.75" customHeight="1" x14ac:dyDescent="0.25"><c r="A405" s="2"/><c r="B405" s="2"/><c r="C405" s="2"/><c r="D405" s="2"/><c r="E405" s="2"/><c r="F405" s="2"/><c r="G405" s="2"/><c r="H405" s="2"/><c r="I405" s="2"/><c r="J405" s="2"/><c r="K405" s="2"/><c r="L405" s="2"/><c r="M405" s="2"/><c r="N405" s="2"/><c r="O405" s="2"/><c r="P405" s="2"/><c r="Q405" s="2"/><c r="R405" s="2"/><c r="S405" s="2"/><c r="T405" s="2"/><c r="U405" s="2"/><c r="V405" s="2"/><c r="W405" s="2"/><c r="X405" s="2"/><c r="Y405" s="2"/><c r="Z405" s="2"/></row><row r="406" spans="1:26" ht="15.75" customHeight="1" x14ac:dyDescent="0.25"><c r="A406" s="2"/><c r="B406" s="2"/><c r="C406" s="2"/><c r="D406" s="2"/><c r="E406" s="2"/><c r="F406" s="2"/><c r="G406" s="2"/><c r="H406" s="2"/><c r="I406" s="2"/><c r="J406" s="2"/><c r="K406" s="2"/><c r="L406" s="2"/><c r="M406" s="2"/><c r="N406" s="2"/><c r="O406" s="2"/><c r="P406" s="2"/><c r="Q406" s="2"/><c r="R406" s="2"/><c r="S406" s="2"/><c r="T406" s="2"/><c r="U406" s="2"/><c r="V406" s="2"/><c r="W406" s="2"/><c r="X406" s="2"/><c r="Y406" s="2"/><c r="Z406" s="2"/></row><row r="407" spans="1:26" ht="15.75" customHeight="1" x14ac:dyDescent="0.25"><c r="A407" s="2"/><c r="B407" s="2"/><c r="C407" s="2"/><c r="D407" s="2"/><c r="E407" s="2"/><c r="F407" s="2"/><c r="G407" s="2"/><c r="H407" s="2"/><c r="I407" s="2"/><c r="J407" s="2"/><c r="K407" s="2"/><c r="L407" s="2"/><c r="M407" s="2"/><c r="N407" s="2"/><c r="O407" s="2"/><c r="P407" s="2"/><c r="Q407" s="2"/><c r="R407" s="2"/><c r="S407" s="2"/><c r="T407" s="2"/><c r="U407" s="2"/><c r="V407" s="2"/><c r="W407" s="2"/><c r="X407" s="2"/><c r="Y407" s="2"/><c r="Z407" s="2"/></row><row r="408" spans="1:26" ht="15.75" customHeight="1" x14ac:dyDescent="0.25"><c r="A408" s="2"/><c r="B408" s="2"/><c r="C408" s="2"/><c r="D408" s="2"/><c r="E408" s="2"/><c r="F408" s="2"/><c r="G408" s="2"/><c r="H408" s="2"/><c r="I408" s="2"/><c r="J408" s="2"/><c r="K408" s="2"/><c r="L408" s="2"/><c r="M408" s="2"/><c r="N408" s="2"/><c r="O408" s="2"/><c r="P408" s="2"/><c r="Q408" s="2"/><c r="R408" s="2"/><c r="S408" s="2"/><c r="T408" s="2"/><c r="U408" s="2"/><c r="V408" s="2"/><c r="W408" s="2"/><c r="X408" s="2"/><c r="Y408" s="2"/><c r="Z408" s="2"/></row><row r="409" spans="1:26" ht="15.75" customHeight="1" x14ac:dyDescent="0.25"><c r="A409" s="2"/><c r="B409" s="2"/><c r="C409" s="2"/><c r="D409" s="2"/><c r="E409" s="2"/><c r="F409" s="2"/><c r="G409" s="2"/><c r="H409" s="2"/><c r="I409" s="2"/><c r="J409" s="2"/><c r="K409" s="2"/><c r="L409" s="2"/><c r="M409" s="2"/><c r="N409" s="2"/><c r="O409" s="2"/><c r="P409" s="2"/><c r="Q409" s="2"/><c r="R409" s="2"/><c r="S409" s="2"/><c r="T409" s="2"/><c r="U409" s="2"/><c r="V409" s="2"/><c r="W409" s="2"/><c r="X409" s="2"/><c r="Y409" s="2"/><c r="Z409" s="2"/></row><row r="410" spans="1:26" ht="15.75" customHeight="1" x14ac:dyDescent="0.25"><c r="A410" s="2"/><c r="B410" s="2"/><c r="C410" s="2"/><c r="D410" s="2"/><c r="E410" s="2"/><c r="F410" s="2"/><c r="G410" s="2"/><c r="H410" s="2"/><c r="I410" s="2"/><c r="J410" s="2"/><c r="K410" s="2"/><c r="L410" s="2"/><c r="M410" s="2"/><c r="N410" s="2"/><c r="O410" s="2"/><c r="P410" s="2"/><c r="Q410" s="2"/><c r="R410" s="2"/><c r="S410" s="2"/><c r="T410" s="2"/><c r="U410" s="2"/><c r="V410" s="2"/><c r="W410" s="2"/><c r="X410" s="2"/><c r="Y410" s="2"/><c r="Z410" s="2"/></row><row r="411" spans="1:26" ht="15.75" customHeight="1" x14ac:dyDescent="0.25"><c r="A411" s="2"/><c r="B411" s="2"/><c r="C411" s="2"/><c r="D411" s="2"/><c r="E411" s="2"/><c r="F411" s="2"/><c r="G411" s="2"/><c r="H411" s="2"/><c r="I411" s="2"/><c r="J411" s="2"/><c r="K411" s="2"/><c r="L411" s="2"/><c r="M411" s="2"/><c r="N411" s="2"/><c r="O411" s="2"/><c r="P411" s="2"/><c r="Q411" s="2"/><c r="R411" s="2"/><c r="S411" s="2"/><c r="T411" s="2"/><c r="U411" s="2"/><c r="V411" s="2"/><c r="W411" s="2"/><c r="X411" s="2"/><c r="Y411" s="2"/><c r="Z411" s="2"/></row><row r="412" spans="1:26" ht="15.75" customHeight="1" x14ac:dyDescent="0.25"><c r="A412" s="2"/><c r="B412" s="2"/><c r="C412" s="2"/><c r="D412" s="2"/><c r="E412" s="2"/><c r="F412" s="2"/><c r="G412" s="2"/><c r="H412" s="2"/><c r="I412" s="2"/><c r="J412" s="2"/><c r="K412" s="2"/><c r="L412" s="2"/><c r="M412" s="2"/><c r="N412" s="2"/><c r="O412" s="2"/><c r="P412" s="2"/><c r="Q412" s="2"/><c r="R412" s="2"/><c r="S412" s="2"/><c r="T412" s="2"/><c r="U412" s="2"/><c r="V412" s="2"/><c r="W412" s="2"/><c r="X412" s="2"/><c r="Y412" s="2"/><c r="Z412" s="2"/></row><row r="413" spans="1:26" ht="15.75" customHeight="1" x14ac:dyDescent="0.25"><c r="A413" s="2"/><c r="B413" s="2"/><c r="C413" s="2"/><c r="D413" s="2"/><c r="E413" s="2"/><c r="F413" s="2"/><c r="G413" s="2"/><c r="H413" s="2"/><c r="I413" s="2"/><c r="J413" s="2"/><c r="K413" s="2"/><c r="L413" s="2"/><c r="M413" s="2"/><c r="N413" s="2"/><c r="O413" s="2"/><c r="P413" s="2"/><c r="Q413" s="2"/><c r="R413" s="2"/><c r="S413" s="2"/><c r="T413" s="2"/><c r="U413" s="2"/><c r="V413" s="2"/><c r="W413" s="2"/><c r="X413" s="2"/><c r="Y413" s="2"/><c r="Z413" s="2"/></row><row r="414" spans="1:26" ht="15.75" customHeight="1" x14ac:dyDescent="0.25"><c r="A414" s="2"/><c r="B414" s="2"/><c r="C414" s="2"/><c r="D414" s="2"/><c r="E414" s="2"/><c r="F414" s="2"/><c r="G414" s="2"/><c r="H414" s="2"/><c r="I414" s="2"/><c r="J414" s="2"/><c r="K414" s="2"/><c r="L414" s="2"/><c r="M414" s="2"/><c r="N414" s="2"/><c r="O414" s="2"/><c r="P414" s="2"/><c r="Q414" s="2"/><c r="R414" s="2"/><c r="S414" s="2"/><c r="T414" s="2"/><c r="U414" s="2"/><c r="V414" s="2"/><c r="W414" s="2"/><c r="X414" s="2"/><c r="Y414" s="2"/><c r="Z414" s="2"/></row><row r="415" spans="1:26" ht="15.75" customHeight="1" x14ac:dyDescent="0.25"><c r="A415" s="2"/><c r="B415" s="2"/><c r="C415" s="2"/><c r="D415" s="2"/><c r="E415" s="2"/><c r="F415" s="2"/><c r="G415" s="2"/><c r="H415" s="2"/><c r="I415" s="2"/><c r="J415" s="2"/><c r="K415" s="2"/><c r="L415" s="2"/><c r="M415" s="2"/><c r="N415" s="2"/><c r="O415" s="2"/><c r="P415" s="2"/><c r="Q415" s="2"/><c r="R415" s="2"/><c r="S415" s="2"/><c r="T415" s="2"/><c r="U415" s="2"/><c r="V415" s="2"/><c r="W415" s="2"/><c r="X415" s="2"/><c r="Y415" s="2"/><c r="Z415" s="2"/></row><row r="416" spans="1:26" ht="15.75" customHeight="1" x14ac:dyDescent="0.25"><c r="A416" s="2"/><c r="B416" s="2"/><c r="C416" s="2"/><c r="D416" s="2"/><c r="E416" s="2"/><c r="F416" s="2"/><c r="G416" s="2"/><c r="H416" s="2"/><c r="I416" s="2"/><c r="J416" s="2"/><c r="K416" s="2"/><c r="L416" s="2"/><c r="M416" s="2"/><c r="N416" s="2"/><c r="O416" s="2"/><c r="P416" s="2"/><c r="Q416" s="2"/><c r="R416" s="2"/><c r="S416" s="2"/><c r="T416" s="2"/><c r="U416" s="2"/><c r="V416" s="2"/><c r="W416" s="2"/><c r="X416" s="2"/><c r="Y416" s="2"/><c r="Z416" s="2"/></row><row r="417" spans="1:26" ht="15.75" customHeight="1" x14ac:dyDescent="0.25"><c r="A417" s="2"/><c r="B417" s="2"/><c r="C417" s="2"/><c r="D417" s="2"/><c r="E417" s="2"/><c r="F417" s="2"/><c r="G417" s="2"/><c r="H417" s="2"/><c r="I417" s="2"/><c r="J417" s="2"/><c r="K417" s="2"/><c r="L417" s="2"/><c r="M417" s="2"/><c r="N417" s="2"/><c r="O417" s="2"/><c r="P417" s="2"/><c r="Q417" s="2"/><c r="R417" s="2"/><c r="S417" s="2"/><c r="T417" s="2"/><c r="U417" s="2"/><c r="V417" s="2"/><c r="W417" s="2"/><c r="X417" s="2"/><c r="Y417" s="2"/><c r="Z417" s="2"/></row><row r="418" spans="1:26" ht="15.75" customHeight="1" x14ac:dyDescent="0.25"><c r="A418" s="2"/><c r="B418" s="2"/><c r="C418" s="2"/><c r="D418" s="2"/><c r="E418" s="2"/><c r="F418" s="2"/><c r="G418" s="2"/><c r="H418" s="2"/><c r="I418" s="2"/><c r="J418" s="2"/><c r="K418" s="2"/><c r="L418" s="2"/><c r="M418" s="2"/><c r="N418" s="2"/><c r="O418" s="2"/><c r="P418" s="2"/><c r="Q418" s="2"/><c r="R418" s="2"/><c r="S418" s="2"/><c r="T418" s="2"/><c r="U418" s="2"/><c r="V418" s="2"/><c r="W418" s="2"/><c r="X418" s="2"/><c r="Y418" s="2"/><c r="Z418" s="2"/></row><row r="419" spans="1:26" ht="15.75" customHeight="1" x14ac:dyDescent="0.25"><c r="A419" s="2"/><c r="B419" s="2"/><c r="C419" s="2"/><c r="D419" s="2"/><c r="E419" s="2"/><c r="F419" s="2"/><c r="G419" s="2"/><c r="H419" s="2"/><c r="I419" s="2"/><c r="J419" s="2"/><c r="K419" s="2"/><c r="L419" s="2"/><c r="M419" s="2"/><c r="N419" s="2"/><c r="O419" s="2"/><c r="P419" s="2"/><c r="Q419" s="2"/><c r="R419" s="2"/><c r="S419" s="2"/><c r="T419" s="2"/><c r="U419" s="2"/><c r="V419" s="2"/><c r="W419" s="2"/><c r="X419" s="2"/><c r="Y419" s="2"/><c r="Z419" s="2"/></row><row r="420" spans="1:26" ht="15.75" customHeight="1" x14ac:dyDescent="0.25"><c r="A420" s="2"/><c r="B420" s="2"/><c r="C420" s="2"/><c r="D420" s="2"/><c r="E420" s="2"/><c r="F420" s="2"/><c r="G420" s="2"/><c r="H420" s="2"/><c r="I420" s="2"/><c r="J420" s="2"/><c r="K420" s="2"/><c r="L420" s="2"/><c r="M420" s="2"/><c r="N420" s="2"/><c r="O420" s="2"/><c r="P420" s="2"/><c r="Q420" s="2"/><c r="R420" s="2"/><c r="S420" s="2"/><c r="T420" s="2"/><c r="U420" s="2"/><c r="V420" s="2"/><c r="W420" s="2"/><c r="X420" s="2"/><c r="Y420" s="2"/><c r="Z420" s="2"/></row><row r="421" spans="1:26" ht="15.75" customHeight="1" x14ac:dyDescent="0.25"><c r="A421" s="2"/><c r="B421" s="2"/><c r="C421" s="2"/><c r="D421" s="2"/><c r="E421" s="2"/><c r="F421" s="2"/><c r="G421" s="2"/><c r="H421" s="2"/><c r="I421" s="2"/><c r="J421" s="2"/><c r="K421" s="2"/><c r="L421" s="2"/><c r="M421" s="2"/><c r="N421" s="2"/><c r="O421" s="2"/><c r="P421" s="2"/><c r="Q421" s="2"/><c r="R421" s="2"/><c r="S421" s="2"/><c r="T421" s="2"/><c r="U421" s="2"/><c r="V421" s="2"/><c r="W421" s="2"/><c r="X421" s="2"/><c r="Y421" s="2"/><c r="Z421" s="2"/></row><row r="422" spans="1:26" ht="15.75" customHeight="1" x14ac:dyDescent="0.25"><c r="A422" s="2"/><c r="B422" s="2"/><c r="C422" s="2"/><c r="D422" s="2"/><c r="E422" s="2"/><c r="F422" s="2"/><c r="G422" s="2"/><c r="H422" s="2"/><c r="I422" s="2"/><c r="J422" s="2"/><c r="K422" s="2"/><c r="L422" s="2"/><c r="M422" s="2"/><c r="N422" s="2"/><c r="O422" s="2"/><c r="P422" s="2"/><c r="Q422" s="2"/><c r="R422" s="2"/><c r="S422" s="2"/><c r="T422" s="2"/><c r="U422" s="2"/><c r="V422" s="2"/><c r="W422" s="2"/><c r="X422" s="2"/><c r="Y422" s="2"/><c r="Z422" s="2"/></row><row r="423" spans="1:26" ht="15.75" customHeight="1" x14ac:dyDescent="0.25"><c r="A423" s="2"/><c r="B423" s="2"/><c r="C423" s="2"/><c r="D423" s="2"/><c r="E423" s="2"/><c r="F423" s="2"/><c r="G423" s="2"/><c r="H423" s="2"/><c r="I423" s="2"/><c r="J423" s="2"/><c r="K423" s="2"/><c r="L423" s="2"/><c r="M423" s="2"/><c r="N423" s="2"/><c r="O423" s="2"/><c r="P423" s="2"/><c r="Q423" s="2"/><c r="R423" s="2"/><c r="S423" s="2"/><c r="T423" s="2"/><c r="U423" s="2"/><c r="V423" s="2"/><c r="W423" s="2"/><c r="X423" s="2"/><c r="Y423" s="2"/><c r="Z423" s="2"/></row><row r="424" spans="1:26" ht="15.75" customHeight="1" x14ac:dyDescent="0.25"><c r="A424" s="2"/><c r="B424" s="2"/><c r="C424" s="2"/><c r="D424" s="2"/><c r="E424" s="2"/><c r="F424" s="2"/><c r="G424" s="2"/><c r="H424" s="2"/><c r="I424" s="2"/><c r="J424" s="2"/><c r="K424" s="2"/><c r="L424" s="2"/><c r="M424" s="2"/><c r="N424" s="2"/><c r="O424" s="2"/><c r="P424" s="2"/><c r="Q424" s="2"/><c r="R424" s="2"/><c r="S424" s="2"/><c r="T424" s="2"/><c r="U424" s="2"/><c r="V424" s="2"/><c r="W424" s="2"/><c r="X424" s="2"/><c r="Y424" s="2"/><c r="Z424" s="2"/></row><row r="425" spans="1:26" ht="15.75" customHeight="1" x14ac:dyDescent="0.25"><c r="A425" s="2"/><c r="B425" s="2"/><c r="C425" s="2"/><c r="D425" s="2"/><c r="E425" s="2"/><c r="F425" s="2"/><c r="G425" s="2"/><c r="H425" s="2"/><c r="I425" s="2"/><c r="J425" s="2"/><c r="K425" s="2"/><c r="L425" s="2"/><c r="M425" s="2"/><c r="N425" s="2"/><c r="O425" s="2"/><c r="P425" s="2"/><c r="Q425" s="2"/><c r="R425" s="2"/><c r="S425" s="2"/><c r="T425" s="2"/><c r="U425" s="2"/><c r="V425" s="2"/><c r="W425" s="2"/><c r="X425" s="2"/><c r="Y425" s="2"/><c r="Z425" s="2"/></row><row r="426" spans="1:26" ht="15.75" customHeight="1" x14ac:dyDescent="0.25"><c r="A426" s="2"/><c r="B426" s="2"/><c r="C426" s="2"/><c r="D426" s="2"/><c r="E426" s="2"/><c r="F426" s="2"/><c r="G426" s="2"/><c r="H426" s="2"/><c r="I426" s="2"/><c r="J426" s="2"/><c r="K426" s="2"/><c r="L426" s="2"/><c r="M426" s="2"/><c r="N426" s="2"/><c r="O426" s="2"/><c r="P426" s="2"/><c r="Q426" s="2"/><c r="R426" s="2"/><c r="S426" s="2"/><c r="T426" s="2"/><c r="U426" s="2"/><c r="V426" s="2"/><c r="W426" s="2"/><c r="X426" s="2"/><c r="Y426" s="2"/><c r="Z426" s="2"/></row><row r="427" spans="1:26" ht="15.75" customHeight="1" x14ac:dyDescent="0.25"><c r="A427" s="2"/><c r="B427" s="2"/><c r="C427" s="2"/><c r="D427" s="2"/><c r="E427" s="2"/><c r="F427" s="2"/><c r="G427" s="2"/><c r="H427" s="2"/><c r="I427" s="2"/><c r="J427" s="2"/><c r="K427" s="2"/><c r="L427" s="2"/><c r="M427" s="2"/><c r="N427" s="2"/><c r="O427" s="2"/><c r="P427" s="2"/><c r="Q427" s="2"/><c r="R427" s="2"/><c r="S427" s="2"/><c r="T427" s="2"/><c r="U427" s="2"/><c r="V427" s="2"/><c r="W427" s="2"/><c r="X427" s="2"/><c r="Y427" s="2"/><c r="Z427" s="2"/></row><row r="428" spans="1:26" ht="15.75" customHeight="1" x14ac:dyDescent="0.25"><c r="A428" s="2"/><c r="B428" s="2"/><c r="C428" s="2"/><c r="D428" s="2"/><c r="E428" s="2"/><c r="F428" s="2"/><c r="G428" s="2"/><c r="H428" s="2"/><c r="I428" s="2"/><c r="J428" s="2"/><c r="K428" s="2"/><c r="L428" s="2"/><c r="M428" s="2"/><c r="N428" s="2"/><c r="O428" s="2"/><c r="P428" s="2"/><c r="Q428" s="2"/><c r="R428" s="2"/><c r="S428" s="2"/><c r="T428" s="2"/><c r="U428" s="2"/><c r="V428" s="2"/><c r="W428" s="2"/><c r="X428" s="2"/><c r="Y428" s="2"/><c r="Z428" s="2"/></row><row r="429" spans="1:26" ht="15.75" customHeight="1" x14ac:dyDescent="0.25"><c r="A429" s="2"/><c r="B429" s="2"/><c r="C429" s="2"/><c r="D429" s="2"/><c r="E429" s="2"/><c r="F429" s="2"/><c r="G429" s="2"/><c r="H429" s="2"/><c r="I429" s="2"/><c r="J429" s="2"/><c r="K429" s="2"/><c r="L429" s="2"/><c r="M429" s="2"/><c r="N429" s="2"/><c r="O429" s="2"/><c r="P429" s="2"/><c r="Q429" s="2"/><c r="R429" s="2"/><c r="S429" s="2"/><c r="T429" s="2"/><c r="U429" s="2"/><c r="V429" s="2"/><c r="W429" s="2"/><c r="X429" s="2"/><c r="Y429" s="2"/><c r="Z429" s="2"/></row><row r="430" spans="1:26" ht="15.75" customHeight="1" x14ac:dyDescent="0.25"><c r="A430" s="2"/><c r="B430" s="2"/><c r="C430" s="2"/><c r="D430" s="2"/><c r="E430" s="2"/><c r="F430" s="2"/><c r="G430" s="2"/><c r="H430" s="2"/><c r="I430" s="2"/><c r="J430" s="2"/><c r="K430" s="2"/><c r="L430" s="2"/><c r="M430" s="2"/><c r="N430" s="2"/><c r="O430" s="2"/><c r="P430" s="2"/><c r="Q430" s="2"/><c r="R430" s="2"/><c r="S430" s="2"/><c r="T430" s="2"/><c r="U430" s="2"/><c r="V430" s="2"/><c r="W430" s="2"/><c r="X430" s="2"/><c r="Y430" s="2"/><c r="Z430" s="2"/></row><row r="431" spans="1:26" ht="15.75" customHeight="1" x14ac:dyDescent="0.25"><c r="A431" s="2"/><c r="B431" s="2"/><c r="C431" s="2"/><c r="D431" s="2"/><c r="E431" s="2"/><c r="F431" s="2"/><c r="G431" s="2"/><c r="H431" s="2"/><c r="I431" s="2"/><c r="J431" s="2"/><c r="K431" s="2"/><c r="L431" s="2"/><c r="M431" s="2"/><c r="N431" s="2"/><c r="O431" s="2"/><c r="P431" s="2"/><c r="Q431" s="2"/><c r="R431" s="2"/><c r="S431" s="2"/><c r="T431" s="2"/><c r="U431" s="2"/><c r="V431" s="2"/><c r="W431" s="2"/><c r="X431" s="2"/><c r="Y431" s="2"/><c r="Z431" s="2"/></row><row r="432" spans="1:26" ht="15.75" customHeight="1" x14ac:dyDescent="0.25"><c r="A432" s="2"/><c r="B432" s="2"/><c r="C432" s="2"/><c r="D432" s="2"/><c r="E432" s="2"/><c r="F432" s="2"/><c r="G432" s="2"/><c r="H432" s="2"/><c r="I432" s="2"/><c r="J432" s="2"/><c r="K432" s="2"/><c r="L432" s="2"/><c r="M432" s="2"/><c r="N432" s="2"/><c r="O432" s="2"/><c r="P432" s="2"/><c r="Q432" s="2"/><c r="R432" s="2"/><c r="S432" s="2"/><c r="T432" s="2"/><c r="U432" s="2"/><c r="V432" s="2"/><c r="W432" s="2"/><c r="X432" s="2"/><c r="Y432" s="2"/><c r="Z432" s="2"/></row><row r="433" spans="1:26" ht="15.75" customHeight="1" x14ac:dyDescent="0.25"><c r="A433" s="2"/><c r="B433" s="2"/><c r="C433" s="2"/><c r="D433" s="2"/><c r="E433" s="2"/><c r="F433" s="2"/><c r="G433" s="2"/><c r="H433" s="2"/><c r="I433" s="2"/><c r="J433" s="2"/><c r="K433" s="2"/><c r="L433" s="2"/><c r="M433" s="2"/><c r="N433" s="2"/><c r="O433" s="2"/><c r="P433" s="2"/><c r="Q433" s="2"/><c r="R433" s="2"/><c r="S433" s="2"/><c r="T433" s="2"/><c r="U433" s="2"/><c r="V433" s="2"/><c r="W433" s="2"/><c r="X433" s="2"/><c r="Y433" s="2"/><c r="Z433" s="2"/></row><row r="434" spans="1:26" ht="15.75" customHeight="1" x14ac:dyDescent="0.25"><c r="A434" s="2"/><c r="B434" s="2"/><c r="C434" s="2"/><c r="D434" s="2"/><c r="E434" s="2"/><c r="F434" s="2"/><c r="G434" s="2"/><c r="H434" s="2"/><c r="I434" s="2"/><c r="J434" s="2"/><c r="K434" s="2"/><c r="L434" s="2"/><c r="M434" s="2"/><c r="N434" s="2"/><c r="O434" s="2"/><c r="P434" s="2"/><c r="Q434" s="2"/><c r="R434" s="2"/><c r="S434" s="2"/><c r="T434" s="2"/><c r="U434" s="2"/><c r="V434" s="2"/><c r="W434" s="2"/><c r="X434" s="2"/><c r="Y434" s="2"/><c r="Z434" s="2"/></row><row r="435" spans="1:26" ht="15.75" customHeight="1" x14ac:dyDescent="0.25"><c r="A435" s="2"/><c r="B435" s="2"/><c r="C435" s="2"/><c r="D435" s="2"/><c r="E435" s="2"/><c r="F435" s="2"/><c r="G435" s="2"/><c r="H435" s="2"/><c r="I435" s="2"/><c r="J435" s="2"/><c r="K435" s="2"/><c r="L435" s="2"/><c r="M435" s="2"/><c r="N435" s="2"/><c r="O435" s="2"/><c r="P435" s="2"/><c r="Q435" s="2"/><c r="R435" s="2"/><c r="S435" s="2"/><c r="T435" s="2"/><c r="U435" s="2"/><c r="V435" s="2"/><c r="W435" s="2"/><c r="X435" s="2"/><c r="Y435" s="2"/><c r="Z435" s="2"/></row><row r="436" spans="1:26" ht="15.75" customHeight="1" x14ac:dyDescent="0.25"><c r="A436" s="2"/><c r="B436" s="2"/><c r="C436" s="2"/><c r="D436" s="2"/><c r="E436" s="2"/><c r="F436" s="2"/><c r="G436" s="2"/><c r="H436" s="2"/><c r="I436" s="2"/><c r="J436" s="2"/><c r="K436" s="2"/><c r="L436" s="2"/><c r="M436" s="2"/><c r="N436" s="2"/><c r="O436" s="2"/><c r="P436" s="2"/><c r="Q436" s="2"/><c r="R436" s="2"/><c r="S436" s="2"/><c r="T436" s="2"/><c r="U436" s="2"/><c r="V436" s="2"/><c r="W436" s="2"/><c r="X436" s="2"/><c r="Y436" s="2"/><c r="Z436" s="2"/></row><row r="437" spans="1:26" ht="15.75" customHeight="1" x14ac:dyDescent="0.25"><c r="A437" s="2"/><c r="B437" s="2"/><c r="C437" s="2"/><c r="D437" s="2"/><c r="E437" s="2"/><c r="F437" s="2"/><c r="G437" s="2"/><c r="H437" s="2"/><c r="I437" s="2"/><c r="J437" s="2"/><c r="K437" s="2"/><c r="L437" s="2"/><c r="M437" s="2"/><c r="N437" s="2"/><c r="O437" s="2"/><c r="P437" s="2"/><c r="Q437" s="2"/><c r="R437" s="2"/><c r="S437" s="2"/><c r="T437" s="2"/><c r="U437" s="2"/><c r="V437" s="2"/><c r="W437" s="2"/><c r="X437" s="2"/><c r="Y437" s="2"/><c r="Z437" s="2"/></row><row r="438" spans="1:26" ht="15.75" customHeight="1" x14ac:dyDescent="0.25"><c r="A438" s="2"/><c r="B438" s="2"/><c r="C438" s="2"/><c r="D438" s="2"/><c r="E438" s="2"/><c r="F438" s="2"/><c r="G438" s="2"/><c r="H438" s="2"/><c r="I438" s="2"/><c r="J438" s="2"/><c r="K438" s="2"/><c r="L438" s="2"/><c r="M438" s="2"/><c r="N438" s="2"/><c r="O438" s="2"/><c r="P438" s="2"/><c r="Q438" s="2"/><c r="R438" s="2"/><c r="S438" s="2"/><c r="T438" s="2"/><c r="U438" s="2"/><c r="V438" s="2"/><c r="W438" s="2"/><c r="X438" s="2"/><c r="Y438" s="2"/><c r="Z438" s="2"/></row><row r="439" spans="1:26" ht="15.75" customHeight="1" x14ac:dyDescent="0.25"><c r="A439" s="2"/><c r="B439" s="2"/><c r="C439" s="2"/><c r="D439" s="2"/><c r="E439" s="2"/><c r="F439" s="2"/><c r="G439" s="2"/><c r="H439" s="2"/><c r="I439" s="2"/><c r="J439" s="2"/><c r="K439" s="2"/><c r="L439" s="2"/><c r="M439" s="2"/><c r="N439" s="2"/><c r="O439" s="2"/><c r="P439" s="2"/><c r="Q439" s="2"/><c r="R439" s="2"/><c r="S439" s="2"/><c r="T439" s="2"/><c r="U439" s="2"/><c r="V439" s="2"/><c r="W439" s="2"/><c r="X439" s="2"/><c r="Y439" s="2"/><c r="Z439" s="2"/></row><row r="440" spans="1:26" ht="15.75" customHeight="1" x14ac:dyDescent="0.25"><c r="A440" s="2"/><c r="B440" s="2"/><c r="C440" s="2"/><c r="D440" s="2"/><c r="E440" s="2"/><c r="F440" s="2"/><c r="G440" s="2"/><c r="H440" s="2"/><c r="I440" s="2"/><c r="J440" s="2"/><c r="K440" s="2"/><c r="L440" s="2"/><c r="M440" s="2"/><c r="N440" s="2"/><c r="O440" s="2"/><c r="P440" s="2"/><c r="Q440" s="2"/><c r="R440" s="2"/><c r="S440" s="2"/><c r="T440" s="2"/><c r="U440" s="2"/><c r="V440" s="2"/><c r="W440" s="2"/><c r="X440" s="2"/><c r="Y440" s="2"/><c r="Z440" s="2"/></row><row r="441" spans="1:26" ht="15.75" customHeight="1" x14ac:dyDescent="0.25"><c r="A441" s="2"/><c r="B441" s="2"/><c r="C441" s="2"/><c r="D441" s="2"/><c r="E441" s="2"/><c r="F441" s="2"/><c r="G441" s="2"/><c r="H441" s="2"/><c r="I441" s="2"/><c r="J441" s="2"/><c r="K441" s="2"/><c r="L441" s="2"/><c r="M441" s="2"/><c r="N441" s="2"/><c r="O441" s="2"/><c r="P441" s="2"/><c r="Q441" s="2"/><c r="R441" s="2"/><c r="S441" s="2"/><c r="T441" s="2"/><c r="U441" s="2"/><c r="V441" s="2"/><c r="W441" s="2"/><c r="X441" s="2"/><c r="Y441" s="2"/><c r="Z441" s="2"/></row><row r="442" spans="1:26" ht="15.75" customHeight="1" x14ac:dyDescent="0.25"><c r="A442" s="2"/><c r="B442" s="2"/><c r="C442" s="2"/><c r="D442" s="2"/><c r="E442" s="2"/><c r="F442" s="2"/><c r="G442" s="2"/><c r="H442" s="2"/><c r="I442" s="2"/><c r="J442" s="2"/><c r="K442" s="2"/><c r="L442" s="2"/><c r="M442" s="2"/><c r="N442" s="2"/><c r="O442" s="2"/><c r="P442" s="2"/><c r="Q442" s="2"/><c r="R442" s="2"/><c r="S442" s="2"/><c r="T442" s="2"/><c r="U442" s="2"/><c r="V442" s="2"/><c r="W442" s="2"/><c r="X442" s="2"/><c r="Y442" s="2"/><c r="Z442" s="2"/></row><row r="443" spans="1:26" ht="15.75" customHeight="1" x14ac:dyDescent="0.25"><c r="A443" s="2"/><c r="B443" s="2"/><c r="C443" s="2"/><c r="D443" s="2"/><c r="E443" s="2"/><c r="F443" s="2"/><c r="G443" s="2"/><c r="H443" s="2"/><c r="I443" s="2"/><c r="J443" s="2"/><c r="K443" s="2"/><c r="L443" s="2"/><c r="M443" s="2"/><c r="N443" s="2"/><c r="O443" s="2"/><c r="P443" s="2"/><c r="Q443" s="2"/><c r="R443" s="2"/><c r="S443" s="2"/><c r="T443" s="2"/><c r="U443" s="2"/><c r="V443" s="2"/><c r="W443" s="2"/><c r="X443" s="2"/><c r="Y443" s="2"/><c r="Z443" s="2"/></row><row r="444" spans="1:26" ht="15.75" customHeight="1" x14ac:dyDescent="0.25"><c r="A444" s="2"/><c r="B444" s="2"/><c r="C444" s="2"/><c r="D444" s="2"/><c r="E444" s="2"/><c r="F444" s="2"/><c r="G444" s="2"/><c r="H444" s="2"/><c r="I444" s="2"/><c r="J444" s="2"/><c r="K444" s="2"/><c r="L444" s="2"/><c r="M444" s="2"/><c r="N444" s="2"/><c r="O444" s="2"/><c r="P444" s="2"/><c r="Q444" s="2"/><c r="R444" s="2"/><c r="S444" s="2"/><c r="T444" s="2"/><c r="U444" s="2"/><c r="V444" s="2"/><c r="W444" s="2"/><c r="X444" s="2"/><c r="Y444" s="2"/><c r="Z444" s="2"/></row><row r="445" spans="1:26" ht="15.75" customHeight="1" x14ac:dyDescent="0.25"><c r="A445" s="2"/><c r="B445" s="2"/><c r="C445" s="2"/><c r="D445" s="2"/><c r="E445" s="2"/><c r="F445" s="2"/><c r="G445" s="2"/><c r="H445" s="2"/><c r="I445" s="2"/><c r="J445" s="2"/><c r="K445" s="2"/><c r="L445" s="2"/><c r="M445" s="2"/><c r="N445" s="2"/><c r="O445" s="2"/><c r="P445" s="2"/><c r="Q445" s="2"/><c r="R445" s="2"/><c r="S445" s="2"/><c r="T445" s="2"/><c r="U445" s="2"/><c r="V445" s="2"/><c r="W445" s="2"/><c r="X445" s="2"/><c r="Y445" s="2"/><c r="Z445" s="2"/></row><row r="446" spans="1:26" ht="15.75" customHeight="1" x14ac:dyDescent="0.25"><c r="A446" s="2"/><c r="B446" s="2"/><c r="C446" s="2"/><c r="D446" s="2"/><c r="E446" s="2"/><c r="F446" s="2"/><c r="G446" s="2"/><c r="H446" s="2"/><c r="I446" s="2"/><c r="J446" s="2"/><c r="K446" s="2"/><c r="L446" s="2"/><c r="M446" s="2"/><c r="N446" s="2"/><c r="O446" s="2"/><c r="P446" s="2"/><c r="Q446" s="2"/><c r="R446" s="2"/><c r="S446" s="2"/><c r="T446" s="2"/><c r="U446" s="2"/><c r="V446" s="2"/><c r="W446" s="2"/><c r="X446" s="2"/><c r="Y446" s="2"/><c r="Z446" s="2"/></row><row r="447" spans="1:26" ht="15.75" customHeight="1" x14ac:dyDescent="0.25"><c r="A447" s="2"/><c r="B447" s="2"/><c r="C447" s="2"/><c r="D447" s="2"/><c r="E447" s="2"/><c r="F447" s="2"/><c r="G447" s="2"/><c r="H447" s="2"/><c r="I447" s="2"/><c r="J447" s="2"/><c r="K447" s="2"/><c r="L447" s="2"/><c r="M447" s="2"/><c r="N447" s="2"/><c r="O447" s="2"/><c r="P447" s="2"/><c r="Q447" s="2"/><c r="R447" s="2"/><c r="S447" s="2"/><c r="T447" s="2"/><c r="U447" s="2"/><c r="V447" s="2"/><c r="W447" s="2"/><c r="X447" s="2"/><c r="Y447" s="2"/><c r="Z447" s="2"/></row><row r="448" spans="1:26" ht="15.75" customHeight="1" x14ac:dyDescent="0.25"><c r="A448" s="2"/><c r="B448" s="2"/><c r="C448" s="2"/><c r="D448" s="2"/><c r="E448" s="2"/><c r="F448" s="2"/><c r="G448" s="2"/><c r="H448" s="2"/><c r="I448" s="2"/><c r="J448" s="2"/><c r="K448" s="2"/><c r="L448" s="2"/><c r="M448" s="2"/><c r="N448" s="2"/><c r="O448" s="2"/><c r="P448" s="2"/><c r="Q448" s="2"/><c r="R448" s="2"/><c r="S448" s="2"/><c r="T448" s="2"/><c r="U448" s="2"/><c r="V448" s="2"/><c r="W448" s="2"/><c r="X448" s="2"/><c r="Y448" s="2"/><c r="Z448" s="2"/></row><row r="449" spans="1:26" ht="15.75" customHeight="1" x14ac:dyDescent="0.25"><c r="A449" s="2"/><c r="B449" s="2"/><c r="C449" s="2"/><c r="D449" s="2"/><c r="E449" s="2"/><c r="F449" s="2"/><c r="G449" s="2"/><c r="H449" s="2"/><c r="I449" s="2"/><c r="J449" s="2"/><c r="K449" s="2"/><c r="L449" s="2"/><c r="M449" s="2"/><c r="N449" s="2"/><c r="O449" s="2"/><c r="P449" s="2"/><c r="Q449" s="2"/><c r="R449" s="2"/><c r="S449" s="2"/><c r="T449" s="2"/><c r="U449" s="2"/><c r="V449" s="2"/><c r="W449" s="2"/><c r="X449" s="2"/><c r="Y449" s="2"/><c r="Z449" s="2"/></row><row r="450" spans="1:26" ht="15.75" customHeight="1" x14ac:dyDescent="0.25"><c r="A450" s="2"/><c r="B450" s="2"/><c r="C450" s="2"/><c r="D450" s="2"/><c r="E450" s="2"/><c r="F450" s="2"/><c r="G450" s="2"/><c r="H450" s="2"/><c r="I450" s="2"/><c r="J450" s="2"/><c r="K450" s="2"/><c r="L450" s="2"/><c r="M450" s="2"/><c r="N450" s="2"/><c r="O450" s="2"/><c r="P450" s="2"/><c r="Q450" s="2"/><c r="R450" s="2"/><c r="S450" s="2"/><c r="T450" s="2"/><c r="U450" s="2"/><c r="V450" s="2"/><c r="W450" s="2"/><c r="X450" s="2"/><c r="Y450" s="2"/><c r="Z450" s="2"/></row><row r="451" spans="1:26" ht="15.75" customHeight="1" x14ac:dyDescent="0.25"><c r="A451" s="2"/><c r="B451" s="2"/><c r="C451" s="2"/><c r="D451" s="2"/><c r="E451" s="2"/><c r="F451" s="2"/><c r="G451" s="2"/><c r="H451" s="2"/><c r="I451" s="2"/><c r="J451" s="2"/><c r="K451" s="2"/><c r="L451" s="2"/><c r="M451" s="2"/><c r="N451" s="2"/><c r="O451" s="2"/><c r="P451" s="2"/><c r="Q451" s="2"/><c r="R451" s="2"/><c r="S451" s="2"/><c r="T451" s="2"/><c r="U451" s="2"/><c r="V451" s="2"/><c r="W451" s="2"/><c r="X451" s="2"/><c r="Y451" s="2"/><c r="Z451" s="2"/></row><row r="452" spans="1:26" ht="15.75" customHeight="1" x14ac:dyDescent="0.25"><c r="A452" s="2"/><c r="B452" s="2"/><c r="C452" s="2"/><c r="D452" s="2"/><c r="E452" s="2"/><c r="F452" s="2"/><c r="G452" s="2"/><c r="H452" s="2"/><c r="I452" s="2"/><c r="J452" s="2"/><c r="K452" s="2"/><c r="L452" s="2"/><c r="M452" s="2"/><c r="N452" s="2"/><c r="O452" s="2"/><c r="P452" s="2"/><c r="Q452" s="2"/><c r="R452" s="2"/><c r="S452" s="2"/><c r="T452" s="2"/><c r="U452" s="2"/><c r="V452" s="2"/><c r="W452" s="2"/><c r="X452" s="2"/><c r="Y452" s="2"/><c r="Z452" s="2"/></row><row r="453" spans="1:26" ht="15.75" customHeight="1" x14ac:dyDescent="0.25"><c r="A453" s="2"/><c r="B453" s="2"/><c r="C453" s="2"/><c r="D453" s="2"/><c r="E453" s="2"/><c r="F453" s="2"/><c r="G453" s="2"/><c r="H453" s="2"/><c r="I453" s="2"/><c r="J453" s="2"/><c r="K453" s="2"/><c r="L453" s="2"/><c r="M453" s="2"/><c r="N453" s="2"/><c r="O453" s="2"/><c r="P453" s="2"/><c r="Q453" s="2"/><c r="R453" s="2"/><c r="S453" s="2"/><c r="T453" s="2"/><c r="U453" s="2"/><c r="V453" s="2"/><c r="W453" s="2"/><c r="X453" s="2"/><c r="Y453" s="2"/><c r="Z453" s="2"/></row><row r="454" spans="1:26" ht="15.75" customHeight="1" x14ac:dyDescent="0.25"><c r="A454" s="2"/><c r="B454" s="2"/><c r="C454" s="2"/><c r="D454" s="2"/><c r="E454" s="2"/><c r="F454" s="2"/><c r="G454" s="2"/><c r="H454" s="2"/><c r="I454" s="2"/><c r="J454" s="2"/><c r="K454" s="2"/><c r="L454" s="2"/><c r="M454" s="2"/><c r="N454" s="2"/><c r="O454" s="2"/><c r="P454" s="2"/><c r="Q454" s="2"/><c r="R454" s="2"/><c r="S454" s="2"/><c r="T454" s="2"/><c r="U454" s="2"/><c r="V454" s="2"/><c r="W454" s="2"/><c r="X454" s="2"/><c r="Y454" s="2"/><c r="Z454" s="2"/></row><row r="455" spans="1:26" ht="15.75" customHeight="1" x14ac:dyDescent="0.25"><c r="A455" s="2"/><c r="B455" s="2"/><c r="C455" s="2"/><c r="D455" s="2"/><c r="E455" s="2"/><c r="F455" s="2"/><c r="G455" s="2"/><c r="H455" s="2"/><c r="I455" s="2"/><c r="J455" s="2"/><c r="K455" s="2"/><c r="L455" s="2"/><c r="M455" s="2"/><c r="N455" s="2"/><c r="O455" s="2"/><c r="P455" s="2"/><c r="Q455" s="2"/><c r="R455" s="2"/><c r="S455" s="2"/><c r="T455" s="2"/><c r="U455" s="2"/><c r="V455" s="2"/><c r="W455" s="2"/><c r="X455" s="2"/><c r="Y455" s="2"/><c r="Z455" s="2"/></row><row r="456" spans="1:26" ht="15.75" customHeight="1" x14ac:dyDescent="0.25"><c r="A456" s="2"/><c r="B456" s="2"/><c r="C456" s="2"/><c r="D456" s="2"/><c r="E456" s="2"/><c r="F456" s="2"/><c r="G456" s="2"/><c r="H456" s="2"/><c r="I456" s="2"/><c r="J456" s="2"/><c r="K456" s="2"/><c r="L456" s="2"/><c r="M456" s="2"/><c r="N456" s="2"/><c r="O456" s="2"/><c r="P456" s="2"/><c r="Q456" s="2"/><c r="R456" s="2"/><c r="S456" s="2"/><c r="T456" s="2"/><c r="U456" s="2"/><c r="V456" s="2"/><c r="W456" s="2"/><c r="X456" s="2"/><c r="Y456" s="2"/><c r="Z456" s="2"/></row><row r="457" spans="1:26" ht="15.75" customHeight="1" x14ac:dyDescent="0.25"><c r="A457" s="2"/><c r="B457" s="2"/><c r="C457" s="2"/><c r="D457" s="2"/><c r="E457" s="2"/><c r="F457" s="2"/><c r="G457" s="2"/><c r="H457" s="2"/><c r="I457" s="2"/><c r="J457" s="2"/><c r="K457" s="2"/><c r="L457" s="2"/><c r="M457" s="2"/><c r="N457" s="2"/><c r="O457" s="2"/><c r="P457" s="2"/><c r="Q457" s="2"/><c r="R457" s="2"/><c r="S457" s="2"/><c r="T457" s="2"/><c r="U457" s="2"/><c r="V457" s="2"/><c r="W457" s="2"/><c r="X457" s="2"/><c r="Y457" s="2"/><c r="Z457" s="2"/></row><row r="458" spans="1:26" ht="15.75" customHeight="1" x14ac:dyDescent="0.25"><c r="A458" s="2"/><c r="B458" s="2"/><c r="C458" s="2"/><c r="D458" s="2"/><c r="E458" s="2"/><c r="F458" s="2"/><c r="G458" s="2"/><c r="H458" s="2"/><c r="I458" s="2"/><c r="J458" s="2"/><c r="K458" s="2"/><c r="L458" s="2"/><c r="M458" s="2"/><c r="N458" s="2"/><c r="O458" s="2"/><c r="P458" s="2"/><c r="Q458" s="2"/><c r="R458" s="2"/><c r="S458" s="2"/><c r="T458" s="2"/><c r="U458" s="2"/><c r="V458" s="2"/><c r="W458" s="2"/><c r="X458" s="2"/><c r="Y458" s="2"/><c r="Z458" s="2"/></row><row r="459" spans="1:26" ht="15.75" customHeight="1" x14ac:dyDescent="0.25"><c r="A459" s="2"/><c r="B459" s="2"/><c r="C459" s="2"/><c r="D459" s="2"/><c r="E459" s="2"/><c r="F459" s="2"/><c r="G459" s="2"/><c r="H459" s="2"/><c r="I459" s="2"/><c r="J459" s="2"/><c r="K459" s="2"/><c r="L459" s="2"/><c r="M459" s="2"/><c r="N459" s="2"/><c r="O459" s="2"/><c r="P459" s="2"/><c r="Q459" s="2"/><c r="R459" s="2"/><c r="S459" s="2"/><c r="T459" s="2"/><c r="U459" s="2"/><c r="V459" s="2"/><c r="W459" s="2"/><c r="X459" s="2"/><c r="Y459" s="2"/><c r="Z459" s="2"/></row><row r="460" spans="1:26" ht="15.75" customHeight="1" x14ac:dyDescent="0.25"><c r="A460" s="2"/><c r="B460" s="2"/><c r="C460" s="2"/><c r="D460" s="2"/><c r="E460" s="2"/><c r="F460" s="2"/><c r="G460" s="2"/><c r="H460" s="2"/><c r="I460" s="2"/><c r="J460" s="2"/><c r="K460" s="2"/><c r="L460" s="2"/><c r="M460" s="2"/><c r="N460" s="2"/><c r="O460" s="2"/><c r="P460" s="2"/><c r="Q460" s="2"/><c r="R460" s="2"/><c r="S460" s="2"/><c r="T460" s="2"/><c r="U460" s="2"/><c r="V460" s="2"/><c r="W460" s="2"/><c r="X460" s="2"/><c r="Y460" s="2"/><c r="Z460" s="2"/></row><row r="461" spans="1:26" ht="15.75" customHeight="1" x14ac:dyDescent="0.25"><c r="A461" s="2"/><c r="B461" s="2"/><c r="C461" s="2"/><c r="D461" s="2"/><c r="E461" s="2"/><c r="F461" s="2"/><c r="G461" s="2"/><c r="H461" s="2"/><c r="I461" s="2"/><c r="J461" s="2"/><c r="K461" s="2"/><c r="L461" s="2"/><c r="M461" s="2"/><c r="N461" s="2"/><c r="O461" s="2"/><c r="P461" s="2"/><c r="Q461" s="2"/><c r="R461" s="2"/><c r="S461" s="2"/><c r="T461" s="2"/><c r="U461" s="2"/><c r="V461" s="2"/><c r="W461" s="2"/><c r="X461" s="2"/><c r="Y461" s="2"/><c r="Z461" s="2"/></row><row r="462" spans="1:26" ht="15.75" customHeight="1" x14ac:dyDescent="0.25"><c r="A462" s="2"/><c r="B462" s="2"/><c r="C462" s="2"/><c r="D462" s="2"/><c r="E462" s="2"/><c r="F462" s="2"/><c r="G462" s="2"/><c r="H462" s="2"/><c r="I462" s="2"/><c r="J462" s="2"/><c r="K462" s="2"/><c r="L462" s="2"/><c r="M462" s="2"/><c r="N462" s="2"/><c r="O462" s="2"/><c r="P462" s="2"/><c r="Q462" s="2"/><c r="R462" s="2"/><c r="S462" s="2"/><c r="T462" s="2"/><c r="U462" s="2"/><c r="V462" s="2"/><c r="W462" s="2"/><c r="X462" s="2"/><c r="Y462" s="2"/><c r="Z462" s="2"/></row><row r="463" spans="1:26" ht="15.75" customHeight="1" x14ac:dyDescent="0.25"><c r="A463" s="2"/><c r="B463" s="2"/><c r="C463" s="2"/><c r="D463" s="2"/><c r="E463" s="2"/><c r="F463" s="2"/><c r="G463" s="2"/><c r="H463" s="2"/><c r="I463" s="2"/><c r="J463" s="2"/><c r="K463" s="2"/><c r="L463" s="2"/><c r="M463" s="2"/><c r="N463" s="2"/><c r="O463" s="2"/><c r="P463" s="2"/><c r="Q463" s="2"/><c r="R463" s="2"/><c r="S463" s="2"/><c r="T463" s="2"/><c r="U463" s="2"/><c r="V463" s="2"/><c r="W463" s="2"/><c r="X463" s="2"/><c r="Y463" s="2"/><c r="Z463" s="2"/></row><row r="464" spans="1:26" ht="15.75" customHeight="1" x14ac:dyDescent="0.25"><c r="A464" s="2"/><c r="B464" s="2"/><c r="C464" s="2"/><c r="D464" s="2"/><c r="E464" s="2"/><c r="F464" s="2"/><c r="G464" s="2"/><c r="H464" s="2"/><c r="I464" s="2"/><c r="J464" s="2"/><c r="K464" s="2"/><c r="L464" s="2"/><c r="M464" s="2"/><c r="N464" s="2"/><c r="O464" s="2"/><c r="P464" s="2"/><c r="Q464" s="2"/><c r="R464" s="2"/><c r="S464" s="2"/><c r="T464" s="2"/><c r="U464" s="2"/><c r="V464" s="2"/><c r="W464" s="2"/><c r="X464" s="2"/><c r="Y464" s="2"/><c r="Z464" s="2"/></row><row r="465" spans="1:26" ht="15.75" customHeight="1" x14ac:dyDescent="0.25"><c r="A465" s="2"/><c r="B465" s="2"/><c r="C465" s="2"/><c r="D465" s="2"/><c r="E465" s="2"/><c r="F465" s="2"/><c r="G465" s="2"/><c r="H465" s="2"/><c r="I465" s="2"/><c r="J465" s="2"/><c r="K465" s="2"/><c r="L465" s="2"/><c r="M465" s="2"/><c r="N465" s="2"/><c r="O465" s="2"/><c r="P465" s="2"/><c r="Q465" s="2"/><c r="R465" s="2"/><c r="S465" s="2"/><c r="T465" s="2"/><c r="U465" s="2"/><c r="V465" s="2"/><c r="W465" s="2"/><c r="X465" s="2"/><c r="Y465" s="2"/><c r="Z465" s="2"/></row><row r="466" spans="1:26" ht="15.75" customHeight="1" x14ac:dyDescent="0.25"><c r="A466" s="2"/><c r="B466" s="2"/><c r="C466" s="2"/><c r="D466" s="2"/><c r="E466" s="2"/><c r="F466" s="2"/><c r="G466" s="2"/><c r="H466" s="2"/><c r="I466" s="2"/><c r="J466" s="2"/><c r="K466" s="2"/><c r="L466" s="2"/><c r="M466" s="2"/><c r="N466" s="2"/><c r="O466" s="2"/><c r="P466" s="2"/><c r="Q466" s="2"/><c r="R466" s="2"/><c r="S466" s="2"/><c r="T466" s="2"/><c r="U466" s="2"/><c r="V466" s="2"/><c r="W466" s="2"/><c r="X466" s="2"/><c r="Y466" s="2"/><c r="Z466" s="2"/></row><row r="467" spans="1:26" ht="15.75" customHeight="1" x14ac:dyDescent="0.25"><c r="A467" s="2"/><c r="B467" s="2"/><c r="C467" s="2"/><c r="D467" s="2"/><c r="E467" s="2"/><c r="F467" s="2"/><c r="G467" s="2"/><c r="H467" s="2"/><c r="I467" s="2"/><c r="J467" s="2"/><c r="K467" s="2"/><c r="L467" s="2"/><c r="M467" s="2"/><c r="N467" s="2"/><c r="O467" s="2"/><c r="P467" s="2"/><c r="Q467" s="2"/><c r="R467" s="2"/><c r="S467" s="2"/><c r="T467" s="2"/><c r="U467" s="2"/><c r="V467" s="2"/><c r="W467" s="2"/><c r="X467" s="2"/><c r="Y467" s="2"/><c r="Z467" s="2"/></row><row r="468" spans="1:26" ht="15.75" customHeight="1" x14ac:dyDescent="0.25"><c r="A468" s="2"/><c r="B468" s="2"/><c r="C468" s="2"/><c r="D468" s="2"/><c r="E468" s="2"/><c r="F468" s="2"/><c r="G468" s="2"/><c r="H468" s="2"/><c r="I468" s="2"/><c r="J468" s="2"/><c r="K468" s="2"/><c r="L468" s="2"/><c r="M468" s="2"/><c r="N468" s="2"/><c r="O468" s="2"/><c r="P468" s="2"/><c r="Q468" s="2"/><c r="R468" s="2"/><c r="S468" s="2"/><c r="T468" s="2"/><c r="U468" s="2"/><c r="V468" s="2"/><c r="W468" s="2"/><c r="X468" s="2"/><c r="Y468" s="2"/><c r="Z468" s="2"/></row><row r="469" spans="1:26" ht="15.75" customHeight="1" x14ac:dyDescent="0.25"><c r="A469" s="2"/><c r="B469" s="2"/><c r="C469" s="2"/><c r="D469" s="2"/><c r="E469" s="2"/><c r="F469" s="2"/><c r="G469" s="2"/><c r="H469" s="2"/><c r="I469" s="2"/><c r="J469" s="2"/><c r="K469" s="2"/><c r="L469" s="2"/><c r="M469" s="2"/><c r="N469" s="2"/><c r="O469" s="2"/><c r="P469" s="2"/><c r="Q469" s="2"/><c r="R469" s="2"/><c r="S469" s="2"/><c r="T469" s="2"/><c r="U469" s="2"/><c r="V469" s="2"/><c r="W469" s="2"/><c r="X469" s="2"/><c r="Y469" s="2"/><c r="Z469" s="2"/></row><row r="470" spans="1:26" ht="15.75" customHeight="1" x14ac:dyDescent="0.25"><c r="A470" s="2"/><c r="B470" s="2"/><c r="C470" s="2"/><c r="D470" s="2"/><c r="E470" s="2"/><c r="F470" s="2"/><c r="G470" s="2"/><c r="H470" s="2"/><c r="I470" s="2"/><c r="J470" s="2"/><c r="K470" s="2"/><c r="L470" s="2"/><c r="M470" s="2"/><c r="N470" s="2"/><c r="O470" s="2"/><c r="P470" s="2"/><c r="Q470" s="2"/><c r="R470" s="2"/><c r="S470" s="2"/><c r="T470" s="2"/><c r="U470" s="2"/><c r="V470" s="2"/><c r="W470" s="2"/><c r="X470" s="2"/><c r="Y470" s="2"/><c r="Z470" s="2"/></row><row r="471" spans="1:26" ht="15.75" customHeight="1" x14ac:dyDescent="0.25"><c r="A471" s="2"/><c r="B471" s="2"/><c r="C471" s="2"/><c r="D471" s="2"/><c r="E471" s="2"/><c r="F471" s="2"/><c r="G471" s="2"/><c r="H471" s="2"/><c r="I471" s="2"/><c r="J471" s="2"/><c r="K471" s="2"/><c r="L471" s="2"/><c r="M471" s="2"/><c r="N471" s="2"/><c r="O471" s="2"/><c r="P471" s="2"/><c r="Q471" s="2"/><c r="R471" s="2"/><c r="S471" s="2"/><c r="T471" s="2"/><c r="U471" s="2"/><c r="V471" s="2"/><c r="W471" s="2"/><c r="X471" s="2"/><c r="Y471" s="2"/><c r="Z471" s="2"/></row><row r="472" spans="1:26" ht="15.75" customHeight="1" x14ac:dyDescent="0.25"><c r="A472" s="2"/><c r="B472" s="2"/><c r="C472" s="2"/><c r="D472" s="2"/><c r="E472" s="2"/><c r="F472" s="2"/><c r="G472" s="2"/><c r="H472" s="2"/><c r="I472" s="2"/><c r="J472" s="2"/><c r="K472" s="2"/><c r="L472" s="2"/><c r="M472" s="2"/><c r="N472" s="2"/><c r="O472" s="2"/><c r="P472" s="2"/><c r="Q472" s="2"/><c r="R472" s="2"/><c r="S472" s="2"/><c r="T472" s="2"/><c r="U472" s="2"/><c r="V472" s="2"/><c r="W472" s="2"/><c r="X472" s="2"/><c r="Y472" s="2"/><c r="Z472" s="2"/></row><row r="473" spans="1:26" ht="15.75" customHeight="1" x14ac:dyDescent="0.25"><c r="A473" s="2"/><c r="B473" s="2"/><c r="C473" s="2"/><c r="D473" s="2"/><c r="E473" s="2"/><c r="F473" s="2"/><c r="G473" s="2"/><c r="H473" s="2"/><c r="I473" s="2"/><c r="J473" s="2"/><c r="K473" s="2"/><c r="L473" s="2"/><c r="M473" s="2"/><c r="N473" s="2"/><c r="O473" s="2"/><c r="P473" s="2"/><c r="Q473" s="2"/><c r="R473" s="2"/><c r="S473" s="2"/><c r="T473" s="2"/><c r="U473" s="2"/><c r="V473" s="2"/><c r="W473" s="2"/><c r="X473" s="2"/><c r="Y473" s="2"/><c r="Z473" s="2"/></row><row r="474" spans="1:26" ht="15.75" customHeight="1" x14ac:dyDescent="0.25"><c r="A474" s="2"/><c r="B474" s="2"/><c r="C474" s="2"/><c r="D474" s="2"/><c r="E474" s="2"/><c r="F474" s="2"/><c r="G474" s="2"/><c r="H474" s="2"/><c r="I474" s="2"/><c r="J474" s="2"/><c r="K474" s="2"/><c r="L474" s="2"/><c r="M474" s="2"/><c r="N474" s="2"/><c r="O474" s="2"/><c r="P474" s="2"/><c r="Q474" s="2"/><c r="R474" s="2"/><c r="S474" s="2"/><c r="T474" s="2"/><c r="U474" s="2"/><c r="V474" s="2"/><c r="W474" s="2"/><c r="X474" s="2"/><c r="Y474" s="2"/><c r="Z474" s="2"/></row><row r="475" spans="1:26" ht="15.75" customHeight="1" x14ac:dyDescent="0.25"><c r="A475" s="2"/><c r="B475" s="2"/><c r="C475" s="2"/><c r="D475" s="2"/><c r="E475" s="2"/><c r="F475" s="2"/><c r="G475" s="2"/><c r="H475" s="2"/><c r="I475" s="2"/><c r="J475" s="2"/><c r="K475" s="2"/><c r="L475" s="2"/><c r="M475" s="2"/><c r="N475" s="2"/><c r="O475" s="2"/><c r="P475" s="2"/><c r="Q475" s="2"/><c r="R475" s="2"/><c r="S475" s="2"/><c r="T475" s="2"/><c r="U475" s="2"/><c r="V475" s="2"/><c r="W475" s="2"/><c r="X475" s="2"/><c r="Y475" s="2"/><c r="Z475" s="2"/></row><row r="476" spans="1:26" ht="15.75" customHeight="1" x14ac:dyDescent="0.25"><c r="A476" s="2"/><c r="B476" s="2"/><c r="C476" s="2"/><c r="D476" s="2"/><c r="E476" s="2"/><c r="F476" s="2"/><c r="G476" s="2"/><c r="H476" s="2"/><c r="I476" s="2"/><c r="J476" s="2"/><c r="K476" s="2"/><c r="L476" s="2"/><c r="M476" s="2"/><c r="N476" s="2"/><c r="O476" s="2"/><c r="P476" s="2"/><c r="Q476" s="2"/><c r="R476" s="2"/><c r="S476" s="2"/><c r="T476" s="2"/><c r="U476" s="2"/><c r="V476" s="2"/><c r="W476" s="2"/><c r="X476" s="2"/><c r="Y476" s="2"/><c r="Z476" s="2"/></row><row r="477" spans="1:26" ht="15.75" customHeight="1" x14ac:dyDescent="0.25"><c r="A477" s="2"/><c r="B477" s="2"/><c r="C477" s="2"/><c r="D477" s="2"/><c r="E477" s="2"/><c r="F477" s="2"/><c r="G477" s="2"/><c r="H477" s="2"/><c r="I477" s="2"/><c r="J477" s="2"/><c r="K477" s="2"/><c r="L477" s="2"/><c r="M477" s="2"/><c r="N477" s="2"/><c r="O477" s="2"/><c r="P477" s="2"/><c r="Q477" s="2"/><c r="R477" s="2"/><c r="S477" s="2"/><c r="T477" s="2"/><c r="U477" s="2"/><c r="V477" s="2"/><c r="W477" s="2"/><c r="X477" s="2"/><c r="Y477" s="2"/><c r="Z477" s="2"/></row><row r="478" spans="1:26" ht="15.75" customHeight="1" x14ac:dyDescent="0.25"><c r="A478" s="2"/><c r="B478" s="2"/><c r="C478" s="2"/><c r="D478" s="2"/><c r="E478" s="2"/><c r="F478" s="2"/><c r="G478" s="2"/><c r="H478" s="2"/><c r="I478" s="2"/><c r="J478" s="2"/><c r="K478" s="2"/><c r="L478" s="2"/><c r="M478" s="2"/><c r="N478" s="2"/><c r="O478" s="2"/><c r="P478" s="2"/><c r="Q478" s="2"/><c r="R478" s="2"/><c r="S478" s="2"/><c r="T478" s="2"/><c r="U478" s="2"/><c r="V478" s="2"/><c r="W478" s="2"/><c r="X478" s="2"/><c r="Y478" s="2"/><c r="Z478" s="2"/></row><row r="479" spans="1:26" ht="15.75" customHeight="1" x14ac:dyDescent="0.25"><c r="A479" s="2"/><c r="B479" s="2"/><c r="C479" s="2"/><c r="D479" s="2"/><c r="E479" s="2"/><c r="F479" s="2"/><c r="G479" s="2"/><c r="H479" s="2"/><c r="I479" s="2"/><c r="J479" s="2"/><c r="K479" s="2"/><c r="L479" s="2"/><c r="M479" s="2"/><c r="N479" s="2"/><c r="O479" s="2"/><c r="P479" s="2"/><c r="Q479" s="2"/><c r="R479" s="2"/><c r="S479" s="2"/><c r="T479" s="2"/><c r="U479" s="2"/><c r="V479" s="2"/><c r="W479" s="2"/><c r="X479" s="2"/><c r="Y479" s="2"/><c r="Z479" s="2"/></row><row r="480" spans="1:26" ht="15.75" customHeight="1" x14ac:dyDescent="0.25"><c r="A480" s="2"/><c r="B480" s="2"/><c r="C480" s="2"/><c r="D480" s="2"/><c r="E480" s="2"/><c r="F480" s="2"/><c r="G480" s="2"/><c r="H480" s="2"/><c r="I480" s="2"/><c r="J480" s="2"/><c r="K480" s="2"/><c r="L480" s="2"/><c r="M480" s="2"/><c r="N480" s="2"/><c r="O480" s="2"/><c r="P480" s="2"/><c r="Q480" s="2"/><c r="R480" s="2"/><c r="S480" s="2"/><c r="T480" s="2"/><c r="U480" s="2"/><c r="V480" s="2"/><c r="W480" s="2"/><c r="X480" s="2"/><c r="Y480" s="2"/><c r="Z480" s="2"/></row><row r="481" spans="1:26" ht="15.75" customHeight="1" x14ac:dyDescent="0.25"><c r="A481" s="2"/><c r="B481" s="2"/><c r="C481" s="2"/><c r="D481" s="2"/><c r="E481" s="2"/><c r="F481" s="2"/><c r="G481" s="2"/><c r="H481" s="2"/><c r="I481" s="2"/><c r="J481" s="2"/><c r="K481" s="2"/><c r="L481" s="2"/><c r="M481" s="2"/><c r="N481" s="2"/><c r="O481" s="2"/><c r="P481" s="2"/><c r="Q481" s="2"/><c r="R481" s="2"/><c r="S481" s="2"/><c r="T481" s="2"/><c r="U481" s="2"/><c r="V481" s="2"/><c r="W481" s="2"/><c r="X481" s="2"/><c r="Y481" s="2"/><c r="Z481" s="2"/></row><row r="482" spans="1:26" ht="15.75" customHeight="1" x14ac:dyDescent="0.25"><c r="A482" s="2"/><c r="B482" s="2"/><c r="C482" s="2"/><c r="D482" s="2"/><c r="E482" s="2"/><c r="F482" s="2"/><c r="G482" s="2"/><c r="H482" s="2"/><c r="I482" s="2"/><c r="J482" s="2"/><c r="K482" s="2"/><c r="L482" s="2"/><c r="M482" s="2"/><c r="N482" s="2"/><c r="O482" s="2"/><c r="P482" s="2"/><c r="Q482" s="2"/><c r="R482" s="2"/><c r="S482" s="2"/><c r="T482" s="2"/><c r="U482" s="2"/><c r="V482" s="2"/><c r="W482" s="2"/><c r="X482" s="2"/><c r="Y482" s="2"/><c r="Z482" s="2"/></row><row r="483" spans="1:26" ht="15.75" customHeight="1" x14ac:dyDescent="0.25"><c r="A483" s="2"/><c r="B483" s="2"/><c r="C483" s="2"/><c r="D483" s="2"/><c r="E483" s="2"/><c r="F483" s="2"/><c r="G483" s="2"/><c r="H483" s="2"/><c r="I483" s="2"/><c r="J483" s="2"/><c r="K483" s="2"/><c r="L483" s="2"/><c r="M483" s="2"/><c r="N483" s="2"/><c r="O483" s="2"/><c r="P483" s="2"/><c r="Q483" s="2"/><c r="R483" s="2"/><c r="S483" s="2"/><c r="T483" s="2"/><c r="U483" s="2"/><c r="V483" s="2"/><c r="W483" s="2"/><c r="X483" s="2"/><c r="Y483" s="2"/><c r="Z483" s="2"/></row><row r="484" spans="1:26" ht="15.75" customHeight="1" x14ac:dyDescent="0.25"><c r="A484" s="2"/><c r="B484" s="2"/><c r="C484" s="2"/><c r="D484" s="2"/><c r="E484" s="2"/><c r="F484" s="2"/><c r="G484" s="2"/><c r="H484" s="2"/><c r="I484" s="2"/><c r="J484" s="2"/><c r="K484" s="2"/><c r="L484" s="2"/><c r="M484" s="2"/><c r="N484" s="2"/><c r="O484" s="2"/><c r="P484" s="2"/><c r="Q484" s="2"/><c r="R484" s="2"/><c r="S484" s="2"/><c r="T484" s="2"/><c r="U484" s="2"/><c r="V484" s="2"/><c r="W484" s="2"/><c r="X484" s="2"/><c r="Y484" s="2"/><c r="Z484" s="2"/></row><row r="485" spans="1:26" ht="15.75" customHeight="1" x14ac:dyDescent="0.25"><c r="A485" s="2"/><c r="B485" s="2"/><c r="C485" s="2"/><c r="D485" s="2"/><c r="E485" s="2"/><c r="F485" s="2"/><c r="G485" s="2"/><c r="H485" s="2"/><c r="I485" s="2"/><c r="J485" s="2"/><c r="K485" s="2"/><c r="L485" s="2"/><c r="M485" s="2"/><c r="N485" s="2"/><c r="O485" s="2"/><c r="P485" s="2"/><c r="Q485" s="2"/><c r="R485" s="2"/><c r="S485" s="2"/><c r="T485" s="2"/><c r="U485" s="2"/><c r="V485" s="2"/><c r="W485" s="2"/><c r="X485" s="2"/><c r="Y485" s="2"/><c r="Z485" s="2"/></row><row r="486" spans="1:26" ht="15.75" customHeight="1" x14ac:dyDescent="0.25"><c r="A486" s="2"/><c r="B486" s="2"/><c r="C486" s="2"/><c r="D486" s="2"/><c r="E486" s="2"/><c r="F486" s="2"/><c r="G486" s="2"/><c r="H486" s="2"/><c r="I486" s="2"/><c r="J486" s="2"/><c r="K486" s="2"/><c r="L486" s="2"/><c r="M486" s="2"/><c r="N486" s="2"/><c r="O486" s="2"/><c r="P486" s="2"/><c r="Q486" s="2"/><c r="R486" s="2"/><c r="S486" s="2"/><c r="T486" s="2"/><c r="U486" s="2"/><c r="V486" s="2"/><c r="W486" s="2"/><c r="X486" s="2"/><c r="Y486" s="2"/><c r="Z486" s="2"/></row><row r="487" spans="1:26" ht="15.75" customHeight="1" x14ac:dyDescent="0.25"><c r="A487" s="2"/><c r="B487" s="2"/><c r="C487" s="2"/><c r="D487" s="2"/><c r="E487" s="2"/><c r="F487" s="2"/><c r="G487" s="2"/><c r="H487" s="2"/><c r="I487" s="2"/><c r="J487" s="2"/><c r="K487" s="2"/><c r="L487" s="2"/><c r="M487" s="2"/><c r="N487" s="2"/><c r="O487" s="2"/><c r="P487" s="2"/><c r="Q487" s="2"/><c r="R487" s="2"/><c r="S487" s="2"/><c r="T487" s="2"/><c r="U487" s="2"/><c r="V487" s="2"/><c r="W487" s="2"/><c r="X487" s="2"/><c r="Y487" s="2"/><c r="Z487" s="2"/></row><row r="488" spans="1:26" ht="15.75" customHeight="1" x14ac:dyDescent="0.25"><c r="A488" s="2"/><c r="B488" s="2"/><c r="C488" s="2"/><c r="D488" s="2"/><c r="E488" s="2"/><c r="F488" s="2"/><c r="G488" s="2"/><c r="H488" s="2"/><c r="I488" s="2"/><c r="J488" s="2"/><c r="K488" s="2"/><c r="L488" s="2"/><c r="M488" s="2"/><c r="N488" s="2"/><c r="O488" s="2"/><c r="P488" s="2"/><c r="Q488" s="2"/><c r="R488" s="2"/><c r="S488" s="2"/><c r="T488" s="2"/><c r="U488" s="2"/><c r="V488" s="2"/><c r="W488" s="2"/><c r="X488" s="2"/><c r="Y488" s="2"/><c r="Z488" s="2"/></row><row r="489" spans="1:26" ht="15.75" customHeight="1" x14ac:dyDescent="0.25"><c r="A489" s="2"/><c r="B489" s="2"/><c r="C489" s="2"/><c r="D489" s="2"/><c r="E489" s="2"/><c r="F489" s="2"/><c r="G489" s="2"/><c r="H489" s="2"/><c r="I489" s="2"/><c r="J489" s="2"/><c r="K489" s="2"/><c r="L489" s="2"/><c r="M489" s="2"/><c r="N489" s="2"/><c r="O489" s="2"/><c r="P489" s="2"/><c r="Q489" s="2"/><c r="R489" s="2"/><c r="S489" s="2"/><c r="T489" s="2"/><c r="U489" s="2"/><c r="V489" s="2"/><c r="W489" s="2"/><c r="X489" s="2"/><c r="Y489" s="2"/><c r="Z489" s="2"/></row><row r="490" spans="1:26" ht="15.75" customHeight="1" x14ac:dyDescent="0.25"><c r="A490" s="2"/><c r="B490" s="2"/><c r="C490" s="2"/><c r="D490" s="2"/><c r="E490" s="2"/><c r="F490" s="2"/><c r="G490" s="2"/><c r="H490" s="2"/><c r="I490" s="2"/><c r="J490" s="2"/><c r="K490" s="2"/><c r="L490" s="2"/><c r="M490" s="2"/><c r="N490" s="2"/><c r="O490" s="2"/><c r="P490" s="2"/><c r="Q490" s="2"/><c r="R490" s="2"/><c r="S490" s="2"/><c r="T490" s="2"/><c r="U490" s="2"/><c r="V490" s="2"/><c r="W490" s="2"/><c r="X490" s="2"/><c r="Y490" s="2"/><c r="Z490" s="2"/></row><row r="491" spans="1:26" ht="15.75" customHeight="1" x14ac:dyDescent="0.25"><c r="A491" s="2"/><c r="B491" s="2"/><c r="C491" s="2"/><c r="D491" s="2"/><c r="E491" s="2"/><c r="F491" s="2"/><c r="G491" s="2"/><c r="H491" s="2"/><c r="I491" s="2"/><c r="J491" s="2"/><c r="K491" s="2"/><c r="L491" s="2"/><c r="M491" s="2"/><c r="N491" s="2"/><c r="O491" s="2"/><c r="P491" s="2"/><c r="Q491" s="2"/><c r="R491" s="2"/><c r="S491" s="2"/><c r="T491" s="2"/><c r="U491" s="2"/><c r="V491" s="2"/><c r="W491" s="2"/><c r="X491" s="2"/><c r="Y491" s="2"/><c r="Z491" s="2"/></row><row r="492" spans="1:26" ht="15.75" customHeight="1" x14ac:dyDescent="0.25"><c r="A492" s="2"/><c r="B492" s="2"/><c r="C492" s="2"/><c r="D492" s="2"/><c r="E492" s="2"/><c r="F492" s="2"/><c r="G492" s="2"/><c r="H492" s="2"/><c r="I492" s="2"/><c r="J492" s="2"/><c r="K492" s="2"/><c r="L492" s="2"/><c r="M492" s="2"/><c r="N492" s="2"/><c r="O492" s="2"/><c r="P492" s="2"/><c r="Q492" s="2"/><c r="R492" s="2"/><c r="S492" s="2"/><c r="T492" s="2"/><c r="U492" s="2"/><c r="V492" s="2"/><c r="W492" s="2"/><c r="X492" s="2"/><c r="Y492" s="2"/><c r="Z492" s="2"/></row><row r="493" spans="1:26" ht="15.75" customHeight="1" x14ac:dyDescent="0.25"><c r="A493" s="2"/><c r="B493" s="2"/><c r="C493" s="2"/><c r="D493" s="2"/><c r="E493" s="2"/><c r="F493" s="2"/><c r="G493" s="2"/><c r="H493" s="2"/><c r="I493" s="2"/><c r="J493" s="2"/><c r="K493" s="2"/><c r="L493" s="2"/><c r="M493" s="2"/><c r="N493" s="2"/><c r="O493" s="2"/><c r="P493" s="2"/><c r="Q493" s="2"/><c r="R493" s="2"/><c r="S493" s="2"/><c r="T493" s="2"/><c r="U493" s="2"/><c r="V493" s="2"/><c r="W493" s="2"/><c r="X493" s="2"/><c r="Y493" s="2"/><c r="Z493" s="2"/></row><row r="494" spans="1:26" ht="15.75" customHeight="1" x14ac:dyDescent="0.25"><c r="A494" s="2"/><c r="B494" s="2"/><c r="C494" s="2"/><c r="D494" s="2"/><c r="E494" s="2"/><c r="F494" s="2"/><c r="G494" s="2"/><c r="H494" s="2"/><c r="I494" s="2"/><c r="J494" s="2"/><c r="K494" s="2"/><c r="L494" s="2"/><c r="M494" s="2"/><c r="N494" s="2"/><c r="O494" s="2"/><c r="P494" s="2"/><c r="Q494" s="2"/><c r="R494" s="2"/><c r="S494" s="2"/><c r="T494" s="2"/><c r="U494" s="2"/><c r="V494" s="2"/><c r="W494" s="2"/><c r="X494" s="2"/><c r="Y494" s="2"/><c r="Z494" s="2"/></row><row r="495" spans="1:26" ht="15.75" customHeight="1" x14ac:dyDescent="0.25"><c r="A495" s="2"/><c r="B495" s="2"/><c r="C495" s="2"/><c r="D495" s="2"/><c r="E495" s="2"/><c r="F495" s="2"/><c r="G495" s="2"/><c r="H495" s="2"/><c r="I495" s="2"/><c r="J495" s="2"/><c r="K495" s="2"/><c r="L495" s="2"/><c r="M495" s="2"/><c r="N495" s="2"/><c r="O495" s="2"/><c r="P495" s="2"/><c r="Q495" s="2"/><c r="R495" s="2"/><c r="S495" s="2"/><c r="T495" s="2"/><c r="U495" s="2"/><c r="V495" s="2"/><c r="W495" s="2"/><c r="X495" s="2"/><c r="Y495" s="2"/><c r="Z495" s="2"/></row><row r="496" spans="1:26" ht="15.75" customHeight="1" x14ac:dyDescent="0.25"><c r="A496" s="2"/><c r="B496" s="2"/><c r="C496" s="2"/><c r="D496" s="2"/><c r="E496" s="2"/><c r="F496" s="2"/><c r="G496" s="2"/><c r="H496" s="2"/><c r="I496" s="2"/><c r="J496" s="2"/><c r="K496" s="2"/><c r="L496" s="2"/><c r="M496" s="2"/><c r="N496" s="2"/><c r="O496" s="2"/><c r="P496" s="2"/><c r="Q496" s="2"/><c r="R496" s="2"/><c r="S496" s="2"/><c r="T496" s="2"/><c r="U496" s="2"/><c r="V496" s="2"/><c r="W496" s="2"/><c r="X496" s="2"/><c r="Y496" s="2"/><c r="Z496" s="2"/></row><row r="497" spans="1:26" ht="15.75" customHeight="1" x14ac:dyDescent="0.25"><c r="A497" s="2"/><c r="B497" s="2"/><c r="C497" s="2"/><c r="D497" s="2"/><c r="E497" s="2"/><c r="F497" s="2"/><c r="G497" s="2"/><c r="H497" s="2"/><c r="I497" s="2"/><c r="J497" s="2"/><c r="K497" s="2"/><c r="L497" s="2"/><c r="M497" s="2"/><c r="N497" s="2"/><c r="O497" s="2"/><c r="P497" s="2"/><c r="Q497" s="2"/><c r="R497" s="2"/><c r="S497" s="2"/><c r="T497" s="2"/><c r="U497" s="2"/><c r="V497" s="2"/><c r="W497" s="2"/><c r="X497" s="2"/><c r="Y497" s="2"/><c r="Z497" s="2"/></row><row r="498" spans="1:26" ht="15.75" customHeight="1" x14ac:dyDescent="0.25"><c r="A498" s="2"/><c r="B498" s="2"/><c r="C498" s="2"/><c r="D498" s="2"/><c r="E498" s="2"/><c r="F498" s="2"/><c r="G498" s="2"/><c r="H498" s="2"/><c r="I498" s="2"/><c r="J498" s="2"/><c r="K498" s="2"/><c r="L498" s="2"/><c r="M498" s="2"/><c r="N498" s="2"/><c r="O498" s="2"/><c r="P498" s="2"/><c r="Q498" s="2"/><c r="R498" s="2"/><c r="S498" s="2"/><c r="T498" s="2"/><c r="U498" s="2"/><c r="V498" s="2"/><c r="W498" s="2"/><c r="X498" s="2"/><c r="Y498" s="2"/><c r="Z498" s="2"/></row><row r="499" spans="1:26" ht="15.75" customHeight="1" x14ac:dyDescent="0.25"><c r="A499" s="2"/><c r="B499" s="2"/><c r="C499" s="2"/><c r="D499" s="2"/><c r="E499" s="2"/><c r="F499" s="2"/><c r="G499" s="2"/><c r="H499" s="2"/><c r="I499" s="2"/><c r="J499" s="2"/><c r="K499" s="2"/><c r="L499" s="2"/><c r="M499" s="2"/><c r="N499" s="2"/><c r="O499" s="2"/><c r="P499" s="2"/><c r="Q499" s="2"/><c r="R499" s="2"/><c r="S499" s="2"/><c r="T499" s="2"/><c r="U499" s="2"/><c r="V499" s="2"/><c r="W499" s="2"/><c r="X499" s="2"/><c r="Y499" s="2"/><c r="Z499" s="2"/></row><row r="500" spans="1:26" ht="15.75" customHeight="1" x14ac:dyDescent="0.25"><c r="A500" s="2"/><c r="B500" s="2"/><c r="C500" s="2"/><c r="D500" s="2"/><c r="E500" s="2"/><c r="F500" s="2"/><c r="G500" s="2"/><c r="H500" s="2"/><c r="I500" s="2"/><c r="J500" s="2"/><c r="K500" s="2"/><c r="L500" s="2"/><c r="M500" s="2"/><c r="N500" s="2"/><c r="O500" s="2"/><c r="P500" s="2"/><c r="Q500" s="2"/><c r="R500" s="2"/><c r="S500" s="2"/><c r="T500" s="2"/><c r="U500" s="2"/><c r="V500" s="2"/><c r="W500" s="2"/><c r="X500" s="2"/><c r="Y500" s="2"/><c r="Z500" s="2"/></row><row r="501" spans="1:26" ht="15.75" customHeight="1" x14ac:dyDescent="0.25"><c r="A501" s="2"/><c r="B501" s="2"/><c r="C501" s="2"/><c r="D501" s="2"/><c r="E501" s="2"/><c r="F501" s="2"/><c r="G501" s="2"/><c r="H501" s="2"/><c r="I501" s="2"/><c r="J501" s="2"/><c r="K501" s="2"/><c r="L501" s="2"/><c r="M501" s="2"/><c r="N501" s="2"/><c r="O501" s="2"/><c r="P501" s="2"/><c r="Q501" s="2"/><c r="R501" s="2"/><c r="S501" s="2"/><c r="T501" s="2"/><c r="U501" s="2"/><c r="V501" s="2"/><c r="W501" s="2"/><c r="X501" s="2"/><c r="Y501" s="2"/><c r="Z501" s="2"/></row><row r="502" spans="1:26" ht="15.75" customHeight="1" x14ac:dyDescent="0.25"><c r="A502" s="2"/><c r="B502" s="2"/><c r="C502" s="2"/><c r="D502" s="2"/><c r="E502" s="2"/><c r="F502" s="2"/><c r="G502" s="2"/><c r="H502" s="2"/><c r="I502" s="2"/><c r="J502" s="2"/><c r="K502" s="2"/><c r="L502" s="2"/><c r="M502" s="2"/><c r="N502" s="2"/><c r="O502" s="2"/><c r="P502" s="2"/><c r="Q502" s="2"/><c r="R502" s="2"/><c r="S502" s="2"/><c r="T502" s="2"/><c r="U502" s="2"/><c r="V502" s="2"/><c r="W502" s="2"/><c r="X502" s="2"/><c r="Y502" s="2"/><c r="Z502" s="2"/></row><row r="503" spans="1:26" ht="15.75" customHeight="1" x14ac:dyDescent="0.25"><c r="A503" s="2"/><c r="B503" s="2"/><c r="C503" s="2"/><c r="D503" s="2"/><c r="E503" s="2"/><c r="F503" s="2"/><c r="G503" s="2"/><c r="H503" s="2"/><c r="I503" s="2"/><c r="J503" s="2"/><c r="K503" s="2"/><c r="L503" s="2"/><c r="M503" s="2"/><c r="N503" s="2"/><c r="O503" s="2"/><c r="P503" s="2"/><c r="Q503" s="2"/><c r="R503" s="2"/><c r="S503" s="2"/><c r="T503" s="2"/><c r="U503" s="2"/><c r="V503" s="2"/><c r="W503" s="2"/><c r="X503" s="2"/><c r="Y503" s="2"/><c r="Z503" s="2"/></row><row r="504" spans="1:26" ht="15.75" customHeight="1" x14ac:dyDescent="0.25"><c r="A504" s="2"/><c r="B504" s="2"/><c r="C504" s="2"/><c r="D504" s="2"/><c r="E504" s="2"/><c r="F504" s="2"/><c r="G504" s="2"/><c r="H504" s="2"/><c r="I504" s="2"/><c r="J504" s="2"/><c r="K504" s="2"/><c r="L504" s="2"/><c r="M504" s="2"/><c r="N504" s="2"/><c r="O504" s="2"/><c r="P504" s="2"/><c r="Q504" s="2"/><c r="R504" s="2"/><c r="S504" s="2"/><c r="T504" s="2"/><c r="U504" s="2"/><c r="V504" s="2"/><c r="W504" s="2"/><c r="X504" s="2"/><c r="Y504" s="2"/><c r="Z504" s="2"/></row><row r="505" spans="1:26" ht="15.75" customHeight="1" x14ac:dyDescent="0.25"><c r="A505" s="2"/><c r="B505" s="2"/><c r="C505" s="2"/><c r="D505" s="2"/><c r="E505" s="2"/><c r="F505" s="2"/><c r="G505" s="2"/><c r="H505" s="2"/><c r="I505" s="2"/><c r="J505" s="2"/><c r="K505" s="2"/><c r="L505" s="2"/><c r="M505" s="2"/><c r="N505" s="2"/><c r="O505" s="2"/><c r="P505" s="2"/><c r="Q505" s="2"/><c r="R505" s="2"/><c r="S505" s="2"/><c r="T505" s="2"/><c r="U505" s="2"/><c r="V505" s="2"/><c r="W505" s="2"/><c r="X505" s="2"/><c r="Y505" s="2"/><c r="Z505" s="2"/></row><row r="506" spans="1:26" ht="15.75" customHeight="1" x14ac:dyDescent="0.25"><c r="A506" s="2"/><c r="B506" s="2"/><c r="C506" s="2"/><c r="D506" s="2"/><c r="E506" s="2"/><c r="F506" s="2"/><c r="G506" s="2"/><c r="H506" s="2"/><c r="I506" s="2"/><c r="J506" s="2"/><c r="K506" s="2"/><c r="L506" s="2"/><c r="M506" s="2"/><c r="N506" s="2"/><c r="O506" s="2"/><c r="P506" s="2"/><c r="Q506" s="2"/><c r="R506" s="2"/><c r="S506" s="2"/><c r="T506" s="2"/><c r="U506" s="2"/><c r="V506" s="2"/><c r="W506" s="2"/><c r="X506" s="2"/><c r="Y506" s="2"/><c r="Z506" s="2"/></row><row r="507" spans="1:26" ht="15.75" customHeight="1" x14ac:dyDescent="0.25"><c r="A507" s="2"/><c r="B507" s="2"/><c r="C507" s="2"/><c r="D507" s="2"/><c r="E507" s="2"/><c r="F507" s="2"/><c r="G507" s="2"/><c r="H507" s="2"/><c r="I507" s="2"/><c r="J507" s="2"/><c r="K507" s="2"/><c r="L507" s="2"/><c r="M507" s="2"/><c r="N507" s="2"/><c r="O507" s="2"/><c r="P507" s="2"/><c r="Q507" s="2"/><c r="R507" s="2"/><c r="S507" s="2"/><c r="T507" s="2"/><c r="U507" s="2"/><c r="V507" s="2"/><c r="W507" s="2"/><c r="X507" s="2"/><c r="Y507" s="2"/><c r="Z507" s="2"/></row><row r="508" spans="1:26" ht="15.75" customHeight="1" x14ac:dyDescent="0.25"><c r="A508" s="2"/><c r="B508" s="2"/><c r="C508" s="2"/><c r="D508" s="2"/><c r="E508" s="2"/><c r="F508" s="2"/><c r="G508" s="2"/><c r="H508" s="2"/><c r="I508" s="2"/><c r="J508" s="2"/><c r="K508" s="2"/><c r="L508" s="2"/><c r="M508" s="2"/><c r="N508" s="2"/><c r="O508" s="2"/><c r="P508" s="2"/><c r="Q508" s="2"/><c r="R508" s="2"/><c r="S508" s="2"/><c r="T508" s="2"/><c r="U508" s="2"/><c r="V508" s="2"/><c r="W508" s="2"/><c r="X508" s="2"/><c r="Y508" s="2"/><c r="Z508" s="2"/></row><row r="509" spans="1:26" ht="15.75" customHeight="1" x14ac:dyDescent="0.25"><c r="A509" s="2"/><c r="B509" s="2"/><c r="C509" s="2"/><c r="D509" s="2"/><c r="E509" s="2"/><c r="F509" s="2"/><c r="G509" s="2"/><c r="H509" s="2"/><c r="I509" s="2"/><c r="J509" s="2"/><c r="K509" s="2"/><c r="L509" s="2"/><c r="M509" s="2"/><c r="N509" s="2"/><c r="O509" s="2"/><c r="P509" s="2"/><c r="Q509" s="2"/><c r="R509" s="2"/><c r="S509" s="2"/><c r="T509" s="2"/><c r="U509" s="2"/><c r="V509" s="2"/><c r="W509" s="2"/><c r="X509" s="2"/><c r="Y509" s="2"/><c r="Z509" s="2"/></row><row r="510" spans="1:26" ht="15.75" customHeight="1" x14ac:dyDescent="0.25"><c r="A510" s="2"/><c r="B510" s="2"/><c r="C510" s="2"/><c r="D510" s="2"/><c r="E510" s="2"/><c r="F510" s="2"/><c r="G510" s="2"/><c r="H510" s="2"/><c r="I510" s="2"/><c r="J510" s="2"/><c r="K510" s="2"/><c r="L510" s="2"/><c r="M510" s="2"/><c r="N510" s="2"/><c r="O510" s="2"/><c r="P510" s="2"/><c r="Q510" s="2"/><c r="R510" s="2"/><c r="S510" s="2"/><c r="T510" s="2"/><c r="U510" s="2"/><c r="V510" s="2"/><c r="W510" s="2"/><c r="X510" s="2"/><c r="Y510" s="2"/><c r="Z510" s="2"/></row><row r="511" spans="1:26" ht="15.75" customHeight="1" x14ac:dyDescent="0.25"><c r="A511" s="2"/><c r="B511" s="2"/><c r="C511" s="2"/><c r="D511" s="2"/><c r="E511" s="2"/><c r="F511" s="2"/><c r="G511" s="2"/><c r="H511" s="2"/><c r="I511" s="2"/><c r="J511" s="2"/><c r="K511" s="2"/><c r="L511" s="2"/><c r="M511" s="2"/><c r="N511" s="2"/><c r="O511" s="2"/><c r="P511" s="2"/><c r="Q511" s="2"/><c r="R511" s="2"/><c r="S511" s="2"/><c r="T511" s="2"/><c r="U511" s="2"/><c r="V511" s="2"/><c r="W511" s="2"/><c r="X511" s="2"/><c r="Y511" s="2"/><c r="Z511" s="2"/></row><row r="512" spans="1:26" ht="15.75" customHeight="1" x14ac:dyDescent="0.25"><c r="A512" s="2"/><c r="B512" s="2"/><c r="C512" s="2"/><c r="D512" s="2"/><c r="E512" s="2"/><c r="F512" s="2"/><c r="G512" s="2"/><c r="H512" s="2"/><c r="I512" s="2"/><c r="J512" s="2"/><c r="K512" s="2"/><c r="L512" s="2"/><c r="M512" s="2"/><c r="N512" s="2"/><c r="O512" s="2"/><c r="P512" s="2"/><c r="Q512" s="2"/><c r="R512" s="2"/><c r="S512" s="2"/><c r="T512" s="2"/><c r="U512" s="2"/><c r="V512" s="2"/><c r="W512" s="2"/><c r="X512" s="2"/><c r="Y512" s="2"/><c r="Z512" s="2"/></row><row r="513" spans="1:26" ht="15.75" customHeight="1" x14ac:dyDescent="0.25"><c r="A513" s="2"/><c r="B513" s="2"/><c r="C513" s="2"/><c r="D513" s="2"/><c r="E513" s="2"/><c r="F513" s="2"/><c r="G513" s="2"/><c r="H513" s="2"/><c r="I513" s="2"/><c r="J513" s="2"/><c r="K513" s="2"/><c r="L513" s="2"/><c r="M513" s="2"/><c r="N513" s="2"/><c r="O513" s="2"/><c r="P513" s="2"/><c r="Q513" s="2"/><c r="R513" s="2"/><c r="S513" s="2"/><c r="T513" s="2"/><c r="U513" s="2"/><c r="V513" s="2"/><c r="W513" s="2"/><c r="X513" s="2"/><c r="Y513" s="2"/><c r="Z513" s="2"/></row><row r="514" spans="1:26" ht="15.75" customHeight="1" x14ac:dyDescent="0.25"><c r="A514" s="2"/><c r="B514" s="2"/><c r="C514" s="2"/><c r="D514" s="2"/><c r="E514" s="2"/><c r="F514" s="2"/><c r="G514" s="2"/><c r="H514" s="2"/><c r="I514" s="2"/><c r="J514" s="2"/><c r="K514" s="2"/><c r="L514" s="2"/><c r="M514" s="2"/><c r="N514" s="2"/><c r="O514" s="2"/><c r="P514" s="2"/><c r="Q514" s="2"/><c r="R514" s="2"/><c r="S514" s="2"/><c r="T514" s="2"/><c r="U514" s="2"/><c r="V514" s="2"/><c r="W514" s="2"/><c r="X514" s="2"/><c r="Y514" s="2"/><c r="Z514" s="2"/></row><row r="515" spans="1:26" ht="15.75" customHeight="1" x14ac:dyDescent="0.25"><c r="A515" s="2"/><c r="B515" s="2"/><c r="C515" s="2"/><c r="D515" s="2"/><c r="E515" s="2"/><c r="F515" s="2"/><c r="G515" s="2"/><c r="H515" s="2"/><c r="I515" s="2"/><c r="J515" s="2"/><c r="K515" s="2"/><c r="L515" s="2"/><c r="M515" s="2"/><c r="N515" s="2"/><c r="O515" s="2"/><c r="P515" s="2"/><c r="Q515" s="2"/><c r="R515" s="2"/><c r="S515" s="2"/><c r="T515" s="2"/><c r="U515" s="2"/><c r="V515" s="2"/><c r="W515" s="2"/><c r="X515" s="2"/><c r="Y515" s="2"/><c r="Z515" s="2"/></row><row r="516" spans="1:26" ht="15.75" customHeight="1" x14ac:dyDescent="0.25"><c r="A516" s="2"/><c r="B516" s="2"/><c r="C516" s="2"/><c r="D516" s="2"/><c r="E516" s="2"/><c r="F516" s="2"/><c r="G516" s="2"/><c r="H516" s="2"/><c r="I516" s="2"/><c r="J516" s="2"/><c r="K516" s="2"/><c r="L516" s="2"/><c r="M516" s="2"/><c r="N516" s="2"/><c r="O516" s="2"/><c r="P516" s="2"/><c r="Q516" s="2"/><c r="R516" s="2"/><c r="S516" s="2"/><c r="T516" s="2"/><c r="U516" s="2"/><c r="V516" s="2"/><c r="W516" s="2"/><c r="X516" s="2"/><c r="Y516" s="2"/><c r="Z516" s="2"/></row><row r="517" spans="1:26" ht="15.75" customHeight="1" x14ac:dyDescent="0.25"><c r="A517" s="2"/><c r="B517" s="2"/><c r="C517" s="2"/><c r="D517" s="2"/><c r="E517" s="2"/><c r="F517" s="2"/><c r="G517" s="2"/><c r="H517" s="2"/><c r="I517" s="2"/><c r="J517" s="2"/><c r="K517" s="2"/><c r="L517" s="2"/><c r="M517" s="2"/><c r="N517" s="2"/><c r="O517" s="2"/><c r="P517" s="2"/><c r="Q517" s="2"/><c r="R517" s="2"/><c r="S517" s="2"/><c r="T517" s="2"/><c r="U517" s="2"/><c r="V517" s="2"/><c r="W517" s="2"/><c r="X517" s="2"/><c r="Y517" s="2"/><c r="Z517" s="2"/></row><row r="518" spans="1:26" ht="15.75" customHeight="1" x14ac:dyDescent="0.25"><c r="A518" s="2"/><c r="B518" s="2"/><c r="C518" s="2"/><c r="D518" s="2"/><c r="E518" s="2"/><c r="F518" s="2"/><c r="G518" s="2"/><c r="H518" s="2"/><c r="I518" s="2"/><c r="J518" s="2"/><c r="K518" s="2"/><c r="L518" s="2"/><c r="M518" s="2"/><c r="N518" s="2"/><c r="O518" s="2"/><c r="P518" s="2"/><c r="Q518" s="2"/><c r="R518" s="2"/><c r="S518" s="2"/><c r="T518" s="2"/><c r="U518" s="2"/><c r="V518" s="2"/><c r="W518" s="2"/><c r="X518" s="2"/><c r="Y518" s="2"/><c r="Z518" s="2"/></row><row r="519" spans="1:26" ht="15.75" customHeight="1" x14ac:dyDescent="0.25"><c r="A519" s="2"/><c r="B519" s="2"/><c r="C519" s="2"/><c r="D519" s="2"/><c r="E519" s="2"/><c r="F519" s="2"/><c r="G519" s="2"/><c r="H519" s="2"/><c r="I519" s="2"/><c r="J519" s="2"/><c r="K519" s="2"/><c r="L519" s="2"/><c r="M519" s="2"/><c r="N519" s="2"/><c r="O519" s="2"/><c r="P519" s="2"/><c r="Q519" s="2"/><c r="R519" s="2"/><c r="S519" s="2"/><c r="T519" s="2"/><c r="U519" s="2"/><c r="V519" s="2"/><c r="W519" s="2"/><c r="X519" s="2"/><c r="Y519" s="2"/><c r="Z519" s="2"/></row><row r="520" spans="1:26" ht="15.75" customHeight="1" x14ac:dyDescent="0.25"><c r="A520" s="2"/><c r="B520" s="2"/><c r="C520" s="2"/><c r="D520" s="2"/><c r="E520" s="2"/><c r="F520" s="2"/><c r="G520" s="2"/><c r="H520" s="2"/><c r="I520" s="2"/><c r="J520" s="2"/><c r="K520" s="2"/><c r="L520" s="2"/><c r="M520" s="2"/><c r="N520" s="2"/><c r="O520" s="2"/><c r="P520" s="2"/><c r="Q520" s="2"/><c r="R520" s="2"/><c r="S520" s="2"/><c r="T520" s="2"/><c r="U520" s="2"/><c r="V520" s="2"/><c r="W520" s="2"/><c r="X520" s="2"/><c r="Y520" s="2"/><c r="Z520" s="2"/></row><row r="521" spans="1:26" ht="15.75" customHeight="1" x14ac:dyDescent="0.25"><c r="A521" s="2"/><c r="B521" s="2"/><c r="C521" s="2"/><c r="D521" s="2"/><c r="E521" s="2"/><c r="F521" s="2"/><c r="G521" s="2"/><c r="H521" s="2"/><c r="I521" s="2"/><c r="J521" s="2"/><c r="K521" s="2"/><c r="L521" s="2"/><c r="M521" s="2"/><c r="N521" s="2"/><c r="O521" s="2"/><c r="P521" s="2"/><c r="Q521" s="2"/><c r="R521" s="2"/><c r="S521" s="2"/><c r="T521" s="2"/><c r="U521" s="2"/><c r="V521" s="2"/><c r="W521" s="2"/><c r="X521" s="2"/><c r="Y521" s="2"/><c r="Z521" s="2"/></row><row r="522" spans="1:26" ht="15.75" customHeight="1" x14ac:dyDescent="0.25"><c r="A522" s="2"/><c r="B522" s="2"/><c r="C522" s="2"/><c r="D522" s="2"/><c r="E522" s="2"/><c r="F522" s="2"/><c r="G522" s="2"/><c r="H522" s="2"/><c r="I522" s="2"/><c r="J522" s="2"/><c r="K522" s="2"/><c r="L522" s="2"/><c r="M522" s="2"/><c r="N522" s="2"/><c r="O522" s="2"/><c r="P522" s="2"/><c r="Q522" s="2"/><c r="R522" s="2"/><c r="S522" s="2"/><c r="T522" s="2"/><c r="U522" s="2"/><c r="V522" s="2"/><c r="W522" s="2"/><c r="X522" s="2"/><c r="Y522" s="2"/><c r="Z522" s="2"/></row><row r="523" spans="1:26" ht="15.75" customHeight="1" x14ac:dyDescent="0.25"><c r="A523" s="2"/><c r="B523" s="2"/><c r="C523" s="2"/><c r="D523" s="2"/><c r="E523" s="2"/><c r="F523" s="2"/><c r="G523" s="2"/><c r="H523" s="2"/><c r="I523" s="2"/><c r="J523" s="2"/><c r="K523" s="2"/><c r="L523" s="2"/><c r="M523" s="2"/><c r="N523" s="2"/><c r="O523" s="2"/><c r="P523" s="2"/><c r="Q523" s="2"/><c r="R523" s="2"/><c r="S523" s="2"/><c r="T523" s="2"/><c r="U523" s="2"/><c r="V523" s="2"/><c r="W523" s="2"/><c r="X523" s="2"/><c r="Y523" s="2"/><c r="Z523" s="2"/></row><row r="524" spans="1:26" ht="15.75" customHeight="1" x14ac:dyDescent="0.25"><c r="A524" s="2"/><c r="B524" s="2"/><c r="C524" s="2"/><c r="D524" s="2"/><c r="E524" s="2"/><c r="F524" s="2"/><c r="G524" s="2"/><c r="H524" s="2"/><c r="I524" s="2"/><c r="J524" s="2"/><c r="K524" s="2"/><c r="L524" s="2"/><c r="M524" s="2"/><c r="N524" s="2"/><c r="O524" s="2"/><c r="P524" s="2"/><c r="Q524" s="2"/><c r="R524" s="2"/><c r="S524" s="2"/><c r="T524" s="2"/><c r="U524" s="2"/><c r="V524" s="2"/><c r="W524" s="2"/><c r="X524" s="2"/><c r="Y524" s="2"/><c r="Z524" s="2"/></row><row r="525" spans="1:26" ht="15.75" customHeight="1" x14ac:dyDescent="0.25"><c r="A525" s="2"/><c r="B525" s="2"/><c r="C525" s="2"/><c r="D525" s="2"/><c r="E525" s="2"/><c r="F525" s="2"/><c r="G525" s="2"/><c r="H525" s="2"/><c r="I525" s="2"/><c r="J525" s="2"/><c r="K525" s="2"/><c r="L525" s="2"/><c r="M525" s="2"/><c r="N525" s="2"/><c r="O525" s="2"/><c r="P525" s="2"/><c r="Q525" s="2"/><c r="R525" s="2"/><c r="S525" s="2"/><c r="T525" s="2"/><c r="U525" s="2"/><c r="V525" s="2"/><c r="W525" s="2"/><c r="X525" s="2"/><c r="Y525" s="2"/><c r="Z525" s="2"/></row><row r="526" spans="1:26" ht="15.75" customHeight="1" x14ac:dyDescent="0.25"><c r="A526" s="2"/><c r="B526" s="2"/><c r="C526" s="2"/><c r="D526" s="2"/><c r="E526" s="2"/><c r="F526" s="2"/><c r="G526" s="2"/><c r="H526" s="2"/><c r="I526" s="2"/><c r="J526" s="2"/><c r="K526" s="2"/><c r="L526" s="2"/><c r="M526" s="2"/><c r="N526" s="2"/><c r="O526" s="2"/><c r="P526" s="2"/><c r="Q526" s="2"/><c r="R526" s="2"/><c r="S526" s="2"/><c r="T526" s="2"/><c r="U526" s="2"/><c r="V526" s="2"/><c r="W526" s="2"/><c r="X526" s="2"/><c r="Y526" s="2"/><c r="Z526" s="2"/></row><row r="527" spans="1:26" ht="15.75" customHeight="1" x14ac:dyDescent="0.25"><c r="A527" s="2"/><c r="B527" s="2"/><c r="C527" s="2"/><c r="D527" s="2"/><c r="E527" s="2"/><c r="F527" s="2"/><c r="G527" s="2"/><c r="H527" s="2"/><c r="I527" s="2"/><c r="J527" s="2"/><c r="K527" s="2"/><c r="L527" s="2"/><c r="M527" s="2"/><c r="N527" s="2"/><c r="O527" s="2"/><c r="P527" s="2"/><c r="Q527" s="2"/><c r="R527" s="2"/><c r="S527" s="2"/><c r="T527" s="2"/><c r="U527" s="2"/><c r="V527" s="2"/><c r="W527" s="2"/><c r="X527" s="2"/><c r="Y527" s="2"/><c r="Z527" s="2"/></row><row r="528" spans="1:26" ht="15.75" customHeight="1" x14ac:dyDescent="0.25"><c r="A528" s="2"/><c r="B528" s="2"/><c r="C528" s="2"/><c r="D528" s="2"/><c r="E528" s="2"/><c r="F528" s="2"/><c r="G528" s="2"/><c r="H528" s="2"/><c r="I528" s="2"/><c r="J528" s="2"/><c r="K528" s="2"/><c r="L528" s="2"/><c r="M528" s="2"/><c r="N528" s="2"/><c r="O528" s="2"/><c r="P528" s="2"/><c r="Q528" s="2"/><c r="R528" s="2"/><c r="S528" s="2"/><c r="T528" s="2"/><c r="U528" s="2"/><c r="V528" s="2"/><c r="W528" s="2"/><c r="X528" s="2"/><c r="Y528" s="2"/><c r="Z528" s="2"/></row><row r="529" spans="1:26" ht="15.75" customHeight="1" x14ac:dyDescent="0.25"><c r="A529" s="2"/><c r="B529" s="2"/><c r="C529" s="2"/><c r="D529" s="2"/><c r="E529" s="2"/><c r="F529" s="2"/><c r="G529" s="2"/><c r="H529" s="2"/><c r="I529" s="2"/><c r="J529" s="2"/><c r="K529" s="2"/><c r="L529" s="2"/><c r="M529" s="2"/><c r="N529" s="2"/><c r="O529" s="2"/><c r="P529" s="2"/><c r="Q529" s="2"/><c r="R529" s="2"/><c r="S529" s="2"/><c r="T529" s="2"/><c r="U529" s="2"/><c r="V529" s="2"/><c r="W529" s="2"/><c r="X529" s="2"/><c r="Y529" s="2"/><c r="Z529" s="2"/></row><row r="530" spans="1:26" ht="15.75" customHeight="1" x14ac:dyDescent="0.25"><c r="A530" s="2"/><c r="B530" s="2"/><c r="C530" s="2"/><c r="D530" s="2"/><c r="E530" s="2"/><c r="F530" s="2"/><c r="G530" s="2"/><c r="H530" s="2"/><c r="I530" s="2"/><c r="J530" s="2"/><c r="K530" s="2"/><c r="L530" s="2"/><c r="M530" s="2"/><c r="N530" s="2"/><c r="O530" s="2"/><c r="P530" s="2"/><c r="Q530" s="2"/><c r="R530" s="2"/><c r="S530" s="2"/><c r="T530" s="2"/><c r="U530" s="2"/><c r="V530" s="2"/><c r="W530" s="2"/><c r="X530" s="2"/><c r="Y530" s="2"/><c r="Z530" s="2"/></row><row r="531" spans="1:26" ht="15.75" customHeight="1" x14ac:dyDescent="0.25"><c r="A531" s="2"/><c r="B531" s="2"/><c r="C531" s="2"/><c r="D531" s="2"/><c r="E531" s="2"/><c r="F531" s="2"/><c r="G531" s="2"/><c r="H531" s="2"/><c r="I531" s="2"/><c r="J531" s="2"/><c r="K531" s="2"/><c r="L531" s="2"/><c r="M531" s="2"/><c r="N531" s="2"/><c r="O531" s="2"/><c r="P531" s="2"/><c r="Q531" s="2"/><c r="R531" s="2"/><c r="S531" s="2"/><c r="T531" s="2"/><c r="U531" s="2"/><c r="V531" s="2"/><c r="W531" s="2"/><c r="X531" s="2"/><c r="Y531" s="2"/><c r="Z531" s="2"/></row><row r="532" spans="1:26" ht="15.75" customHeight="1" x14ac:dyDescent="0.25"><c r="A532" s="2"/><c r="B532" s="2"/><c r="C532" s="2"/><c r="D532" s="2"/><c r="E532" s="2"/><c r="F532" s="2"/><c r="G532" s="2"/><c r="H532" s="2"/><c r="I532" s="2"/><c r="J532" s="2"/><c r="K532" s="2"/><c r="L532" s="2"/><c r="M532" s="2"/><c r="N532" s="2"/><c r="O532" s="2"/><c r="P532" s="2"/><c r="Q532" s="2"/><c r="R532" s="2"/><c r="S532" s="2"/><c r="T532" s="2"/><c r="U532" s="2"/><c r="V532" s="2"/><c r="W532" s="2"/><c r="X532" s="2"/><c r="Y532" s="2"/><c r="Z532" s="2"/></row><row r="533" spans="1:26" ht="15.75" customHeight="1" x14ac:dyDescent="0.25"><c r="A533" s="2"/><c r="B533" s="2"/><c r="C533" s="2"/><c r="D533" s="2"/><c r="E533" s="2"/><c r="F533" s="2"/><c r="G533" s="2"/><c r="H533" s="2"/><c r="I533" s="2"/><c r="J533" s="2"/><c r="K533" s="2"/><c r="L533" s="2"/><c r="M533" s="2"/><c r="N533" s="2"/><c r="O533" s="2"/><c r="P533" s="2"/><c r="Q533" s="2"/><c r="R533" s="2"/><c r="S533" s="2"/><c r="T533" s="2"/><c r="U533" s="2"/><c r="V533" s="2"/><c r="W533" s="2"/><c r="X533" s="2"/><c r="Y533" s="2"/><c r="Z533" s="2"/></row><row r="534" spans="1:26" ht="15.75" customHeight="1" x14ac:dyDescent="0.25"><c r="A534" s="2"/><c r="B534" s="2"/><c r="C534" s="2"/><c r="D534" s="2"/><c r="E534" s="2"/><c r="F534" s="2"/><c r="G534" s="2"/><c r="H534" s="2"/><c r="I534" s="2"/><c r="J534" s="2"/><c r="K534" s="2"/><c r="L534" s="2"/><c r="M534" s="2"/><c r="N534" s="2"/><c r="O534" s="2"/><c r="P534" s="2"/><c r="Q534" s="2"/><c r="R534" s="2"/><c r="S534" s="2"/><c r="T534" s="2"/><c r="U534" s="2"/><c r="V534" s="2"/><c r="W534" s="2"/><c r="X534" s="2"/><c r="Y534" s="2"/><c r="Z534" s="2"/></row><row r="535" spans="1:26" ht="15.75" customHeight="1" x14ac:dyDescent="0.25"><c r="A535" s="2"/><c r="B535" s="2"/><c r="C535" s="2"/><c r="D535" s="2"/><c r="E535" s="2"/><c r="F535" s="2"/><c r="G535" s="2"/><c r="H535" s="2"/><c r="I535" s="2"/><c r="J535" s="2"/><c r="K535" s="2"/><c r="L535" s="2"/><c r="M535" s="2"/><c r="N535" s="2"/><c r="O535" s="2"/><c r="P535" s="2"/><c r="Q535" s="2"/><c r="R535" s="2"/><c r="S535" s="2"/><c r="T535" s="2"/><c r="U535" s="2"/><c r="V535" s="2"/><c r="W535" s="2"/><c r="X535" s="2"/><c r="Y535" s="2"/><c r="Z535" s="2"/></row><row r="536" spans="1:26" ht="15.75" customHeight="1" x14ac:dyDescent="0.25"><c r="A536" s="2"/><c r="B536" s="2"/><c r="C536" s="2"/><c r="D536" s="2"/><c r="E536" s="2"/><c r="F536" s="2"/><c r="G536" s="2"/><c r="H536" s="2"/><c r="I536" s="2"/><c r="J536" s="2"/><c r="K536" s="2"/><c r="L536" s="2"/><c r="M536" s="2"/><c r="N536" s="2"/><c r="O536" s="2"/><c r="P536" s="2"/><c r="Q536" s="2"/><c r="R536" s="2"/><c r="S536" s="2"/><c r="T536" s="2"/><c r="U536" s="2"/><c r="V536" s="2"/><c r="W536" s="2"/><c r="X536" s="2"/><c r="Y536" s="2"/><c r="Z536" s="2"/></row><row r="537" spans="1:26" ht="15.75" customHeight="1" x14ac:dyDescent="0.25"><c r="A537" s="2"/><c r="B537" s="2"/><c r="C537" s="2"/><c r="D537" s="2"/><c r="E537" s="2"/><c r="F537" s="2"/><c r="G537" s="2"/><c r="H537" s="2"/><c r="I537" s="2"/><c r="J537" s="2"/><c r="K537" s="2"/><c r="L537" s="2"/><c r="M537" s="2"/><c r="N537" s="2"/><c r="O537" s="2"/><c r="P537" s="2"/><c r="Q537" s="2"/><c r="R537" s="2"/><c r="S537" s="2"/><c r="T537" s="2"/><c r="U537" s="2"/><c r="V537" s="2"/><c r="W537" s="2"/><c r="X537" s="2"/><c r="Y537" s="2"/><c r="Z537" s="2"/></row><row r="538" spans="1:26" ht="15.75" customHeight="1" x14ac:dyDescent="0.25"><c r="A538" s="2"/><c r="B538" s="2"/><c r="C538" s="2"/><c r="D538" s="2"/><c r="E538" s="2"/><c r="F538" s="2"/><c r="G538" s="2"/><c r="H538" s="2"/><c r="I538" s="2"/><c r="J538" s="2"/><c r="K538" s="2"/><c r="L538" s="2"/><c r="M538" s="2"/><c r="N538" s="2"/><c r="O538" s="2"/><c r="P538" s="2"/><c r="Q538" s="2"/><c r="R538" s="2"/><c r="S538" s="2"/><c r="T538" s="2"/><c r="U538" s="2"/><c r="V538" s="2"/><c r="W538" s="2"/><c r="X538" s="2"/><c r="Y538" s="2"/><c r="Z538" s="2"/></row><row r="539" spans="1:26" ht="15.75" customHeight="1" x14ac:dyDescent="0.25"><c r="A539" s="2"/><c r="B539" s="2"/><c r="C539" s="2"/><c r="D539" s="2"/><c r="E539" s="2"/><c r="F539" s="2"/><c r="G539" s="2"/><c r="H539" s="2"/><c r="I539" s="2"/><c r="J539" s="2"/><c r="K539" s="2"/><c r="L539" s="2"/><c r="M539" s="2"/><c r="N539" s="2"/><c r="O539" s="2"/><c r="P539" s="2"/><c r="Q539" s="2"/><c r="R539" s="2"/><c r="S539" s="2"/><c r="T539" s="2"/><c r="U539" s="2"/><c r="V539" s="2"/><c r="W539" s="2"/><c r="X539" s="2"/><c r="Y539" s="2"/><c r="Z539" s="2"/></row><row r="540" spans="1:26" ht="15.75" customHeight="1" x14ac:dyDescent="0.25"><c r="A540" s="2"/><c r="B540" s="2"/><c r="C540" s="2"/><c r="D540" s="2"/><c r="E540" s="2"/><c r="F540" s="2"/><c r="G540" s="2"/><c r="H540" s="2"/><c r="I540" s="2"/><c r="J540" s="2"/><c r="K540" s="2"/><c r="L540" s="2"/><c r="M540" s="2"/><c r="N540" s="2"/><c r="O540" s="2"/><c r="P540" s="2"/><c r="Q540" s="2"/><c r="R540" s="2"/><c r="S540" s="2"/><c r="T540" s="2"/><c r="U540" s="2"/><c r="V540" s="2"/><c r="W540" s="2"/><c r="X540" s="2"/><c r="Y540" s="2"/><c r="Z540" s="2"/></row><row r="541" spans="1:26" ht="15.75" customHeight="1" x14ac:dyDescent="0.25"><c r="A541" s="2"/><c r="B541" s="2"/><c r="C541" s="2"/><c r="D541" s="2"/><c r="E541" s="2"/><c r="F541" s="2"/><c r="G541" s="2"/><c r="H541" s="2"/><c r="I541" s="2"/><c r="J541" s="2"/><c r="K541" s="2"/><c r="L541" s="2"/><c r="M541" s="2"/><c r="N541" s="2"/><c r="O541" s="2"/><c r="P541" s="2"/><c r="Q541" s="2"/><c r="R541" s="2"/><c r="S541" s="2"/><c r="T541" s="2"/><c r="U541" s="2"/><c r="V541" s="2"/><c r="W541" s="2"/><c r="X541" s="2"/><c r="Y541" s="2"/><c r="Z541" s="2"/></row><row r="542" spans="1:26" ht="15.75" customHeight="1" x14ac:dyDescent="0.25"><c r="A542" s="2"/><c r="B542" s="2"/><c r="C542" s="2"/><c r="D542" s="2"/><c r="E542" s="2"/><c r="F542" s="2"/><c r="G542" s="2"/><c r="H542" s="2"/><c r="I542" s="2"/><c r="J542" s="2"/><c r="K542" s="2"/><c r="L542" s="2"/><c r="M542" s="2"/><c r="N542" s="2"/><c r="O542" s="2"/><c r="P542" s="2"/><c r="Q542" s="2"/><c r="R542" s="2"/><c r="S542" s="2"/><c r="T542" s="2"/><c r="U542" s="2"/><c r="V542" s="2"/><c r="W542" s="2"/><c r="X542" s="2"/><c r="Y542" s="2"/><c r="Z542" s="2"/></row><row r="543" spans="1:26" ht="15.75" customHeight="1" x14ac:dyDescent="0.25"><c r="A543" s="2"/><c r="B543" s="2"/><c r="C543" s="2"/><c r="D543" s="2"/><c r="E543" s="2"/><c r="F543" s="2"/><c r="G543" s="2"/><c r="H543" s="2"/><c r="I543" s="2"/><c r="J543" s="2"/><c r="K543" s="2"/><c r="L543" s="2"/><c r="M543" s="2"/><c r="N543" s="2"/><c r="O543" s="2"/><c r="P543" s="2"/><c r="Q543" s="2"/><c r="R543" s="2"/><c r="S543" s="2"/><c r="T543" s="2"/><c r="U543" s="2"/><c r="V543" s="2"/><c r="W543" s="2"/><c r="X543" s="2"/><c r="Y543" s="2"/><c r="Z543" s="2"/></row><row r="544" spans="1:26" ht="15.75" customHeight="1" x14ac:dyDescent="0.25"><c r="A544" s="2"/><c r="B544" s="2"/><c r="C544" s="2"/><c r="D544" s="2"/><c r="E544" s="2"/><c r="F544" s="2"/><c r="G544" s="2"/><c r="H544" s="2"/><c r="I544" s="2"/><c r="J544" s="2"/><c r="K544" s="2"/><c r="L544" s="2"/><c r="M544" s="2"/><c r="N544" s="2"/><c r="O544" s="2"/><c r="P544" s="2"/><c r="Q544" s="2"/><c r="R544" s="2"/><c r="S544" s="2"/><c r="T544" s="2"/><c r="U544" s="2"/><c r="V544" s="2"/><c r="W544" s="2"/><c r="X544" s="2"/><c r="Y544" s="2"/><c r="Z544" s="2"/></row><row r="545" spans="1:26" ht="15.75" customHeight="1" x14ac:dyDescent="0.25"><c r="A545" s="2"/><c r="B545" s="2"/><c r="C545" s="2"/><c r="D545" s="2"/><c r="E545" s="2"/><c r="F545" s="2"/><c r="G545" s="2"/><c r="H545" s="2"/><c r="I545" s="2"/><c r="J545" s="2"/><c r="K545" s="2"/><c r="L545" s="2"/><c r="M545" s="2"/><c r="N545" s="2"/><c r="O545" s="2"/><c r="P545" s="2"/><c r="Q545" s="2"/><c r="R545" s="2"/><c r="S545" s="2"/><c r="T545" s="2"/><c r="U545" s="2"/><c r="V545" s="2"/><c r="W545" s="2"/><c r="X545" s="2"/><c r="Y545" s="2"/><c r="Z545" s="2"/></row><row r="546" spans="1:26" ht="15.75" customHeight="1" x14ac:dyDescent="0.25"><c r="A546" s="2"/><c r="B546" s="2"/><c r="C546" s="2"/><c r="D546" s="2"/><c r="E546" s="2"/><c r="F546" s="2"/><c r="G546" s="2"/><c r="H546" s="2"/><c r="I546" s="2"/><c r="J546" s="2"/><c r="K546" s="2"/><c r="L546" s="2"/><c r="M546" s="2"/><c r="N546" s="2"/><c r="O546" s="2"/><c r="P546" s="2"/><c r="Q546" s="2"/><c r="R546" s="2"/><c r="S546" s="2"/><c r="T546" s="2"/><c r="U546" s="2"/><c r="V546" s="2"/><c r="W546" s="2"/><c r="X546" s="2"/><c r="Y546" s="2"/><c r="Z546" s="2"/></row><row r="547" spans="1:26" ht="15.75" customHeight="1" x14ac:dyDescent="0.25"><c r="A547" s="2"/><c r="B547" s="2"/><c r="C547" s="2"/><c r="D547" s="2"/><c r="E547" s="2"/><c r="F547" s="2"/><c r="G547" s="2"/><c r="H547" s="2"/><c r="I547" s="2"/><c r="J547" s="2"/><c r="K547" s="2"/><c r="L547" s="2"/><c r="M547" s="2"/><c r="N547" s="2"/><c r="O547" s="2"/><c r="P547" s="2"/><c r="Q547" s="2"/><c r="R547" s="2"/><c r="S547" s="2"/><c r="T547" s="2"/><c r="U547" s="2"/><c r="V547" s="2"/><c r="W547" s="2"/><c r="X547" s="2"/><c r="Y547" s="2"/><c r="Z547" s="2"/></row><row r="548" spans="1:26" ht="15.75" customHeight="1" x14ac:dyDescent="0.25"><c r="A548" s="2"/><c r="B548" s="2"/><c r="C548" s="2"/><c r="D548" s="2"/><c r="E548" s="2"/><c r="F548" s="2"/><c r="G548" s="2"/><c r="H548" s="2"/><c r="I548" s="2"/><c r="J548" s="2"/><c r="K548" s="2"/><c r="L548" s="2"/><c r="M548" s="2"/><c r="N548" s="2"/><c r="O548" s="2"/><c r="P548" s="2"/><c r="Q548" s="2"/><c r="R548" s="2"/><c r="S548" s="2"/><c r="T548" s="2"/><c r="U548" s="2"/><c r="V548" s="2"/><c r="W548" s="2"/><c r="X548" s="2"/><c r="Y548" s="2"/><c r="Z548" s="2"/></row><row r="549" spans="1:26" ht="15.75" customHeight="1" x14ac:dyDescent="0.25"><c r="A549" s="2"/><c r="B549" s="2"/><c r="C549" s="2"/><c r="D549" s="2"/><c r="E549" s="2"/><c r="F549" s="2"/><c r="G549" s="2"/><c r="H549" s="2"/><c r="I549" s="2"/><c r="J549" s="2"/><c r="K549" s="2"/><c r="L549" s="2"/><c r="M549" s="2"/><c r="N549" s="2"/><c r="O549" s="2"/><c r="P549" s="2"/><c r="Q549" s="2"/><c r="R549" s="2"/><c r="S549" s="2"/><c r="T549" s="2"/><c r="U549" s="2"/><c r="V549" s="2"/><c r="W549" s="2"/><c r="X549" s="2"/><c r="Y549" s="2"/><c r="Z549" s="2"/></row><row r="550" spans="1:26" ht="15.75" customHeight="1" x14ac:dyDescent="0.25"><c r="A550" s="2"/><c r="B550" s="2"/><c r="C550" s="2"/><c r="D550" s="2"/><c r="E550" s="2"/><c r="F550" s="2"/><c r="G550" s="2"/><c r="H550" s="2"/><c r="I550" s="2"/><c r="J550" s="2"/><c r="K550" s="2"/><c r="L550" s="2"/><c r="M550" s="2"/><c r="N550" s="2"/><c r="O550" s="2"/><c r="P550" s="2"/><c r="Q550" s="2"/><c r="R550" s="2"/><c r="S550" s="2"/><c r="T550" s="2"/><c r="U550" s="2"/><c r="V550" s="2"/><c r="W550" s="2"/><c r="X550" s="2"/><c r="Y550" s="2"/><c r="Z550" s="2"/></row><row r="551" spans="1:26" ht="15.75" customHeight="1" x14ac:dyDescent="0.25"><c r="A551" s="2"/><c r="B551" s="2"/><c r="C551" s="2"/><c r="D551" s="2"/><c r="E551" s="2"/><c r="F551" s="2"/><c r="G551" s="2"/><c r="H551" s="2"/><c r="I551" s="2"/><c r="J551" s="2"/><c r="K551" s="2"/><c r="L551" s="2"/><c r="M551" s="2"/><c r="N551" s="2"/><c r="O551" s="2"/><c r="P551" s="2"/><c r="Q551" s="2"/><c r="R551" s="2"/><c r="S551" s="2"/><c r="T551" s="2"/><c r="U551" s="2"/><c r="V551" s="2"/><c r="W551" s="2"/><c r="X551" s="2"/><c r="Y551" s="2"/><c r="Z551" s="2"/></row><row r="552" spans="1:26" ht="15.75" customHeight="1" x14ac:dyDescent="0.25"><c r="A552" s="2"/><c r="B552" s="2"/><c r="C552" s="2"/><c r="D552" s="2"/><c r="E552" s="2"/><c r="F552" s="2"/><c r="G552" s="2"/><c r="H552" s="2"/><c r="I552" s="2"/><c r="J552" s="2"/><c r="K552" s="2"/><c r="L552" s="2"/><c r="M552" s="2"/><c r="N552" s="2"/><c r="O552" s="2"/><c r="P552" s="2"/><c r="Q552" s="2"/><c r="R552" s="2"/><c r="S552" s="2"/><c r="T552" s="2"/><c r="U552" s="2"/><c r="V552" s="2"/><c r="W552" s="2"/><c r="X552" s="2"/><c r="Y552" s="2"/><c r="Z552" s="2"/></row><row r="553" spans="1:26" ht="15.75" customHeight="1" x14ac:dyDescent="0.25"><c r="A553" s="2"/><c r="B553" s="2"/><c r="C553" s="2"/><c r="D553" s="2"/><c r="E553" s="2"/><c r="F553" s="2"/><c r="G553" s="2"/><c r="H553" s="2"/><c r="I553" s="2"/><c r="J553" s="2"/><c r="K553" s="2"/><c r="L553" s="2"/><c r="M553" s="2"/><c r="N553" s="2"/><c r="O553" s="2"/><c r="P553" s="2"/><c r="Q553" s="2"/><c r="R553" s="2"/><c r="S553" s="2"/><c r="T553" s="2"/><c r="U553" s="2"/><c r="V553" s="2"/><c r="W553" s="2"/><c r="X553" s="2"/><c r="Y553" s="2"/><c r="Z553" s="2"/></row><row r="554" spans="1:26" ht="15.75" customHeight="1" x14ac:dyDescent="0.25"><c r="A554" s="2"/><c r="B554" s="2"/><c r="C554" s="2"/><c r="D554" s="2"/><c r="E554" s="2"/><c r="F554" s="2"/><c r="G554" s="2"/><c r="H554" s="2"/><c r="I554" s="2"/><c r="J554" s="2"/><c r="K554" s="2"/><c r="L554" s="2"/><c r="M554" s="2"/><c r="N554" s="2"/><c r="O554" s="2"/><c r="P554" s="2"/><c r="Q554" s="2"/><c r="R554" s="2"/><c r="S554" s="2"/><c r="T554" s="2"/><c r="U554" s="2"/><c r="V554" s="2"/><c r="W554" s="2"/><c r="X554" s="2"/><c r="Y554" s="2"/><c r="Z554" s="2"/></row><row r="555" spans="1:26" ht="15.75" customHeight="1" x14ac:dyDescent="0.25"><c r="A555" s="2"/><c r="B555" s="2"/><c r="C555" s="2"/><c r="D555" s="2"/><c r="E555" s="2"/><c r="F555" s="2"/><c r="G555" s="2"/><c r="H555" s="2"/><c r="I555" s="2"/><c r="J555" s="2"/><c r="K555" s="2"/><c r="L555" s="2"/><c r="M555" s="2"/><c r="N555" s="2"/><c r="O555" s="2"/><c r="P555" s="2"/><c r="Q555" s="2"/><c r="R555" s="2"/><c r="S555" s="2"/><c r="T555" s="2"/><c r="U555" s="2"/><c r="V555" s="2"/><c r="W555" s="2"/><c r="X555" s="2"/><c r="Y555" s="2"/><c r="Z555" s="2"/></row><row r="556" spans="1:26" ht="15.75" customHeight="1" x14ac:dyDescent="0.25"><c r="A556" s="2"/><c r="B556" s="2"/><c r="C556" s="2"/><c r="D556" s="2"/><c r="E556" s="2"/><c r="F556" s="2"/><c r="G556" s="2"/><c r="H556" s="2"/><c r="I556" s="2"/><c r="J556" s="2"/><c r="K556" s="2"/><c r="L556" s="2"/><c r="M556" s="2"/><c r="N556" s="2"/><c r="O556" s="2"/><c r="P556" s="2"/><c r="Q556" s="2"/><c r="R556" s="2"/><c r="S556" s="2"/><c r="T556" s="2"/><c r="U556" s="2"/><c r="V556" s="2"/><c r="W556" s="2"/><c r="X556" s="2"/><c r="Y556" s="2"/><c r="Z556" s="2"/></row><row r="557" spans="1:26" ht="15.75" customHeight="1" x14ac:dyDescent="0.25"><c r="A557" s="2"/><c r="B557" s="2"/><c r="C557" s="2"/><c r="D557" s="2"/><c r="E557" s="2"/><c r="F557" s="2"/><c r="G557" s="2"/><c r="H557" s="2"/><c r="I557" s="2"/><c r="J557" s="2"/><c r="K557" s="2"/><c r="L557" s="2"/><c r="M557" s="2"/><c r="N557" s="2"/><c r="O557" s="2"/><c r="P557" s="2"/><c r="Q557" s="2"/><c r="R557" s="2"/><c r="S557" s="2"/><c r="T557" s="2"/><c r="U557" s="2"/><c r="V557" s="2"/><c r="W557" s="2"/><c r="X557" s="2"/><c r="Y557" s="2"/><c r="Z557" s="2"/></row><row r="558" spans="1:26" ht="15.75" customHeight="1" x14ac:dyDescent="0.25"><c r="A558" s="2"/><c r="B558" s="2"/><c r="C558" s="2"/><c r="D558" s="2"/><c r="E558" s="2"/><c r="F558" s="2"/><c r="G558" s="2"/><c r="H558" s="2"/><c r="I558" s="2"/><c r="J558" s="2"/><c r="K558" s="2"/><c r="L558" s="2"/><c r="M558" s="2"/><c r="N558" s="2"/><c r="O558" s="2"/><c r="P558" s="2"/><c r="Q558" s="2"/><c r="R558" s="2"/><c r="S558" s="2"/><c r="T558" s="2"/><c r="U558" s="2"/><c r="V558" s="2"/><c r="W558" s="2"/><c r="X558" s="2"/><c r="Y558" s="2"/><c r="Z558" s="2"/></row><row r="559" spans="1:26" ht="15.75" customHeight="1" x14ac:dyDescent="0.25"><c r="A559" s="2"/><c r="B559" s="2"/><c r="C559" s="2"/><c r="D559" s="2"/><c r="E559" s="2"/><c r="F559" s="2"/><c r="G559" s="2"/><c r="H559" s="2"/><c r="I559" s="2"/><c r="J559" s="2"/><c r="K559" s="2"/><c r="L559" s="2"/><c r="M559" s="2"/><c r="N559" s="2"/><c r="O559" s="2"/><c r="P559" s="2"/><c r="Q559" s="2"/><c r="R559" s="2"/><c r="S559" s="2"/><c r="T559" s="2"/><c r="U559" s="2"/><c r="V559" s="2"/><c r="W559" s="2"/><c r="X559" s="2"/><c r="Y559" s="2"/><c r="Z559" s="2"/></row><row r="560" spans="1:26" ht="15.75" customHeight="1" x14ac:dyDescent="0.25"><c r="A560" s="2"/><c r="B560" s="2"/><c r="C560" s="2"/><c r="D560" s="2"/><c r="E560" s="2"/><c r="F560" s="2"/><c r="G560" s="2"/><c r="H560" s="2"/><c r="I560" s="2"/><c r="J560" s="2"/><c r="K560" s="2"/><c r="L560" s="2"/><c r="M560" s="2"/><c r="N560" s="2"/><c r="O560" s="2"/><c r="P560" s="2"/><c r="Q560" s="2"/><c r="R560" s="2"/><c r="S560" s="2"/><c r="T560" s="2"/><c r="U560" s="2"/><c r="V560" s="2"/><c r="W560" s="2"/><c r="X560" s="2"/><c r="Y560" s="2"/><c r="Z560" s="2"/></row><row r="561" spans="1:26" ht="15.75" customHeight="1" x14ac:dyDescent="0.25"><c r="A561" s="2"/><c r="B561" s="2"/><c r="C561" s="2"/><c r="D561" s="2"/><c r="E561" s="2"/><c r="F561" s="2"/><c r="G561" s="2"/><c r="H561" s="2"/><c r="I561" s="2"/><c r="J561" s="2"/><c r="K561" s="2"/><c r="L561" s="2"/><c r="M561" s="2"/><c r="N561" s="2"/><c r="O561" s="2"/><c r="P561" s="2"/><c r="Q561" s="2"/><c r="R561" s="2"/><c r="S561" s="2"/><c r="T561" s="2"/><c r="U561" s="2"/><c r="V561" s="2"/><c r="W561" s="2"/><c r="X561" s="2"/><c r="Y561" s="2"/><c r="Z561" s="2"/></row><row r="562" spans="1:26" ht="15.75" customHeight="1" x14ac:dyDescent="0.25"><c r="A562" s="2"/><c r="B562" s="2"/><c r="C562" s="2"/><c r="D562" s="2"/><c r="E562" s="2"/><c r="F562" s="2"/><c r="G562" s="2"/><c r="H562" s="2"/><c r="I562" s="2"/><c r="J562" s="2"/><c r="K562" s="2"/><c r="L562" s="2"/><c r="M562" s="2"/><c r="N562" s="2"/><c r="O562" s="2"/><c r="P562" s="2"/><c r="Q562" s="2"/><c r="R562" s="2"/><c r="S562" s="2"/><c r="T562" s="2"/><c r="U562" s="2"/><c r="V562" s="2"/><c r="W562" s="2"/><c r="X562" s="2"/><c r="Y562" s="2"/><c r="Z562" s="2"/></row><row r="563" spans="1:26" ht="15.75" customHeight="1" x14ac:dyDescent="0.25"><c r="A563" s="2"/><c r="B563" s="2"/><c r="C563" s="2"/><c r="D563" s="2"/><c r="E563" s="2"/><c r="F563" s="2"/><c r="G563" s="2"/><c r="H563" s="2"/><c r="I563" s="2"/><c r="J563" s="2"/><c r="K563" s="2"/><c r="L563" s="2"/><c r="M563" s="2"/><c r="N563" s="2"/><c r="O563" s="2"/><c r="P563" s="2"/><c r="Q563" s="2"/><c r="R563" s="2"/><c r="S563" s="2"/><c r="T563" s="2"/><c r="U563" s="2"/><c r="V563" s="2"/><c r="W563" s="2"/><c r="X563" s="2"/><c r="Y563" s="2"/><c r="Z563" s="2"/></row><row r="564" spans="1:26" ht="15.75" customHeight="1" x14ac:dyDescent="0.25"><c r="A564" s="2"/><c r="B564" s="2"/><c r="C564" s="2"/><c r="D564" s="2"/><c r="E564" s="2"/><c r="F564" s="2"/><c r="G564" s="2"/><c r="H564" s="2"/><c r="I564" s="2"/><c r="J564" s="2"/><c r="K564" s="2"/><c r="L564" s="2"/><c r="M564" s="2"/><c r="N564" s="2"/><c r="O564" s="2"/><c r="P564" s="2"/><c r="Q564" s="2"/><c r="R564" s="2"/><c r="S564" s="2"/><c r="T564" s="2"/><c r="U564" s="2"/><c r="V564" s="2"/><c r="W564" s="2"/><c r="X564" s="2"/><c r="Y564" s="2"/><c r="Z564" s="2"/></row><row r="565" spans="1:26" ht="15.75" customHeight="1" x14ac:dyDescent="0.25"><c r="A565" s="2"/><c r="B565" s="2"/><c r="C565" s="2"/><c r="D565" s="2"/><c r="E565" s="2"/><c r="F565" s="2"/><c r="G565" s="2"/><c r="H565" s="2"/><c r="I565" s="2"/><c r="J565" s="2"/><c r="K565" s="2"/><c r="L565" s="2"/><c r="M565" s="2"/><c r="N565" s="2"/><c r="O565" s="2"/><c r="P565" s="2"/><c r="Q565" s="2"/><c r="R565" s="2"/><c r="S565" s="2"/><c r="T565" s="2"/><c r="U565" s="2"/><c r="V565" s="2"/><c r="W565" s="2"/><c r="X565" s="2"/><c r="Y565" s="2"/><c r="Z565" s="2"/></row><row r="566" spans="1:26" ht="15.75" customHeight="1" x14ac:dyDescent="0.25"><c r="A566" s="2"/><c r="B566" s="2"/><c r="C566" s="2"/><c r="D566" s="2"/><c r="E566" s="2"/><c r="F566" s="2"/><c r="G566" s="2"/><c r="H566" s="2"/><c r="I566" s="2"/><c r="J566" s="2"/><c r="K566" s="2"/><c r="L566" s="2"/><c r="M566" s="2"/><c r="N566" s="2"/><c r="O566" s="2"/><c r="P566" s="2"/><c r="Q566" s="2"/><c r="R566" s="2"/><c r="S566" s="2"/><c r="T566" s="2"/><c r="U566" s="2"/><c r="V566" s="2"/><c r="W566" s="2"/><c r="X566" s="2"/><c r="Y566" s="2"/><c r="Z566" s="2"/></row><row r="567" spans="1:26" ht="15.75" customHeight="1" x14ac:dyDescent="0.25"><c r="A567" s="2"/><c r="B567" s="2"/><c r="C567" s="2"/><c r="D567" s="2"/><c r="E567" s="2"/><c r="F567" s="2"/><c r="G567" s="2"/><c r="H567" s="2"/><c r="I567" s="2"/><c r="J567" s="2"/><c r="K567" s="2"/><c r="L567" s="2"/><c r="M567" s="2"/><c r="N567" s="2"/><c r="O567" s="2"/><c r="P567" s="2"/><c r="Q567" s="2"/><c r="R567" s="2"/><c r="S567" s="2"/><c r="T567" s="2"/><c r="U567" s="2"/><c r="V567" s="2"/><c r="W567" s="2"/><c r="X567" s="2"/><c r="Y567" s="2"/><c r="Z567" s="2"/></row><row r="568" spans="1:26" ht="15.75" customHeight="1" x14ac:dyDescent="0.25"><c r="A568" s="2"/><c r="B568" s="2"/><c r="C568" s="2"/><c r="D568" s="2"/><c r="E568" s="2"/><c r="F568" s="2"/><c r="G568" s="2"/><c r="H568" s="2"/><c r="I568" s="2"/><c r="J568" s="2"/><c r="K568" s="2"/><c r="L568" s="2"/><c r="M568" s="2"/><c r="N568" s="2"/><c r="O568" s="2"/><c r="P568" s="2"/><c r="Q568" s="2"/><c r="R568" s="2"/><c r="S568" s="2"/><c r="T568" s="2"/><c r="U568" s="2"/><c r="V568" s="2"/><c r="W568" s="2"/><c r="X568" s="2"/><c r="Y568" s="2"/><c r="Z568" s="2"/></row><row r="569" spans="1:26" ht="15.75" customHeight="1" x14ac:dyDescent="0.25"><c r="A569" s="2"/><c r="B569" s="2"/><c r="C569" s="2"/><c r="D569" s="2"/><c r="E569" s="2"/><c r="F569" s="2"/><c r="G569" s="2"/><c r="H569" s="2"/><c r="I569" s="2"/><c r="J569" s="2"/><c r="K569" s="2"/><c r="L569" s="2"/><c r="M569" s="2"/><c r="N569" s="2"/><c r="O569" s="2"/><c r="P569" s="2"/><c r="Q569" s="2"/><c r="R569" s="2"/><c r="S569" s="2"/><c r="T569" s="2"/><c r="U569" s="2"/><c r="V569" s="2"/><c r="W569" s="2"/><c r="X569" s="2"/><c r="Y569" s="2"/><c r="Z569" s="2"/></row><row r="570" spans="1:26" ht="15.75" customHeight="1" x14ac:dyDescent="0.25"><c r="A570" s="2"/><c r="B570" s="2"/><c r="C570" s="2"/><c r="D570" s="2"/><c r="E570" s="2"/><c r="F570" s="2"/><c r="G570" s="2"/><c r="H570" s="2"/><c r="I570" s="2"/><c r="J570" s="2"/><c r="K570" s="2"/><c r="L570" s="2"/><c r="M570" s="2"/><c r="N570" s="2"/><c r="O570" s="2"/><c r="P570" s="2"/><c r="Q570" s="2"/><c r="R570" s="2"/><c r="S570" s="2"/><c r="T570" s="2"/><c r="U570" s="2"/><c r="V570" s="2"/><c r="W570" s="2"/><c r="X570" s="2"/><c r="Y570" s="2"/><c r="Z570" s="2"/></row><row r="571" spans="1:26" ht="15.75" customHeight="1" x14ac:dyDescent="0.25"><c r="A571" s="2"/><c r="B571" s="2"/><c r="C571" s="2"/><c r="D571" s="2"/><c r="E571" s="2"/><c r="F571" s="2"/><c r="G571" s="2"/><c r="H571" s="2"/><c r="I571" s="2"/><c r="J571" s="2"/><c r="K571" s="2"/><c r="L571" s="2"/><c r="M571" s="2"/><c r="N571" s="2"/><c r="O571" s="2"/><c r="P571" s="2"/><c r="Q571" s="2"/><c r="R571" s="2"/><c r="S571" s="2"/><c r="T571" s="2"/><c r="U571" s="2"/><c r="V571" s="2"/><c r="W571" s="2"/><c r="X571" s="2"/><c r="Y571" s="2"/><c r="Z571" s="2"/></row><row r="572" spans="1:26" ht="15.75" customHeight="1" x14ac:dyDescent="0.25"><c r="A572" s="2"/><c r="B572" s="2"/><c r="C572" s="2"/><c r="D572" s="2"/><c r="E572" s="2"/><c r="F572" s="2"/><c r="G572" s="2"/><c r="H572" s="2"/><c r="I572" s="2"/><c r="J572" s="2"/><c r="K572" s="2"/><c r="L572" s="2"/><c r="M572" s="2"/><c r="N572" s="2"/><c r="O572" s="2"/><c r="P572" s="2"/><c r="Q572" s="2"/><c r="R572" s="2"/><c r="S572" s="2"/><c r="T572" s="2"/><c r="U572" s="2"/><c r="V572" s="2"/><c r="W572" s="2"/><c r="X572" s="2"/><c r="Y572" s="2"/><c r="Z572" s="2"/></row><row r="573" spans="1:26" ht="15.75" customHeight="1" x14ac:dyDescent="0.25"><c r="A573" s="2"/><c r="B573" s="2"/><c r="C573" s="2"/><c r="D573" s="2"/><c r="E573" s="2"/><c r="F573" s="2"/><c r="G573" s="2"/><c r="H573" s="2"/><c r="I573" s="2"/><c r="J573" s="2"/><c r="K573" s="2"/><c r="L573" s="2"/><c r="M573" s="2"/><c r="N573" s="2"/><c r="O573" s="2"/><c r="P573" s="2"/><c r="Q573" s="2"/><c r="R573" s="2"/><c r="S573" s="2"/><c r="T573" s="2"/><c r="U573" s="2"/><c r="V573" s="2"/><c r="W573" s="2"/><c r="X573" s="2"/><c r="Y573" s="2"/><c r="Z573" s="2"/></row><row r="574" spans="1:26" ht="15.75" customHeight="1" x14ac:dyDescent="0.25"><c r="A574" s="2"/><c r="B574" s="2"/><c r="C574" s="2"/><c r="D574" s="2"/><c r="E574" s="2"/><c r="F574" s="2"/><c r="G574" s="2"/><c r="H574" s="2"/><c r="I574" s="2"/><c r="J574" s="2"/><c r="K574" s="2"/><c r="L574" s="2"/><c r="M574" s="2"/><c r="N574" s="2"/><c r="O574" s="2"/><c r="P574" s="2"/><c r="Q574" s="2"/><c r="R574" s="2"/><c r="S574" s="2"/><c r="T574" s="2"/><c r="U574" s="2"/><c r="V574" s="2"/><c r="W574" s="2"/><c r="X574" s="2"/><c r="Y574" s="2"/><c r="Z574" s="2"/></row><row r="575" spans="1:26" ht="15.75" customHeight="1" x14ac:dyDescent="0.25"><c r="A575" s="2"/><c r="B575" s="2"/><c r="C575" s="2"/><c r="D575" s="2"/><c r="E575" s="2"/><c r="F575" s="2"/><c r="G575" s="2"/><c r="H575" s="2"/><c r="I575" s="2"/><c r="J575" s="2"/><c r="K575" s="2"/><c r="L575" s="2"/><c r="M575" s="2"/><c r="N575" s="2"/><c r="O575" s="2"/><c r="P575" s="2"/><c r="Q575" s="2"/><c r="R575" s="2"/><c r="S575" s="2"/><c r="T575" s="2"/><c r="U575" s="2"/><c r="V575" s="2"/><c r="W575" s="2"/><c r="X575" s="2"/><c r="Y575" s="2"/><c r="Z575" s="2"/></row><row r="576" spans="1:26" ht="15.75" customHeight="1" x14ac:dyDescent="0.25"><c r="A576" s="2"/><c r="B576" s="2"/><c r="C576" s="2"/><c r="D576" s="2"/><c r="E576" s="2"/><c r="F576" s="2"/><c r="G576" s="2"/><c r="H576" s="2"/><c r="I576" s="2"/><c r="J576" s="2"/><c r="K576" s="2"/><c r="L576" s="2"/><c r="M576" s="2"/><c r="N576" s="2"/><c r="O576" s="2"/><c r="P576" s="2"/><c r="Q576" s="2"/><c r="R576" s="2"/><c r="S576" s="2"/><c r="T576" s="2"/><c r="U576" s="2"/><c r="V576" s="2"/><c r="W576" s="2"/><c r="X576" s="2"/><c r="Y576" s="2"/><c r="Z576" s="2"/></row><row r="577" spans="1:26" ht="15.75" customHeight="1" x14ac:dyDescent="0.25"><c r="A577" s="2"/><c r="B577" s="2"/><c r="C577" s="2"/><c r="D577" s="2"/><c r="E577" s="2"/><c r="F577" s="2"/><c r="G577" s="2"/><c r="H577" s="2"/><c r="I577" s="2"/><c r="J577" s="2"/><c r="K577" s="2"/><c r="L577" s="2"/><c r="M577" s="2"/><c r="N577" s="2"/><c r="O577" s="2"/><c r="P577" s="2"/><c r="Q577" s="2"/><c r="R577" s="2"/><c r="S577" s="2"/><c r="T577" s="2"/><c r="U577" s="2"/><c r="V577" s="2"/><c r="W577" s="2"/><c r="X577" s="2"/><c r="Y577" s="2"/><c r="Z577" s="2"/></row><row r="578" spans="1:26" ht="15.75" customHeight="1" x14ac:dyDescent="0.25"><c r="A578" s="2"/><c r="B578" s="2"/><c r="C578" s="2"/><c r="D578" s="2"/><c r="E578" s="2"/><c r="F578" s="2"/><c r="G578" s="2"/><c r="H578" s="2"/><c r="I578" s="2"/><c r="J578" s="2"/><c r="K578" s="2"/><c r="L578" s="2"/><c r="M578" s="2"/><c r="N578" s="2"/><c r="O578" s="2"/><c r="P578" s="2"/><c r="Q578" s="2"/><c r="R578" s="2"/><c r="S578" s="2"/><c r="T578" s="2"/><c r="U578" s="2"/><c r="V578" s="2"/><c r="W578" s="2"/><c r="X578" s="2"/><c r="Y578" s="2"/><c r="Z578" s="2"/></row><row r="579" spans="1:26" ht="15.75" customHeight="1" x14ac:dyDescent="0.25"><c r="A579" s="2"/><c r="B579" s="2"/><c r="C579" s="2"/><c r="D579" s="2"/><c r="E579" s="2"/><c r="F579" s="2"/><c r="G579" s="2"/><c r="H579" s="2"/><c r="I579" s="2"/><c r="J579" s="2"/><c r="K579" s="2"/><c r="L579" s="2"/><c r="M579" s="2"/><c r="N579" s="2"/><c r="O579" s="2"/><c r="P579" s="2"/><c r="Q579" s="2"/><c r="R579" s="2"/><c r="S579" s="2"/><c r="T579" s="2"/><c r="U579" s="2"/><c r="V579" s="2"/><c r="W579" s="2"/><c r="X579" s="2"/><c r="Y579" s="2"/><c r="Z579" s="2"/></row><row r="580" spans="1:26" ht="15.75" customHeight="1" x14ac:dyDescent="0.25"><c r="A580" s="2"/><c r="B580" s="2"/><c r="C580" s="2"/><c r="D580" s="2"/><c r="E580" s="2"/><c r="F580" s="2"/><c r="G580" s="2"/><c r="H580" s="2"/><c r="I580" s="2"/><c r="J580" s="2"/><c r="K580" s="2"/><c r="L580" s="2"/><c r="M580" s="2"/><c r="N580" s="2"/><c r="O580" s="2"/><c r="P580" s="2"/><c r="Q580" s="2"/><c r="R580" s="2"/><c r="S580" s="2"/><c r="T580" s="2"/><c r="U580" s="2"/><c r="V580" s="2"/><c r="W580" s="2"/><c r="X580" s="2"/><c r="Y580" s="2"/><c r="Z580" s="2"/></row><row r="581" spans="1:26" ht="15.75" customHeight="1" x14ac:dyDescent="0.25"><c r="A581" s="2"/><c r="B581" s="2"/><c r="C581" s="2"/><c r="D581" s="2"/><c r="E581" s="2"/><c r="F581" s="2"/><c r="G581" s="2"/><c r="H581" s="2"/><c r="I581" s="2"/><c r="J581" s="2"/><c r="K581" s="2"/><c r="L581" s="2"/><c r="M581" s="2"/><c r="N581" s="2"/><c r="O581" s="2"/><c r="P581" s="2"/><c r="Q581" s="2"/><c r="R581" s="2"/><c r="S581" s="2"/><c r="T581" s="2"/><c r="U581" s="2"/><c r="V581" s="2"/><c r="W581" s="2"/><c r="X581" s="2"/><c r="Y581" s="2"/><c r="Z581" s="2"/></row><row r="582" spans="1:26" ht="15.75" customHeight="1" x14ac:dyDescent="0.25"><c r="A582" s="2"/><c r="B582" s="2"/><c r="C582" s="2"/><c r="D582" s="2"/><c r="E582" s="2"/><c r="F582" s="2"/><c r="G582" s="2"/><c r="H582" s="2"/><c r="I582" s="2"/><c r="J582" s="2"/><c r="K582" s="2"/><c r="L582" s="2"/><c r="M582" s="2"/><c r="N582" s="2"/><c r="O582" s="2"/><c r="P582" s="2"/><c r="Q582" s="2"/><c r="R582" s="2"/><c r="S582" s="2"/><c r="T582" s="2"/><c r="U582" s="2"/><c r="V582" s="2"/><c r="W582" s="2"/><c r="X582" s="2"/><c r="Y582" s="2"/><c r="Z582" s="2"/></row><row r="583" spans="1:26" ht="15.75" customHeight="1" x14ac:dyDescent="0.25"><c r="A583" s="2"/><c r="B583" s="2"/><c r="C583" s="2"/><c r="D583" s="2"/><c r="E583" s="2"/><c r="F583" s="2"/><c r="G583" s="2"/><c r="H583" s="2"/><c r="I583" s="2"/><c r="J583" s="2"/><c r="K583" s="2"/><c r="L583" s="2"/><c r="M583" s="2"/><c r="N583" s="2"/><c r="O583" s="2"/><c r="P583" s="2"/><c r="Q583" s="2"/><c r="R583" s="2"/><c r="S583" s="2"/><c r="T583" s="2"/><c r="U583" s="2"/><c r="V583" s="2"/><c r="W583" s="2"/><c r="X583" s="2"/><c r="Y583" s="2"/><c r="Z583" s="2"/></row><row r="584" spans="1:26" ht="15.75" customHeight="1" x14ac:dyDescent="0.25"><c r="A584" s="2"/><c r="B584" s="2"/><c r="C584" s="2"/><c r="D584" s="2"/><c r="E584" s="2"/><c r="F584" s="2"/><c r="G584" s="2"/><c r="H584" s="2"/><c r="I584" s="2"/><c r="J584" s="2"/><c r="K584" s="2"/><c r="L584" s="2"/><c r="M584" s="2"/><c r="N584" s="2"/><c r="O584" s="2"/><c r="P584" s="2"/><c r="Q584" s="2"/><c r="R584" s="2"/><c r="S584" s="2"/><c r="T584" s="2"/><c r="U584" s="2"/><c r="V584" s="2"/><c r="W584" s="2"/><c r="X584" s="2"/><c r="Y584" s="2"/><c r="Z584" s="2"/></row><row r="585" spans="1:26" ht="15.75" customHeight="1" x14ac:dyDescent="0.25"><c r="A585" s="2"/><c r="B585" s="2"/><c r="C585" s="2"/><c r="D585" s="2"/><c r="E585" s="2"/><c r="F585" s="2"/><c r="G585" s="2"/><c r="H585" s="2"/><c r="I585" s="2"/><c r="J585" s="2"/><c r="K585" s="2"/><c r="L585" s="2"/><c r="M585" s="2"/><c r="N585" s="2"/><c r="O585" s="2"/><c r="P585" s="2"/><c r="Q585" s="2"/><c r="R585" s="2"/><c r="S585" s="2"/><c r="T585" s="2"/><c r="U585" s="2"/><c r="V585" s="2"/><c r="W585" s="2"/><c r="X585" s="2"/><c r="Y585" s="2"/><c r="Z585" s="2"/></row><row r="586" spans="1:26" ht="15.75" customHeight="1" x14ac:dyDescent="0.25"><c r="A586" s="2"/><c r="B586" s="2"/><c r="C586" s="2"/><c r="D586" s="2"/><c r="E586" s="2"/><c r="F586" s="2"/><c r="G586" s="2"/><c r="H586" s="2"/><c r="I586" s="2"/><c r="J586" s="2"/><c r="K586" s="2"/><c r="L586" s="2"/><c r="M586" s="2"/><c r="N586" s="2"/><c r="O586" s="2"/><c r="P586" s="2"/><c r="Q586" s="2"/><c r="R586" s="2"/><c r="S586" s="2"/><c r="T586" s="2"/><c r="U586" s="2"/><c r="V586" s="2"/><c r="W586" s="2"/><c r="X586" s="2"/><c r="Y586" s="2"/><c r="Z586" s="2"/></row><row r="587" spans="1:26" ht="15.75" customHeight="1" x14ac:dyDescent="0.25"><c r="A587" s="2"/><c r="B587" s="2"/><c r="C587" s="2"/><c r="D587" s="2"/><c r="E587" s="2"/><c r="F587" s="2"/><c r="G587" s="2"/><c r="H587" s="2"/><c r="I587" s="2"/><c r="J587" s="2"/><c r="K587" s="2"/><c r="L587" s="2"/><c r="M587" s="2"/><c r="N587" s="2"/><c r="O587" s="2"/><c r="P587" s="2"/><c r="Q587" s="2"/><c r="R587" s="2"/><c r="S587" s="2"/><c r="T587" s="2"/><c r="U587" s="2"/><c r="V587" s="2"/><c r="W587" s="2"/><c r="X587" s="2"/><c r="Y587" s="2"/><c r="Z587" s="2"/></row><row r="588" spans="1:26" ht="15.75" customHeight="1" x14ac:dyDescent="0.25"><c r="A588" s="2"/><c r="B588" s="2"/><c r="C588" s="2"/><c r="D588" s="2"/><c r="E588" s="2"/><c r="F588" s="2"/><c r="G588" s="2"/><c r="H588" s="2"/><c r="I588" s="2"/><c r="J588" s="2"/><c r="K588" s="2"/><c r="L588" s="2"/><c r="M588" s="2"/><c r="N588" s="2"/><c r="O588" s="2"/><c r="P588" s="2"/><c r="Q588" s="2"/><c r="R588" s="2"/><c r="S588" s="2"/><c r="T588" s="2"/><c r="U588" s="2"/><c r="V588" s="2"/><c r="W588" s="2"/><c r="X588" s="2"/><c r="Y588" s="2"/><c r="Z588" s="2"/></row><row r="589" spans="1:26" ht="15.75" customHeight="1" x14ac:dyDescent="0.25"><c r="A589" s="2"/><c r="B589" s="2"/><c r="C589" s="2"/><c r="D589" s="2"/><c r="E589" s="2"/><c r="F589" s="2"/><c r="G589" s="2"/><c r="H589" s="2"/><c r="I589" s="2"/><c r="J589" s="2"/><c r="K589" s="2"/><c r="L589" s="2"/><c r="M589" s="2"/><c r="N589" s="2"/><c r="O589" s="2"/><c r="P589" s="2"/><c r="Q589" s="2"/><c r="R589" s="2"/><c r="S589" s="2"/><c r="T589" s="2"/><c r="U589" s="2"/><c r="V589" s="2"/><c r="W589" s="2"/><c r="X589" s="2"/><c r="Y589" s="2"/><c r="Z589" s="2"/></row><row r="590" spans="1:26" ht="15.75" customHeight="1" x14ac:dyDescent="0.25"><c r="A590" s="2"/><c r="B590" s="2"/><c r="C590" s="2"/><c r="D590" s="2"/><c r="E590" s="2"/><c r="F590" s="2"/><c r="G590" s="2"/><c r="H590" s="2"/><c r="I590" s="2"/><c r="J590" s="2"/><c r="K590" s="2"/><c r="L590" s="2"/><c r="M590" s="2"/><c r="N590" s="2"/><c r="O590" s="2"/><c r="P590" s="2"/><c r="Q590" s="2"/><c r="R590" s="2"/><c r="S590" s="2"/><c r="T590" s="2"/><c r="U590" s="2"/><c r="V590" s="2"/><c r="W590" s="2"/><c r="X590" s="2"/><c r="Y590" s="2"/><c r="Z590" s="2"/></row><row r="591" spans="1:26" ht="15.75" customHeight="1" x14ac:dyDescent="0.25"><c r="A591" s="2"/><c r="B591" s="2"/><c r="C591" s="2"/><c r="D591" s="2"/><c r="E591" s="2"/><c r="F591" s="2"/><c r="G591" s="2"/><c r="H591" s="2"/><c r="I591" s="2"/><c r="J591" s="2"/><c r="K591" s="2"/><c r="L591" s="2"/><c r="M591" s="2"/><c r="N591" s="2"/><c r="O591" s="2"/><c r="P591" s="2"/><c r="Q591" s="2"/><c r="R591" s="2"/><c r="S591" s="2"/><c r="T591" s="2"/><c r="U591" s="2"/><c r="V591" s="2"/><c r="W591" s="2"/><c r="X591" s="2"/><c r="Y591" s="2"/><c r="Z591" s="2"/></row><row r="592" spans="1:26" ht="15.75" customHeight="1" x14ac:dyDescent="0.25"><c r="A592" s="2"/><c r="B592" s="2"/><c r="C592" s="2"/><c r="D592" s="2"/><c r="E592" s="2"/><c r="F592" s="2"/><c r="G592" s="2"/><c r="H592" s="2"/><c r="I592" s="2"/><c r="J592" s="2"/><c r="K592" s="2"/><c r="L592" s="2"/><c r="M592" s="2"/><c r="N592" s="2"/><c r="O592" s="2"/><c r="P592" s="2"/><c r="Q592" s="2"/><c r="R592" s="2"/><c r="S592" s="2"/><c r="T592" s="2"/><c r="U592" s="2"/><c r="V592" s="2"/><c r="W592" s="2"/><c r="X592" s="2"/><c r="Y592" s="2"/><c r="Z592" s="2"/></row><row r="593" spans="1:26" ht="15.75" customHeight="1" x14ac:dyDescent="0.25"><c r="A593" s="2"/><c r="B593" s="2"/><c r="C593" s="2"/><c r="D593" s="2"/><c r="E593" s="2"/><c r="F593" s="2"/><c r="G593" s="2"/><c r="H593" s="2"/><c r="I593" s="2"/><c r="J593" s="2"/><c r="K593" s="2"/><c r="L593" s="2"/><c r="M593" s="2"/><c r="N593" s="2"/><c r="O593" s="2"/><c r="P593" s="2"/><c r="Q593" s="2"/><c r="R593" s="2"/><c r="S593" s="2"/><c r="T593" s="2"/><c r="U593" s="2"/><c r="V593" s="2"/><c r="W593" s="2"/><c r="X593" s="2"/><c r="Y593" s="2"/><c r="Z593" s="2"/></row><row r="594" spans="1:26" ht="15.75" customHeight="1" x14ac:dyDescent="0.25"><c r="A594" s="2"/><c r="B594" s="2"/><c r="C594" s="2"/><c r="D594" s="2"/><c r="E594" s="2"/><c r="F594" s="2"/><c r="G594" s="2"/><c r="H594" s="2"/><c r="I594" s="2"/><c r="J594" s="2"/><c r="K594" s="2"/><c r="L594" s="2"/><c r="M594" s="2"/><c r="N594" s="2"/><c r="O594" s="2"/><c r="P594" s="2"/><c r="Q594" s="2"/><c r="R594" s="2"/><c r="S594" s="2"/><c r="T594" s="2"/><c r="U594" s="2"/><c r="V594" s="2"/><c r="W594" s="2"/><c r="X594" s="2"/><c r="Y594" s="2"/><c r="Z594" s="2"/></row><row r="595" spans="1:26" ht="15.75" customHeight="1" x14ac:dyDescent="0.25"><c r="A595" s="2"/><c r="B595" s="2"/><c r="C595" s="2"/><c r="D595" s="2"/><c r="E595" s="2"/><c r="F595" s="2"/><c r="G595" s="2"/><c r="H595" s="2"/><c r="I595" s="2"/><c r="J595" s="2"/><c r="K595" s="2"/><c r="L595" s="2"/><c r="M595" s="2"/><c r="N595" s="2"/><c r="O595" s="2"/><c r="P595" s="2"/><c r="Q595" s="2"/><c r="R595" s="2"/><c r="S595" s="2"/><c r="T595" s="2"/><c r="U595" s="2"/><c r="V595" s="2"/><c r="W595" s="2"/><c r="X595" s="2"/><c r="Y595" s="2"/><c r="Z595" s="2"/></row><row r="596" spans="1:26" ht="15.75" customHeight="1" x14ac:dyDescent="0.25"><c r="A596" s="2"/><c r="B596" s="2"/><c r="C596" s="2"/><c r="D596" s="2"/><c r="E596" s="2"/><c r="F596" s="2"/><c r="G596" s="2"/><c r="H596" s="2"/><c r="I596" s="2"/><c r="J596" s="2"/><c r="K596" s="2"/><c r="L596" s="2"/><c r="M596" s="2"/><c r="N596" s="2"/><c r="O596" s="2"/><c r="P596" s="2"/><c r="Q596" s="2"/><c r="R596" s="2"/><c r="S596" s="2"/><c r="T596" s="2"/><c r="U596" s="2"/><c r="V596" s="2"/><c r="W596" s="2"/><c r="X596" s="2"/><c r="Y596" s="2"/><c r="Z596" s="2"/></row><row r="597" spans="1:26" ht="15.75" customHeight="1" x14ac:dyDescent="0.25"><c r="A597" s="2"/><c r="B597" s="2"/><c r="C597" s="2"/><c r="D597" s="2"/><c r="E597" s="2"/><c r="F597" s="2"/><c r="G597" s="2"/><c r="H597" s="2"/><c r="I597" s="2"/><c r="J597" s="2"/><c r="K597" s="2"/><c r="L597" s="2"/><c r="M597" s="2"/><c r="N597" s="2"/><c r="O597" s="2"/><c r="P597" s="2"/><c r="Q597" s="2"/><c r="R597" s="2"/><c r="S597" s="2"/><c r="T597" s="2"/><c r="U597" s="2"/><c r="V597" s="2"/><c r="W597" s="2"/><c r="X597" s="2"/><c r="Y597" s="2"/><c r="Z597" s="2"/></row><row r="598" spans="1:26" ht="15.75" customHeight="1" x14ac:dyDescent="0.25"><c r="A598" s="2"/><c r="B598" s="2"/><c r="C598" s="2"/><c r="D598" s="2"/><c r="E598" s="2"/><c r="F598" s="2"/><c r="G598" s="2"/><c r="H598" s="2"/><c r="I598" s="2"/><c r="J598" s="2"/><c r="K598" s="2"/><c r="L598" s="2"/><c r="M598" s="2"/><c r="N598" s="2"/><c r="O598" s="2"/><c r="P598" s="2"/><c r="Q598" s="2"/><c r="R598" s="2"/><c r="S598" s="2"/><c r="T598" s="2"/><c r="U598" s="2"/><c r="V598" s="2"/><c r="W598" s="2"/><c r="X598" s="2"/><c r="Y598" s="2"/><c r="Z598" s="2"/></row><row r="599" spans="1:26" ht="15.75" customHeight="1" x14ac:dyDescent="0.25"><c r="A599" s="2"/><c r="B599" s="2"/><c r="C599" s="2"/><c r="D599" s="2"/><c r="E599" s="2"/><c r="F599" s="2"/><c r="G599" s="2"/><c r="H599" s="2"/><c r="I599" s="2"/><c r="J599" s="2"/><c r="K599" s="2"/><c r="L599" s="2"/><c r="M599" s="2"/><c r="N599" s="2"/><c r="O599" s="2"/><c r="P599" s="2"/><c r="Q599" s="2"/><c r="R599" s="2"/><c r="S599" s="2"/><c r="T599" s="2"/><c r="U599" s="2"/><c r="V599" s="2"/><c r="W599" s="2"/><c r="X599" s="2"/><c r="Y599" s="2"/><c r="Z599" s="2"/></row><row r="600" spans="1:26" ht="15.75" customHeight="1" x14ac:dyDescent="0.25"><c r="A600" s="2"/><c r="B600" s="2"/><c r="C600" s="2"/><c r="D600" s="2"/><c r="E600" s="2"/><c r="F600" s="2"/><c r="G600" s="2"/><c r="H600" s="2"/><c r="I600" s="2"/><c r="J600" s="2"/><c r="K600" s="2"/><c r="L600" s="2"/><c r="M600" s="2"/><c r="N600" s="2"/><c r="O600" s="2"/><c r="P600" s="2"/><c r="Q600" s="2"/><c r="R600" s="2"/><c r="S600" s="2"/><c r="T600" s="2"/><c r="U600" s="2"/><c r="V600" s="2"/><c r="W600" s="2"/><c r="X600" s="2"/><c r="Y600" s="2"/><c r="Z600" s="2"/></row><row r="601" spans="1:26" ht="15.75" customHeight="1" x14ac:dyDescent="0.25"><c r="A601" s="2"/><c r="B601" s="2"/><c r="C601" s="2"/><c r="D601" s="2"/><c r="E601" s="2"/><c r="F601" s="2"/><c r="G601" s="2"/><c r="H601" s="2"/><c r="I601" s="2"/><c r="J601" s="2"/><c r="K601" s="2"/><c r="L601" s="2"/><c r="M601" s="2"/><c r="N601" s="2"/><c r="O601" s="2"/><c r="P601" s="2"/><c r="Q601" s="2"/><c r="R601" s="2"/><c r="S601" s="2"/><c r="T601" s="2"/><c r="U601" s="2"/><c r="V601" s="2"/><c r="W601" s="2"/><c r="X601" s="2"/><c r="Y601" s="2"/><c r="Z601" s="2"/></row><row r="602" spans="1:26" ht="15.75" customHeight="1" x14ac:dyDescent="0.25"><c r="A602" s="2"/><c r="B602" s="2"/><c r="C602" s="2"/><c r="D602" s="2"/><c r="E602" s="2"/><c r="F602" s="2"/><c r="G602" s="2"/><c r="H602" s="2"/><c r="I602" s="2"/><c r="J602" s="2"/><c r="K602" s="2"/><c r="L602" s="2"/><c r="M602" s="2"/><c r="N602" s="2"/><c r="O602" s="2"/><c r="P602" s="2"/><c r="Q602" s="2"/><c r="R602" s="2"/><c r="S602" s="2"/><c r="T602" s="2"/><c r="U602" s="2"/><c r="V602" s="2"/><c r="W602" s="2"/><c r="X602" s="2"/><c r="Y602" s="2"/><c r="Z602" s="2"/></row><row r="603" spans="1:26" ht="15.75" customHeight="1" x14ac:dyDescent="0.25"><c r="A603" s="2"/><c r="B603" s="2"/><c r="C603" s="2"/><c r="D603" s="2"/><c r="E603" s="2"/><c r="F603" s="2"/><c r="G603" s="2"/><c r="H603" s="2"/><c r="I603" s="2"/><c r="J603" s="2"/><c r="K603" s="2"/><c r="L603" s="2"/><c r="M603" s="2"/><c r="N603" s="2"/><c r="O603" s="2"/><c r="P603" s="2"/><c r="Q603" s="2"/><c r="R603" s="2"/><c r="S603" s="2"/><c r="T603" s="2"/><c r="U603" s="2"/><c r="V603" s="2"/><c r="W603" s="2"/><c r="X603" s="2"/><c r="Y603" s="2"/><c r="Z603" s="2"/></row><row r="604" spans="1:26" ht="15.75" customHeight="1" x14ac:dyDescent="0.25"><c r="A604" s="2"/><c r="B604" s="2"/><c r="C604" s="2"/><c r="D604" s="2"/><c r="E604" s="2"/><c r="F604" s="2"/><c r="G604" s="2"/><c r="H604" s="2"/><c r="I604" s="2"/><c r="J604" s="2"/><c r="K604" s="2"/><c r="L604" s="2"/><c r="M604" s="2"/><c r="N604" s="2"/><c r="O604" s="2"/><c r="P604" s="2"/><c r="Q604" s="2"/><c r="R604" s="2"/><c r="S604" s="2"/><c r="T604" s="2"/><c r="U604" s="2"/><c r="V604" s="2"/><c r="W604" s="2"/><c r="X604" s="2"/><c r="Y604" s="2"/><c r="Z604" s="2"/></row><row r="605" spans="1:26" ht="15.75" customHeight="1" x14ac:dyDescent="0.25"><c r="A605" s="2"/><c r="B605" s="2"/><c r="C605" s="2"/><c r="D605" s="2"/><c r="E605" s="2"/><c r="F605" s="2"/><c r="G605" s="2"/><c r="H605" s="2"/><c r="I605" s="2"/><c r="J605" s="2"/><c r="K605" s="2"/><c r="L605" s="2"/><c r="M605" s="2"/><c r="N605" s="2"/><c r="O605" s="2"/><c r="P605" s="2"/><c r="Q605" s="2"/><c r="R605" s="2"/><c r="S605" s="2"/><c r="T605" s="2"/><c r="U605" s="2"/><c r="V605" s="2"/><c r="W605" s="2"/><c r="X605" s="2"/><c r="Y605" s="2"/><c r="Z605" s="2"/></row><row r="606" spans="1:26" ht="15.75" customHeight="1" x14ac:dyDescent="0.25"><c r="A606" s="2"/><c r="B606" s="2"/><c r="C606" s="2"/><c r="D606" s="2"/><c r="E606" s="2"/><c r="F606" s="2"/><c r="G606" s="2"/><c r="H606" s="2"/><c r="I606" s="2"/><c r="J606" s="2"/><c r="K606" s="2"/><c r="L606" s="2"/><c r="M606" s="2"/><c r="N606" s="2"/><c r="O606" s="2"/><c r="P606" s="2"/><c r="Q606" s="2"/><c r="R606" s="2"/><c r="S606" s="2"/><c r="T606" s="2"/><c r="U606" s="2"/><c r="V606" s="2"/><c r="W606" s="2"/><c r="X606" s="2"/><c r="Y606" s="2"/><c r="Z606" s="2"/></row><row r="607" spans="1:26" ht="15.75" customHeight="1" x14ac:dyDescent="0.25"><c r="A607" s="2"/><c r="B607" s="2"/><c r="C607" s="2"/><c r="D607" s="2"/><c r="E607" s="2"/><c r="F607" s="2"/><c r="G607" s="2"/><c r="H607" s="2"/><c r="I607" s="2"/><c r="J607" s="2"/><c r="K607" s="2"/><c r="L607" s="2"/><c r="M607" s="2"/><c r="N607" s="2"/><c r="O607" s="2"/><c r="P607" s="2"/><c r="Q607" s="2"/><c r="R607" s="2"/><c r="S607" s="2"/><c r="T607" s="2"/><c r="U607" s="2"/><c r="V607" s="2"/><c r="W607" s="2"/><c r="X607" s="2"/><c r="Y607" s="2"/><c r="Z607" s="2"/></row><row r="608" spans="1:26" ht="15.75" customHeight="1" x14ac:dyDescent="0.25"><c r="A608" s="2"/><c r="B608" s="2"/><c r="C608" s="2"/><c r="D608" s="2"/><c r="E608" s="2"/><c r="F608" s="2"/><c r="G608" s="2"/><c r="H608" s="2"/><c r="I608" s="2"/><c r="J608" s="2"/><c r="K608" s="2"/><c r="L608" s="2"/><c r="M608" s="2"/><c r="N608" s="2"/><c r="O608" s="2"/><c r="P608" s="2"/><c r="Q608" s="2"/><c r="R608" s="2"/><c r="S608" s="2"/><c r="T608" s="2"/><c r="U608" s="2"/><c r="V608" s="2"/><c r="W608" s="2"/><c r="X608" s="2"/><c r="Y608" s="2"/><c r="Z608" s="2"/></row><row r="609" spans="1:26" ht="15.75" customHeight="1" x14ac:dyDescent="0.25"><c r="A609" s="2"/><c r="B609" s="2"/><c r="C609" s="2"/><c r="D609" s="2"/><c r="E609" s="2"/><c r="F609" s="2"/><c r="G609" s="2"/><c r="H609" s="2"/><c r="I609" s="2"/><c r="J609" s="2"/><c r="K609" s="2"/><c r="L609" s="2"/><c r="M609" s="2"/><c r="N609" s="2"/><c r="O609" s="2"/><c r="P609" s="2"/><c r="Q609" s="2"/><c r="R609" s="2"/><c r="S609" s="2"/><c r="T609" s="2"/><c r="U609" s="2"/><c r="V609" s="2"/><c r="W609" s="2"/><c r="X609" s="2"/><c r="Y609" s="2"/><c r="Z609" s="2"/></row><row r="610" spans="1:26" ht="15.75" customHeight="1" x14ac:dyDescent="0.25"><c r="A610" s="2"/><c r="B610" s="2"/><c r="C610" s="2"/><c r="D610" s="2"/><c r="E610" s="2"/><c r="F610" s="2"/><c r="G610" s="2"/><c r="H610" s="2"/><c r="I610" s="2"/><c r="J610" s="2"/><c r="K610" s="2"/><c r="L610" s="2"/><c r="M610" s="2"/><c r="N610" s="2"/><c r="O610" s="2"/><c r="P610" s="2"/><c r="Q610" s="2"/><c r="R610" s="2"/><c r="S610" s="2"/><c r="T610" s="2"/><c r="U610" s="2"/><c r="V610" s="2"/><c r="W610" s="2"/><c r="X610" s="2"/><c r="Y610" s="2"/><c r="Z610" s="2"/></row><row r="611" spans="1:26" ht="15.75" customHeight="1" x14ac:dyDescent="0.25"><c r="A611" s="2"/><c r="B611" s="2"/><c r="C611" s="2"/><c r="D611" s="2"/><c r="E611" s="2"/><c r="F611" s="2"/><c r="G611" s="2"/><c r="H611" s="2"/><c r="I611" s="2"/><c r="J611" s="2"/><c r="K611" s="2"/><c r="L611" s="2"/><c r="M611" s="2"/><c r="N611" s="2"/><c r="O611" s="2"/><c r="P611" s="2"/><c r="Q611" s="2"/><c r="R611" s="2"/><c r="S611" s="2"/><c r="T611" s="2"/><c r="U611" s="2"/><c r="V611" s="2"/><c r="W611" s="2"/><c r="X611" s="2"/><c r="Y611" s="2"/><c r="Z611" s="2"/></row><row r="612" spans="1:26" ht="15.75" customHeight="1" x14ac:dyDescent="0.25"><c r="A612" s="2"/><c r="B612" s="2"/><c r="C612" s="2"/><c r="D612" s="2"/><c r="E612" s="2"/><c r="F612" s="2"/><c r="G612" s="2"/><c r="H612" s="2"/><c r="I612" s="2"/><c r="J612" s="2"/><c r="K612" s="2"/><c r="L612" s="2"/><c r="M612" s="2"/><c r="N612" s="2"/><c r="O612" s="2"/><c r="P612" s="2"/><c r="Q612" s="2"/><c r="R612" s="2"/><c r="S612" s="2"/><c r="T612" s="2"/><c r="U612" s="2"/><c r="V612" s="2"/><c r="W612" s="2"/><c r="X612" s="2"/><c r="Y612" s="2"/><c r="Z612" s="2"/></row><row r="613" spans="1:26" ht="15.75" customHeight="1" x14ac:dyDescent="0.25"><c r="A613" s="2"/><c r="B613" s="2"/><c r="C613" s="2"/><c r="D613" s="2"/><c r="E613" s="2"/><c r="F613" s="2"/><c r="G613" s="2"/><c r="H613" s="2"/><c r="I613" s="2"/><c r="J613" s="2"/><c r="K613" s="2"/><c r="L613" s="2"/><c r="M613" s="2"/><c r="N613" s="2"/><c r="O613" s="2"/><c r="P613" s="2"/><c r="Q613" s="2"/><c r="R613" s="2"/><c r="S613" s="2"/><c r="T613" s="2"/><c r="U613" s="2"/><c r="V613" s="2"/><c r="W613" s="2"/><c r="X613" s="2"/><c r="Y613" s="2"/><c r="Z613" s="2"/></row><row r="614" spans="1:26" ht="15.75" customHeight="1" x14ac:dyDescent="0.25"><c r="A614" s="2"/><c r="B614" s="2"/><c r="C614" s="2"/><c r="D614" s="2"/><c r="E614" s="2"/><c r="F614" s="2"/><c r="G614" s="2"/><c r="H614" s="2"/><c r="I614" s="2"/><c r="J614" s="2"/><c r="K614" s="2"/><c r="L614" s="2"/><c r="M614" s="2"/><c r="N614" s="2"/><c r="O614" s="2"/><c r="P614" s="2"/><c r="Q614" s="2"/><c r="R614" s="2"/><c r="S614" s="2"/><c r="T614" s="2"/><c r="U614" s="2"/><c r="V614" s="2"/><c r="W614" s="2"/><c r="X614" s="2"/><c r="Y614" s="2"/><c r="Z614" s="2"/></row><row r="615" spans="1:26" ht="15.75" customHeight="1" x14ac:dyDescent="0.25"><c r="A615" s="2"/><c r="B615" s="2"/><c r="C615" s="2"/><c r="D615" s="2"/><c r="E615" s="2"/><c r="F615" s="2"/><c r="G615" s="2"/><c r="H615" s="2"/><c r="I615" s="2"/><c r="J615" s="2"/><c r="K615" s="2"/><c r="L615" s="2"/><c r="M615" s="2"/><c r="N615" s="2"/><c r="O615" s="2"/><c r="P615" s="2"/><c r="Q615" s="2"/><c r="R615" s="2"/><c r="S615" s="2"/><c r="T615" s="2"/><c r="U615" s="2"/><c r="V615" s="2"/><c r="W615" s="2"/><c r="X615" s="2"/><c r="Y615" s="2"/><c r="Z615" s="2"/></row><row r="616" spans="1:26" ht="15.75" customHeight="1" x14ac:dyDescent="0.25"><c r="A616" s="2"/><c r="B616" s="2"/><c r="C616" s="2"/><c r="D616" s="2"/><c r="E616" s="2"/><c r="F616" s="2"/><c r="G616" s="2"/><c r="H616" s="2"/><c r="I616" s="2"/><c r="J616" s="2"/><c r="K616" s="2"/><c r="L616" s="2"/><c r="M616" s="2"/><c r="N616" s="2"/><c r="O616" s="2"/><c r="P616" s="2"/><c r="Q616" s="2"/><c r="R616" s="2"/><c r="S616" s="2"/><c r="T616" s="2"/><c r="U616" s="2"/><c r="V616" s="2"/><c r="W616" s="2"/><c r="X616" s="2"/><c r="Y616" s="2"/><c r="Z616" s="2"/></row><row r="617" spans="1:26" ht="15.75" customHeight="1" x14ac:dyDescent="0.25"><c r="A617" s="2"/><c r="B617" s="2"/><c r="C617" s="2"/><c r="D617" s="2"/><c r="E617" s="2"/><c r="F617" s="2"/><c r="G617" s="2"/><c r="H617" s="2"/><c r="I617" s="2"/><c r="J617" s="2"/><c r="K617" s="2"/><c r="L617" s="2"/><c r="M617" s="2"/><c r="N617" s="2"/><c r="O617" s="2"/><c r="P617" s="2"/><c r="Q617" s="2"/><c r="R617" s="2"/><c r="S617" s="2"/><c r="T617" s="2"/><c r="U617" s="2"/><c r="V617" s="2"/><c r="W617" s="2"/><c r="X617" s="2"/><c r="Y617" s="2"/><c r="Z617" s="2"/></row><row r="618" spans="1:26" ht="15.75" customHeight="1" x14ac:dyDescent="0.25"><c r="A618" s="2"/><c r="B618" s="2"/><c r="C618" s="2"/><c r="D618" s="2"/><c r="E618" s="2"/><c r="F618" s="2"/><c r="G618" s="2"/><c r="H618" s="2"/><c r="I618" s="2"/><c r="J618" s="2"/><c r="K618" s="2"/><c r="L618" s="2"/><c r="M618" s="2"/><c r="N618" s="2"/><c r="O618" s="2"/><c r="P618" s="2"/><c r="Q618" s="2"/><c r="R618" s="2"/><c r="S618" s="2"/><c r="T618" s="2"/><c r="U618" s="2"/><c r="V618" s="2"/><c r="W618" s="2"/><c r="X618" s="2"/><c r="Y618" s="2"/><c r="Z618" s="2"/></row><row r="619" spans="1:26" ht="15.75" customHeight="1" x14ac:dyDescent="0.25"><c r="A619" s="2"/><c r="B619" s="2"/><c r="C619" s="2"/><c r="D619" s="2"/><c r="E619" s="2"/><c r="F619" s="2"/><c r="G619" s="2"/><c r="H619" s="2"/><c r="I619" s="2"/><c r="J619" s="2"/><c r="K619" s="2"/><c r="L619" s="2"/><c r="M619" s="2"/><c r="N619" s="2"/><c r="O619" s="2"/><c r="P619" s="2"/><c r="Q619" s="2"/><c r="R619" s="2"/><c r="S619" s="2"/><c r="T619" s="2"/><c r="U619" s="2"/><c r="V619" s="2"/><c r="W619" s="2"/><c r="X619" s="2"/><c r="Y619" s="2"/><c r="Z619" s="2"/></row><row r="620" spans="1:26" ht="15.75" customHeight="1" x14ac:dyDescent="0.25"><c r="A620" s="2"/><c r="B620" s="2"/><c r="C620" s="2"/><c r="D620" s="2"/><c r="E620" s="2"/><c r="F620" s="2"/><c r="G620" s="2"/><c r="H620" s="2"/><c r="I620" s="2"/><c r="J620" s="2"/><c r="K620" s="2"/><c r="L620" s="2"/><c r="M620" s="2"/><c r="N620" s="2"/><c r="O620" s="2"/><c r="P620" s="2"/><c r="Q620" s="2"/><c r="R620" s="2"/><c r="S620" s="2"/><c r="T620" s="2"/><c r="U620" s="2"/><c r="V620" s="2"/><c r="W620" s="2"/><c r="X620" s="2"/><c r="Y620" s="2"/><c r="Z620" s="2"/></row><row r="621" spans="1:26" ht="15.75" customHeight="1" x14ac:dyDescent="0.25"><c r="A621" s="2"/><c r="B621" s="2"/><c r="C621" s="2"/><c r="D621" s="2"/><c r="E621" s="2"/><c r="F621" s="2"/><c r="G621" s="2"/><c r="H621" s="2"/><c r="I621" s="2"/><c r="J621" s="2"/><c r="K621" s="2"/><c r="L621" s="2"/><c r="M621" s="2"/><c r="N621" s="2"/><c r="O621" s="2"/><c r="P621" s="2"/><c r="Q621" s="2"/><c r="R621" s="2"/><c r="S621" s="2"/><c r="T621" s="2"/><c r="U621" s="2"/><c r="V621" s="2"/><c r="W621" s="2"/><c r="X621" s="2"/><c r="Y621" s="2"/><c r="Z621" s="2"/></row><row r="622" spans="1:26" ht="15.75" customHeight="1" x14ac:dyDescent="0.25"><c r="A622" s="2"/><c r="B622" s="2"/><c r="C622" s="2"/><c r="D622" s="2"/><c r="E622" s="2"/><c r="F622" s="2"/><c r="G622" s="2"/><c r="H622" s="2"/><c r="I622" s="2"/><c r="J622" s="2"/><c r="K622" s="2"/><c r="L622" s="2"/><c r="M622" s="2"/><c r="N622" s="2"/><c r="O622" s="2"/><c r="P622" s="2"/><c r="Q622" s="2"/><c r="R622" s="2"/><c r="S622" s="2"/><c r="T622" s="2"/><c r="U622" s="2"/><c r="V622" s="2"/><c r="W622" s="2"/><c r="X622" s="2"/><c r="Y622" s="2"/><c r="Z622" s="2"/></row><row r="623" spans="1:26" ht="15.75" customHeight="1" x14ac:dyDescent="0.25"><c r="A623" s="2"/><c r="B623" s="2"/><c r="C623" s="2"/><c r="D623" s="2"/><c r="E623" s="2"/><c r="F623" s="2"/><c r="G623" s="2"/><c r="H623" s="2"/><c r="I623" s="2"/><c r="J623" s="2"/><c r="K623" s="2"/><c r="L623" s="2"/><c r="M623" s="2"/><c r="N623" s="2"/><c r="O623" s="2"/><c r="P623" s="2"/><c r="Q623" s="2"/><c r="R623" s="2"/><c r="S623" s="2"/><c r="T623" s="2"/><c r="U623" s="2"/><c r="V623" s="2"/><c r="W623" s="2"/><c r="X623" s="2"/><c r="Y623" s="2"/><c r="Z623" s="2"/></row><row r="624" spans="1:26" ht="15.75" customHeight="1" x14ac:dyDescent="0.25"><c r="A624" s="2"/><c r="B624" s="2"/><c r="C624" s="2"/><c r="D624" s="2"/><c r="E624" s="2"/><c r="F624" s="2"/><c r="G624" s="2"/><c r="H624" s="2"/><c r="I624" s="2"/><c r="J624" s="2"/><c r="K624" s="2"/><c r="L624" s="2"/><c r="M624" s="2"/><c r="N624" s="2"/><c r="O624" s="2"/><c r="P624" s="2"/><c r="Q624" s="2"/><c r="R624" s="2"/><c r="S624" s="2"/><c r="T624" s="2"/><c r="U624" s="2"/><c r="V624" s="2"/><c r="W624" s="2"/><c r="X624" s="2"/><c r="Y624" s="2"/><c r="Z624" s="2"/></row><row r="625" spans="1:26" ht="15.75" customHeight="1" x14ac:dyDescent="0.25"><c r="A625" s="2"/><c r="B625" s="2"/><c r="C625" s="2"/><c r="D625" s="2"/><c r="E625" s="2"/><c r="F625" s="2"/><c r="G625" s="2"/><c r="H625" s="2"/><c r="I625" s="2"/><c r="J625" s="2"/><c r="K625" s="2"/><c r="L625" s="2"/><c r="M625" s="2"/><c r="N625" s="2"/><c r="O625" s="2"/><c r="P625" s="2"/><c r="Q625" s="2"/><c r="R625" s="2"/><c r="S625" s="2"/><c r="T625" s="2"/><c r="U625" s="2"/><c r="V625" s="2"/><c r="W625" s="2"/><c r="X625" s="2"/><c r="Y625" s="2"/><c r="Z625" s="2"/></row><row r="626" spans="1:26" ht="15.75" customHeight="1" x14ac:dyDescent="0.25"><c r="A626" s="2"/><c r="B626" s="2"/><c r="C626" s="2"/><c r="D626" s="2"/><c r="E626" s="2"/><c r="F626" s="2"/><c r="G626" s="2"/><c r="H626" s="2"/><c r="I626" s="2"/><c r="J626" s="2"/><c r="K626" s="2"/><c r="L626" s="2"/><c r="M626" s="2"/><c r="N626" s="2"/><c r="O626" s="2"/><c r="P626" s="2"/><c r="Q626" s="2"/><c r="R626" s="2"/><c r="S626" s="2"/><c r="T626" s="2"/><c r="U626" s="2"/><c r="V626" s="2"/><c r="W626" s="2"/><c r="X626" s="2"/><c r="Y626" s="2"/><c r="Z626" s="2"/></row><row r="627" spans="1:26" ht="15.75" customHeight="1" x14ac:dyDescent="0.25"><c r="A627" s="2"/><c r="B627" s="2"/><c r="C627" s="2"/><c r="D627" s="2"/><c r="E627" s="2"/><c r="F627" s="2"/><c r="G627" s="2"/><c r="H627" s="2"/><c r="I627" s="2"/><c r="J627" s="2"/><c r="K627" s="2"/><c r="L627" s="2"/><c r="M627" s="2"/><c r="N627" s="2"/><c r="O627" s="2"/><c r="P627" s="2"/><c r="Q627" s="2"/><c r="R627" s="2"/><c r="S627" s="2"/><c r="T627" s="2"/><c r="U627" s="2"/><c r="V627" s="2"/><c r="W627" s="2"/><c r="X627" s="2"/><c r="Y627" s="2"/><c r="Z627" s="2"/></row><row r="628" spans="1:26" ht="15.75" customHeight="1" x14ac:dyDescent="0.25"><c r="A628" s="2"/><c r="B628" s="2"/><c r="C628" s="2"/><c r="D628" s="2"/><c r="E628" s="2"/><c r="F628" s="2"/><c r="G628" s="2"/><c r="H628" s="2"/><c r="I628" s="2"/><c r="J628" s="2"/><c r="K628" s="2"/><c r="L628" s="2"/><c r="M628" s="2"/><c r="N628" s="2"/><c r="O628" s="2"/><c r="P628" s="2"/><c r="Q628" s="2"/><c r="R628" s="2"/><c r="S628" s="2"/><c r="T628" s="2"/><c r="U628" s="2"/><c r="V628" s="2"/><c r="W628" s="2"/><c r="X628" s="2"/><c r="Y628" s="2"/><c r="Z628" s="2"/></row><row r="629" spans="1:26" ht="15.75" customHeight="1" x14ac:dyDescent="0.25"><c r="A629" s="2"/><c r="B629" s="2"/><c r="C629" s="2"/><c r="D629" s="2"/><c r="E629" s="2"/><c r="F629" s="2"/><c r="G629" s="2"/><c r="H629" s="2"/><c r="I629" s="2"/><c r="J629" s="2"/><c r="K629" s="2"/><c r="L629" s="2"/><c r="M629" s="2"/><c r="N629" s="2"/><c r="O629" s="2"/><c r="P629" s="2"/><c r="Q629" s="2"/><c r="R629" s="2"/><c r="S629" s="2"/><c r="T629" s="2"/><c r="U629" s="2"/><c r="V629" s="2"/><c r="W629" s="2"/><c r="X629" s="2"/><c r="Y629" s="2"/><c r="Z629" s="2"/></row><row r="630" spans="1:26" ht="15.75" customHeight="1" x14ac:dyDescent="0.25"><c r="A630" s="2"/><c r="B630" s="2"/><c r="C630" s="2"/><c r="D630" s="2"/><c r="E630" s="2"/><c r="F630" s="2"/><c r="G630" s="2"/><c r="H630" s="2"/><c r="I630" s="2"/><c r="J630" s="2"/><c r="K630" s="2"/><c r="L630" s="2"/><c r="M630" s="2"/><c r="N630" s="2"/><c r="O630" s="2"/><c r="P630" s="2"/><c r="Q630" s="2"/><c r="R630" s="2"/><c r="S630" s="2"/><c r="T630" s="2"/><c r="U630" s="2"/><c r="V630" s="2"/><c r="W630" s="2"/><c r="X630" s="2"/><c r="Y630" s="2"/><c r="Z630" s="2"/></row><row r="631" spans="1:26" ht="15.75" customHeight="1" x14ac:dyDescent="0.25"><c r="A631" s="2"/><c r="B631" s="2"/><c r="C631" s="2"/><c r="D631" s="2"/><c r="E631" s="2"/><c r="F631" s="2"/><c r="G631" s="2"/><c r="H631" s="2"/><c r="I631" s="2"/><c r="J631" s="2"/><c r="K631" s="2"/><c r="L631" s="2"/><c r="M631" s="2"/><c r="N631" s="2"/><c r="O631" s="2"/><c r="P631" s="2"/><c r="Q631" s="2"/><c r="R631" s="2"/><c r="S631" s="2"/><c r="T631" s="2"/><c r="U631" s="2"/><c r="V631" s="2"/><c r="W631" s="2"/><c r="X631" s="2"/><c r="Y631" s="2"/><c r="Z631" s="2"/></row><row r="632" spans="1:26" ht="15.75" customHeight="1" x14ac:dyDescent="0.25"><c r="A632" s="2"/><c r="B632" s="2"/><c r="C632" s="2"/><c r="D632" s="2"/><c r="E632" s="2"/><c r="F632" s="2"/><c r="G632" s="2"/><c r="H632" s="2"/><c r="I632" s="2"/><c r="J632" s="2"/><c r="K632" s="2"/><c r="L632" s="2"/><c r="M632" s="2"/><c r="N632" s="2"/><c r="O632" s="2"/><c r="P632" s="2"/><c r="Q632" s="2"/><c r="R632" s="2"/><c r="S632" s="2"/><c r="T632" s="2"/><c r="U632" s="2"/><c r="V632" s="2"/><c r="W632" s="2"/><c r="X632" s="2"/><c r="Y632" s="2"/><c r="Z632" s="2"/></row><row r="633" spans="1:26" ht="15.75" customHeight="1" x14ac:dyDescent="0.25"><c r="A633" s="2"/><c r="B633" s="2"/><c r="C633" s="2"/><c r="D633" s="2"/><c r="E633" s="2"/><c r="F633" s="2"/><c r="G633" s="2"/><c r="H633" s="2"/><c r="I633" s="2"/><c r="J633" s="2"/><c r="K633" s="2"/><c r="L633" s="2"/><c r="M633" s="2"/><c r="N633" s="2"/><c r="O633" s="2"/><c r="P633" s="2"/><c r="Q633" s="2"/><c r="R633" s="2"/><c r="S633" s="2"/><c r="T633" s="2"/><c r="U633" s="2"/><c r="V633" s="2"/><c r="W633" s="2"/><c r="X633" s="2"/><c r="Y633" s="2"/><c r="Z633" s="2"/></row><row r="634" spans="1:26" ht="15.75" customHeight="1" x14ac:dyDescent="0.25"><c r="A634" s="2"/><c r="B634" s="2"/><c r="C634" s="2"/><c r="D634" s="2"/><c r="E634" s="2"/><c r="F634" s="2"/><c r="G634" s="2"/><c r="H634" s="2"/><c r="I634" s="2"/><c r="J634" s="2"/><c r="K634" s="2"/><c r="L634" s="2"/><c r="M634" s="2"/><c r="N634" s="2"/><c r="O634" s="2"/><c r="P634" s="2"/><c r="Q634" s="2"/><c r="R634" s="2"/><c r="S634" s="2"/><c r="T634" s="2"/><c r="U634" s="2"/><c r="V634" s="2"/><c r="W634" s="2"/><c r="X634" s="2"/><c r="Y634" s="2"/><c r="Z634" s="2"/></row><row r="635" spans="1:26" ht="15.75" customHeight="1" x14ac:dyDescent="0.25"><c r="A635" s="2"/><c r="B635" s="2"/><c r="C635" s="2"/><c r="D635" s="2"/><c r="E635" s="2"/><c r="F635" s="2"/><c r="G635" s="2"/><c r="H635" s="2"/><c r="I635" s="2"/><c r="J635" s="2"/><c r="K635" s="2"/><c r="L635" s="2"/><c r="M635" s="2"/><c r="N635" s="2"/><c r="O635" s="2"/><c r="P635" s="2"/><c r="Q635" s="2"/><c r="R635" s="2"/><c r="S635" s="2"/><c r="T635" s="2"/><c r="U635" s="2"/><c r="V635" s="2"/><c r="W635" s="2"/><c r="X635" s="2"/><c r="Y635" s="2"/><c r="Z635" s="2"/></row><row r="636" spans="1:26" ht="15.75" customHeight="1" x14ac:dyDescent="0.25"><c r="A636" s="2"/><c r="B636" s="2"/><c r="C636" s="2"/><c r="D636" s="2"/><c r="E636" s="2"/><c r="F636" s="2"/><c r="G636" s="2"/><c r="H636" s="2"/><c r="I636" s="2"/><c r="J636" s="2"/><c r="K636" s="2"/><c r="L636" s="2"/><c r="M636" s="2"/><c r="N636" s="2"/><c r="O636" s="2"/><c r="P636" s="2"/><c r="Q636" s="2"/><c r="R636" s="2"/><c r="S636" s="2"/><c r="T636" s="2"/><c r="U636" s="2"/><c r="V636" s="2"/><c r="W636" s="2"/><c r="X636" s="2"/><c r="Y636" s="2"/><c r="Z636" s="2"/></row><row r="637" spans="1:26" ht="15.75" customHeight="1" x14ac:dyDescent="0.25"><c r="A637" s="2"/><c r="B637" s="2"/><c r="C637" s="2"/><c r="D637" s="2"/><c r="E637" s="2"/><c r="F637" s="2"/><c r="G637" s="2"/><c r="H637" s="2"/><c r="I637" s="2"/><c r="J637" s="2"/><c r="K637" s="2"/><c r="L637" s="2"/><c r="M637" s="2"/><c r="N637" s="2"/><c r="O637" s="2"/><c r="P637" s="2"/><c r="Q637" s="2"/><c r="R637" s="2"/><c r="S637" s="2"/><c r="T637" s="2"/><c r="U637" s="2"/><c r="V637" s="2"/><c r="W637" s="2"/><c r="X637" s="2"/><c r="Y637" s="2"/><c r="Z637" s="2"/></row><row r="638" spans="1:26" ht="15.75" customHeight="1" x14ac:dyDescent="0.25"><c r="A638" s="2"/><c r="B638" s="2"/><c r="C638" s="2"/><c r="D638" s="2"/><c r="E638" s="2"/><c r="F638" s="2"/><c r="G638" s="2"/><c r="H638" s="2"/><c r="I638" s="2"/><c r="J638" s="2"/><c r="K638" s="2"/><c r="L638" s="2"/><c r="M638" s="2"/><c r="N638" s="2"/><c r="O638" s="2"/><c r="P638" s="2"/><c r="Q638" s="2"/><c r="R638" s="2"/><c r="S638" s="2"/><c r="T638" s="2"/><c r="U638" s="2"/><c r="V638" s="2"/><c r="W638" s="2"/><c r="X638" s="2"/><c r="Y638" s="2"/><c r="Z638" s="2"/></row><row r="639" spans="1:26" ht="15.75" customHeight="1" x14ac:dyDescent="0.25"><c r="A639" s="2"/><c r="B639" s="2"/><c r="C639" s="2"/><c r="D639" s="2"/><c r="E639" s="2"/><c r="F639" s="2"/><c r="G639" s="2"/><c r="H639" s="2"/><c r="I639" s="2"/><c r="J639" s="2"/><c r="K639" s="2"/><c r="L639" s="2"/><c r="M639" s="2"/><c r="N639" s="2"/><c r="O639" s="2"/><c r="P639" s="2"/><c r="Q639" s="2"/><c r="R639" s="2"/><c r="S639" s="2"/><c r="T639" s="2"/><c r="U639" s="2"/><c r="V639" s="2"/><c r="W639" s="2"/><c r="X639" s="2"/><c r="Y639" s="2"/><c r="Z639" s="2"/></row><row r="640" spans="1:26" ht="15.75" customHeight="1" x14ac:dyDescent="0.25"><c r="A640" s="2"/><c r="B640" s="2"/><c r="C640" s="2"/><c r="D640" s="2"/><c r="E640" s="2"/><c r="F640" s="2"/><c r="G640" s="2"/><c r="H640" s="2"/><c r="I640" s="2"/><c r="J640" s="2"/><c r="K640" s="2"/><c r="L640" s="2"/><c r="M640" s="2"/><c r="N640" s="2"/><c r="O640" s="2"/><c r="P640" s="2"/><c r="Q640" s="2"/><c r="R640" s="2"/><c r="S640" s="2"/><c r="T640" s="2"/><c r="U640" s="2"/><c r="V640" s="2"/><c r="W640" s="2"/><c r="X640" s="2"/><c r="Y640" s="2"/><c r="Z640" s="2"/></row><row r="641" spans="1:26" ht="15.75" customHeight="1" x14ac:dyDescent="0.25"><c r="A641" s="2"/><c r="B641" s="2"/><c r="C641" s="2"/><c r="D641" s="2"/><c r="E641" s="2"/><c r="F641" s="2"/><c r="G641" s="2"/><c r="H641" s="2"/><c r="I641" s="2"/><c r="J641" s="2"/><c r="K641" s="2"/><c r="L641" s="2"/><c r="M641" s="2"/><c r="N641" s="2"/><c r="O641" s="2"/><c r="P641" s="2"/><c r="Q641" s="2"/><c r="R641" s="2"/><c r="S641" s="2"/><c r="T641" s="2"/><c r="U641" s="2"/><c r="V641" s="2"/><c r="W641" s="2"/><c r="X641" s="2"/><c r="Y641" s="2"/><c r="Z641" s="2"/></row><row r="642" spans="1:26" ht="15.75" customHeight="1" x14ac:dyDescent="0.25"><c r="A642" s="2"/><c r="B642" s="2"/><c r="C642" s="2"/><c r="D642" s="2"/><c r="E642" s="2"/><c r="F642" s="2"/><c r="G642" s="2"/><c r="H642" s="2"/><c r="I642" s="2"/><c r="J642" s="2"/><c r="K642" s="2"/><c r="L642" s="2"/><c r="M642" s="2"/><c r="N642" s="2"/><c r="O642" s="2"/><c r="P642" s="2"/><c r="Q642" s="2"/><c r="R642" s="2"/><c r="S642" s="2"/><c r="T642" s="2"/><c r="U642" s="2"/><c r="V642" s="2"/><c r="W642" s="2"/><c r="X642" s="2"/><c r="Y642" s="2"/><c r="Z642" s="2"/></row><row r="643" spans="1:26" ht="15.75" customHeight="1" x14ac:dyDescent="0.25"><c r="A643" s="2"/><c r="B643" s="2"/><c r="C643" s="2"/><c r="D643" s="2"/><c r="E643" s="2"/><c r="F643" s="2"/><c r="G643" s="2"/><c r="H643" s="2"/><c r="I643" s="2"/><c r="J643" s="2"/><c r="K643" s="2"/><c r="L643" s="2"/><c r="M643" s="2"/><c r="N643" s="2"/><c r="O643" s="2"/><c r="P643" s="2"/><c r="Q643" s="2"/><c r="R643" s="2"/><c r="S643" s="2"/><c r="T643" s="2"/><c r="U643" s="2"/><c r="V643" s="2"/><c r="W643" s="2"/><c r="X643" s="2"/><c r="Y643" s="2"/><c r="Z643" s="2"/></row><row r="644" spans="1:26" ht="15.75" customHeight="1" x14ac:dyDescent="0.25"><c r="A644" s="2"/><c r="B644" s="2"/><c r="C644" s="2"/><c r="D644" s="2"/><c r="E644" s="2"/><c r="F644" s="2"/><c r="G644" s="2"/><c r="H644" s="2"/><c r="I644" s="2"/><c r="J644" s="2"/><c r="K644" s="2"/><c r="L644" s="2"/><c r="M644" s="2"/><c r="N644" s="2"/><c r="O644" s="2"/><c r="P644" s="2"/><c r="Q644" s="2"/><c r="R644" s="2"/><c r="S644" s="2"/><c r="T644" s="2"/><c r="U644" s="2"/><c r="V644" s="2"/><c r="W644" s="2"/><c r="X644" s="2"/><c r="Y644" s="2"/><c r="Z644" s="2"/></row><row r="645" spans="1:26" ht="15.75" customHeight="1" x14ac:dyDescent="0.25"><c r="A645" s="2"/><c r="B645" s="2"/><c r="C645" s="2"/><c r="D645" s="2"/><c r="E645" s="2"/><c r="F645" s="2"/><c r="G645" s="2"/><c r="H645" s="2"/><c r="I645" s="2"/><c r="J645" s="2"/><c r="K645" s="2"/><c r="L645" s="2"/><c r="M645" s="2"/><c r="N645" s="2"/><c r="O645" s="2"/><c r="P645" s="2"/><c r="Q645" s="2"/><c r="R645" s="2"/><c r="S645" s="2"/><c r="T645" s="2"/><c r="U645" s="2"/><c r="V645" s="2"/><c r="W645" s="2"/><c r="X645" s="2"/><c r="Y645" s="2"/><c r="Z645" s="2"/></row><row r="646" spans="1:26" ht="15.75" customHeight="1" x14ac:dyDescent="0.25"><c r="A646" s="2"/><c r="B646" s="2"/><c r="C646" s="2"/><c r="D646" s="2"/><c r="E646" s="2"/><c r="F646" s="2"/><c r="G646" s="2"/><c r="H646" s="2"/><c r="I646" s="2"/><c r="J646" s="2"/><c r="K646" s="2"/><c r="L646" s="2"/><c r="M646" s="2"/><c r="N646" s="2"/><c r="O646" s="2"/><c r="P646" s="2"/><c r="Q646" s="2"/><c r="R646" s="2"/><c r="S646" s="2"/><c r="T646" s="2"/><c r="U646" s="2"/><c r="V646" s="2"/><c r="W646" s="2"/><c r="X646" s="2"/><c r="Y646" s="2"/><c r="Z646" s="2"/></row><row r="647" spans="1:26" ht="15.75" customHeight="1" x14ac:dyDescent="0.25"><c r="A647" s="2"/><c r="B647" s="2"/><c r="C647" s="2"/><c r="D647" s="2"/><c r="E647" s="2"/><c r="F647" s="2"/><c r="G647" s="2"/><c r="H647" s="2"/><c r="I647" s="2"/><c r="J647" s="2"/><c r="K647" s="2"/><c r="L647" s="2"/><c r="M647" s="2"/><c r="N647" s="2"/><c r="O647" s="2"/><c r="P647" s="2"/><c r="Q647" s="2"/><c r="R647" s="2"/><c r="S647" s="2"/><c r="T647" s="2"/><c r="U647" s="2"/><c r="V647" s="2"/><c r="W647" s="2"/><c r="X647" s="2"/><c r="Y647" s="2"/><c r="Z647" s="2"/></row><row r="648" spans="1:26" ht="15.75" customHeight="1" x14ac:dyDescent="0.25"><c r="A648" s="2"/><c r="B648" s="2"/><c r="C648" s="2"/><c r="D648" s="2"/><c r="E648" s="2"/><c r="F648" s="2"/><c r="G648" s="2"/><c r="H648" s="2"/><c r="I648" s="2"/><c r="J648" s="2"/><c r="K648" s="2"/><c r="L648" s="2"/><c r="M648" s="2"/><c r="N648" s="2"/><c r="O648" s="2"/><c r="P648" s="2"/><c r="Q648" s="2"/><c r="R648" s="2"/><c r="S648" s="2"/><c r="T648" s="2"/><c r="U648" s="2"/><c r="V648" s="2"/><c r="W648" s="2"/><c r="X648" s="2"/><c r="Y648" s="2"/><c r="Z648" s="2"/></row><row r="649" spans="1:26" ht="15.75" customHeight="1" x14ac:dyDescent="0.25"><c r="A649" s="2"/><c r="B649" s="2"/><c r="C649" s="2"/><c r="D649" s="2"/><c r="E649" s="2"/><c r="F649" s="2"/><c r="G649" s="2"/><c r="H649" s="2"/><c r="I649" s="2"/><c r="J649" s="2"/><c r="K649" s="2"/><c r="L649" s="2"/><c r="M649" s="2"/><c r="N649" s="2"/><c r="O649" s="2"/><c r="P649" s="2"/><c r="Q649" s="2"/><c r="R649" s="2"/><c r="S649" s="2"/><c r="T649" s="2"/><c r="U649" s="2"/><c r="V649" s="2"/><c r="W649" s="2"/><c r="X649" s="2"/><c r="Y649" s="2"/><c r="Z649" s="2"/></row><row r="650" spans="1:26" ht="15.75" customHeight="1" x14ac:dyDescent="0.25"><c r="A650" s="2"/><c r="B650" s="2"/><c r="C650" s="2"/><c r="D650" s="2"/><c r="E650" s="2"/><c r="F650" s="2"/><c r="G650" s="2"/><c r="H650" s="2"/><c r="I650" s="2"/><c r="J650" s="2"/><c r="K650" s="2"/><c r="L650" s="2"/><c r="M650" s="2"/><c r="N650" s="2"/><c r="O650" s="2"/><c r="P650" s="2"/><c r="Q650" s="2"/><c r="R650" s="2"/><c r="S650" s="2"/><c r="T650" s="2"/><c r="U650" s="2"/><c r="V650" s="2"/><c r="W650" s="2"/><c r="X650" s="2"/><c r="Y650" s="2"/><c r="Z650" s="2"/></row><row r="651" spans="1:26" ht="15.75" customHeight="1" x14ac:dyDescent="0.25"><c r="A651" s="2"/><c r="B651" s="2"/><c r="C651" s="2"/><c r="D651" s="2"/><c r="E651" s="2"/><c r="F651" s="2"/><c r="G651" s="2"/><c r="H651" s="2"/><c r="I651" s="2"/><c r="J651" s="2"/><c r="K651" s="2"/><c r="L651" s="2"/><c r="M651" s="2"/><c r="N651" s="2"/><c r="O651" s="2"/><c r="P651" s="2"/><c r="Q651" s="2"/><c r="R651" s="2"/><c r="S651" s="2"/><c r="T651" s="2"/><c r="U651" s="2"/><c r="V651" s="2"/><c r="W651" s="2"/><c r="X651" s="2"/><c r="Y651" s="2"/><c r="Z651" s="2"/></row><row r="652" spans="1:26" ht="15.75" customHeight="1" x14ac:dyDescent="0.25"><c r="A652" s="2"/><c r="B652" s="2"/><c r="C652" s="2"/><c r="D652" s="2"/><c r="E652" s="2"/><c r="F652" s="2"/><c r="G652" s="2"/><c r="H652" s="2"/><c r="I652" s="2"/><c r="J652" s="2"/><c r="K652" s="2"/><c r="L652" s="2"/><c r="M652" s="2"/><c r="N652" s="2"/><c r="O652" s="2"/><c r="P652" s="2"/><c r="Q652" s="2"/><c r="R652" s="2"/><c r="S652" s="2"/><c r="T652" s="2"/><c r="U652" s="2"/><c r="V652" s="2"/><c r="W652" s="2"/><c r="X652" s="2"/><c r="Y652" s="2"/><c r="Z652" s="2"/></row><row r="653" spans="1:26" ht="15.75" customHeight="1" x14ac:dyDescent="0.25"><c r="A653" s="2"/><c r="B653" s="2"/><c r="C653" s="2"/><c r="D653" s="2"/><c r="E653" s="2"/><c r="F653" s="2"/><c r="G653" s="2"/><c r="H653" s="2"/><c r="I653" s="2"/><c r="J653" s="2"/><c r="K653" s="2"/><c r="L653" s="2"/><c r="M653" s="2"/><c r="N653" s="2"/><c r="O653" s="2"/><c r="P653" s="2"/><c r="Q653" s="2"/><c r="R653" s="2"/><c r="S653" s="2"/><c r="T653" s="2"/><c r="U653" s="2"/><c r="V653" s="2"/><c r="W653" s="2"/><c r="X653" s="2"/><c r="Y653" s="2"/><c r="Z653" s="2"/></row><row r="654" spans="1:26" ht="15.75" customHeight="1" x14ac:dyDescent="0.25"><c r="A654" s="2"/><c r="B654" s="2"/><c r="C654" s="2"/><c r="D654" s="2"/><c r="E654" s="2"/><c r="F654" s="2"/><c r="G654" s="2"/><c r="H654" s="2"/><c r="I654" s="2"/><c r="J654" s="2"/><c r="K654" s="2"/><c r="L654" s="2"/><c r="M654" s="2"/><c r="N654" s="2"/><c r="O654" s="2"/><c r="P654" s="2"/><c r="Q654" s="2"/><c r="R654" s="2"/><c r="S654" s="2"/><c r="T654" s="2"/><c r="U654" s="2"/><c r="V654" s="2"/><c r="W654" s="2"/><c r="X654" s="2"/><c r="Y654" s="2"/><c r="Z654" s="2"/></row><row r="655" spans="1:26" ht="15.75" customHeight="1" x14ac:dyDescent="0.25"><c r="A655" s="2"/><c r="B655" s="2"/><c r="C655" s="2"/><c r="D655" s="2"/><c r="E655" s="2"/><c r="F655" s="2"/><c r="G655" s="2"/><c r="H655" s="2"/><c r="I655" s="2"/><c r="J655" s="2"/><c r="K655" s="2"/><c r="L655" s="2"/><c r="M655" s="2"/><c r="N655" s="2"/><c r="O655" s="2"/><c r="P655" s="2"/><c r="Q655" s="2"/><c r="R655" s="2"/><c r="S655" s="2"/><c r="T655" s="2"/><c r="U655" s="2"/><c r="V655" s="2"/><c r="W655" s="2"/><c r="X655" s="2"/><c r="Y655" s="2"/><c r="Z655" s="2"/></row><row r="656" spans="1:26" ht="15.75" customHeight="1" x14ac:dyDescent="0.25"><c r="A656" s="2"/><c r="B656" s="2"/><c r="C656" s="2"/><c r="D656" s="2"/><c r="E656" s="2"/><c r="F656" s="2"/><c r="G656" s="2"/><c r="H656" s="2"/><c r="I656" s="2"/><c r="J656" s="2"/><c r="K656" s="2"/><c r="L656" s="2"/><c r="M656" s="2"/><c r="N656" s="2"/><c r="O656" s="2"/><c r="P656" s="2"/><c r="Q656" s="2"/><c r="R656" s="2"/><c r="S656" s="2"/><c r="T656" s="2"/><c r="U656" s="2"/><c r="V656" s="2"/><c r="W656" s="2"/><c r="X656" s="2"/><c r="Y656" s="2"/><c r="Z656" s="2"/></row><row r="657" spans="1:26" ht="15.75" customHeight="1" x14ac:dyDescent="0.25"><c r="A657" s="2"/><c r="B657" s="2"/><c r="C657" s="2"/><c r="D657" s="2"/><c r="E657" s="2"/><c r="F657" s="2"/><c r="G657" s="2"/><c r="H657" s="2"/><c r="I657" s="2"/><c r="J657" s="2"/><c r="K657" s="2"/><c r="L657" s="2"/><c r="M657" s="2"/><c r="N657" s="2"/><c r="O657" s="2"/><c r="P657" s="2"/><c r="Q657" s="2"/><c r="R657" s="2"/><c r="S657" s="2"/><c r="T657" s="2"/><c r="U657" s="2"/><c r="V657" s="2"/><c r="W657" s="2"/><c r="X657" s="2"/><c r="Y657" s="2"/><c r="Z657" s="2"/></row><row r="658" spans="1:26" ht="15.75" customHeight="1" x14ac:dyDescent="0.25"><c r="A658" s="2"/><c r="B658" s="2"/><c r="C658" s="2"/><c r="D658" s="2"/><c r="E658" s="2"/><c r="F658" s="2"/><c r="G658" s="2"/><c r="H658" s="2"/><c r="I658" s="2"/><c r="J658" s="2"/><c r="K658" s="2"/><c r="L658" s="2"/><c r="M658" s="2"/><c r="N658" s="2"/><c r="O658" s="2"/><c r="P658" s="2"/><c r="Q658" s="2"/><c r="R658" s="2"/><c r="S658" s="2"/><c r="T658" s="2"/><c r="U658" s="2"/><c r="V658" s="2"/><c r="W658" s="2"/><c r="X658" s="2"/><c r="Y658" s="2"/><c r="Z658" s="2"/></row><row r="659" spans="1:26" ht="15.75" customHeight="1" x14ac:dyDescent="0.25"><c r="A659" s="2"/><c r="B659" s="2"/><c r="C659" s="2"/><c r="D659" s="2"/><c r="E659" s="2"/><c r="F659" s="2"/><c r="G659" s="2"/><c r="H659" s="2"/><c r="I659" s="2"/><c r="J659" s="2"/><c r="K659" s="2"/><c r="L659" s="2"/><c r="M659" s="2"/><c r="N659" s="2"/><c r="O659" s="2"/><c r="P659" s="2"/><c r="Q659" s="2"/><c r="R659" s="2"/><c r="S659" s="2"/><c r="T659" s="2"/><c r="U659" s="2"/><c r="V659" s="2"/><c r="W659" s="2"/><c r="X659" s="2"/><c r="Y659" s="2"/><c r="Z659" s="2"/></row><row r="660" spans="1:26" ht="15.75" customHeight="1" x14ac:dyDescent="0.25"><c r="A660" s="2"/><c r="B660" s="2"/><c r="C660" s="2"/><c r="D660" s="2"/><c r="E660" s="2"/><c r="F660" s="2"/><c r="G660" s="2"/><c r="H660" s="2"/><c r="I660" s="2"/><c r="J660" s="2"/><c r="K660" s="2"/><c r="L660" s="2"/><c r="M660" s="2"/><c r="N660" s="2"/><c r="O660" s="2"/><c r="P660" s="2"/><c r="Q660" s="2"/><c r="R660" s="2"/><c r="S660" s="2"/><c r="T660" s="2"/><c r="U660" s="2"/><c r="V660" s="2"/><c r="W660" s="2"/><c r="X660" s="2"/><c r="Y660" s="2"/><c r="Z660" s="2"/></row><row r="661" spans="1:26" ht="15.75" customHeight="1" x14ac:dyDescent="0.25"><c r="A661" s="2"/><c r="B661" s="2"/><c r="C661" s="2"/><c r="D661" s="2"/><c r="E661" s="2"/><c r="F661" s="2"/><c r="G661" s="2"/><c r="H661" s="2"/><c r="I661" s="2"/><c r="J661" s="2"/><c r="K661" s="2"/><c r="L661" s="2"/><c r="M661" s="2"/><c r="N661" s="2"/><c r="O661" s="2"/><c r="P661" s="2"/><c r="Q661" s="2"/><c r="R661" s="2"/><c r="S661" s="2"/><c r="T661" s="2"/><c r="U661" s="2"/><c r="V661" s="2"/><c r="W661" s="2"/><c r="X661" s="2"/><c r="Y661" s="2"/><c r="Z661" s="2"/></row><row r="662" spans="1:26" ht="15.75" customHeight="1" x14ac:dyDescent="0.25"><c r="A662" s="2"/><c r="B662" s="2"/><c r="C662" s="2"/><c r="D662" s="2"/><c r="E662" s="2"/><c r="F662" s="2"/><c r="G662" s="2"/><c r="H662" s="2"/><c r="I662" s="2"/><c r="J662" s="2"/><c r="K662" s="2"/><c r="L662" s="2"/><c r="M662" s="2"/><c r="N662" s="2"/><c r="O662" s="2"/><c r="P662" s="2"/><c r="Q662" s="2"/><c r="R662" s="2"/><c r="S662" s="2"/><c r="T662" s="2"/><c r="U662" s="2"/><c r="V662" s="2"/><c r="W662" s="2"/><c r="X662" s="2"/><c r="Y662" s="2"/><c r="Z662" s="2"/></row><row r="663" spans="1:26" ht="15.75" customHeight="1" x14ac:dyDescent="0.25"><c r="A663" s="2"/><c r="B663" s="2"/><c r="C663" s="2"/><c r="D663" s="2"/><c r="E663" s="2"/><c r="F663" s="2"/><c r="G663" s="2"/><c r="H663" s="2"/><c r="I663" s="2"/><c r="J663" s="2"/><c r="K663" s="2"/><c r="L663" s="2"/><c r="M663" s="2"/><c r="N663" s="2"/><c r="O663" s="2"/><c r="P663" s="2"/><c r="Q663" s="2"/><c r="R663" s="2"/><c r="S663" s="2"/><c r="T663" s="2"/><c r="U663" s="2"/><c r="V663" s="2"/><c r="W663" s="2"/><c r="X663" s="2"/><c r="Y663" s="2"/><c r="Z663" s="2"/></row><row r="664" spans="1:26" ht="15.75" customHeight="1" x14ac:dyDescent="0.25"><c r="A664" s="2"/><c r="B664" s="2"/><c r="C664" s="2"/><c r="D664" s="2"/><c r="E664" s="2"/><c r="F664" s="2"/><c r="G664" s="2"/><c r="H664" s="2"/><c r="I664" s="2"/><c r="J664" s="2"/><c r="K664" s="2"/><c r="L664" s="2"/><c r="M664" s="2"/><c r="N664" s="2"/><c r="O664" s="2"/><c r="P664" s="2"/><c r="Q664" s="2"/><c r="R664" s="2"/><c r="S664" s="2"/><c r="T664" s="2"/><c r="U664" s="2"/><c r="V664" s="2"/><c r="W664" s="2"/><c r="X664" s="2"/><c r="Y664" s="2"/><c r="Z664" s="2"/></row><row r="665" spans="1:26" ht="15.75" customHeight="1" x14ac:dyDescent="0.25"><c r="A665" s="2"/><c r="B665" s="2"/><c r="C665" s="2"/><c r="D665" s="2"/><c r="E665" s="2"/><c r="F665" s="2"/><c r="G665" s="2"/><c r="H665" s="2"/><c r="I665" s="2"/><c r="J665" s="2"/><c r="K665" s="2"/><c r="L665" s="2"/><c r="M665" s="2"/><c r="N665" s="2"/><c r="O665" s="2"/><c r="P665" s="2"/><c r="Q665" s="2"/><c r="R665" s="2"/><c r="S665" s="2"/><c r="T665" s="2"/><c r="U665" s="2"/><c r="V665" s="2"/><c r="W665" s="2"/><c r="X665" s="2"/><c r="Y665" s="2"/><c r="Z665" s="2"/></row><row r="666" spans="1:26" ht="15.75" customHeight="1" x14ac:dyDescent="0.25"><c r="A666" s="2"/><c r="B666" s="2"/><c r="C666" s="2"/><c r="D666" s="2"/><c r="E666" s="2"/><c r="F666" s="2"/><c r="G666" s="2"/><c r="H666" s="2"/><c r="I666" s="2"/><c r="J666" s="2"/><c r="K666" s="2"/><c r="L666" s="2"/><c r="M666" s="2"/><c r="N666" s="2"/><c r="O666" s="2"/><c r="P666" s="2"/><c r="Q666" s="2"/><c r="R666" s="2"/><c r="S666" s="2"/><c r="T666" s="2"/><c r="U666" s="2"/><c r="V666" s="2"/><c r="W666" s="2"/><c r="X666" s="2"/><c r="Y666" s="2"/><c r="Z666" s="2"/></row><row r="667" spans="1:26" ht="15.75" customHeight="1" x14ac:dyDescent="0.25"><c r="A667" s="2"/><c r="B667" s="2"/><c r="C667" s="2"/><c r="D667" s="2"/><c r="E667" s="2"/><c r="F667" s="2"/><c r="G667" s="2"/><c r="H667" s="2"/><c r="I667" s="2"/><c r="J667" s="2"/><c r="K667" s="2"/><c r="L667" s="2"/><c r="M667" s="2"/><c r="N667" s="2"/><c r="O667" s="2"/><c r="P667" s="2"/><c r="Q667" s="2"/><c r="R667" s="2"/><c r="S667" s="2"/><c r="T667" s="2"/><c r="U667" s="2"/><c r="V667" s="2"/><c r="W667" s="2"/><c r="X667" s="2"/><c r="Y667" s="2"/><c r="Z667" s="2"/></row><row r="668" spans="1:26" ht="15.75" customHeight="1" x14ac:dyDescent="0.25"><c r="A668" s="2"/><c r="B668" s="2"/><c r="C668" s="2"/><c r="D668" s="2"/><c r="E668" s="2"/><c r="F668" s="2"/><c r="G668" s="2"/><c r="H668" s="2"/><c r="I668" s="2"/><c r="J668" s="2"/><c r="K668" s="2"/><c r="L668" s="2"/><c r="M668" s="2"/><c r="N668" s="2"/><c r="O668" s="2"/><c r="P668" s="2"/><c r="Q668" s="2"/><c r="R668" s="2"/><c r="S668" s="2"/><c r="T668" s="2"/><c r="U668" s="2"/><c r="V668" s="2"/><c r="W668" s="2"/><c r="X668" s="2"/><c r="Y668" s="2"/><c r="Z668" s="2"/></row><row r="669" spans="1:26" ht="15.75" customHeight="1" x14ac:dyDescent="0.25"><c r="A669" s="2"/><c r="B669" s="2"/><c r="C669" s="2"/><c r="D669" s="2"/><c r="E669" s="2"/><c r="F669" s="2"/><c r="G669" s="2"/><c r="H669" s="2"/><c r="I669" s="2"/><c r="J669" s="2"/><c r="K669" s="2"/><c r="L669" s="2"/><c r="M669" s="2"/><c r="N669" s="2"/><c r="O669" s="2"/><c r="P669" s="2"/><c r="Q669" s="2"/><c r="R669" s="2"/><c r="S669" s="2"/><c r="T669" s="2"/><c r="U669" s="2"/><c r="V669" s="2"/><c r="W669" s="2"/><c r="X669" s="2"/><c r="Y669" s="2"/><c r="Z669" s="2"/></row><row r="670" spans="1:26" ht="15.75" customHeight="1" x14ac:dyDescent="0.25"><c r="A670" s="2"/><c r="B670" s="2"/><c r="C670" s="2"/><c r="D670" s="2"/><c r="E670" s="2"/><c r="F670" s="2"/><c r="G670" s="2"/><c r="H670" s="2"/><c r="I670" s="2"/><c r="J670" s="2"/><c r="K670" s="2"/><c r="L670" s="2"/><c r="M670" s="2"/><c r="N670" s="2"/><c r="O670" s="2"/><c r="P670" s="2"/><c r="Q670" s="2"/><c r="R670" s="2"/><c r="S670" s="2"/><c r="T670" s="2"/><c r="U670" s="2"/><c r="V670" s="2"/><c r="W670" s="2"/><c r="X670" s="2"/><c r="Y670" s="2"/><c r="Z670" s="2"/></row><row r="671" spans="1:26" ht="15.75" customHeight="1" x14ac:dyDescent="0.25"><c r="A671" s="2"/><c r="B671" s="2"/><c r="C671" s="2"/><c r="D671" s="2"/><c r="E671" s="2"/><c r="F671" s="2"/><c r="G671" s="2"/><c r="H671" s="2"/><c r="I671" s="2"/><c r="J671" s="2"/><c r="K671" s="2"/><c r="L671" s="2"/><c r="M671" s="2"/><c r="N671" s="2"/><c r="O671" s="2"/><c r="P671" s="2"/><c r="Q671" s="2"/><c r="R671" s="2"/><c r="S671" s="2"/><c r="T671" s="2"/><c r="U671" s="2"/><c r="V671" s="2"/><c r="W671" s="2"/><c r="X671" s="2"/><c r="Y671" s="2"/><c r="Z671" s="2"/></row><row r="672" spans="1:26" ht="15.75" customHeight="1" x14ac:dyDescent="0.25"><c r="A672" s="2"/><c r="B672" s="2"/><c r="C672" s="2"/><c r="D672" s="2"/><c r="E672" s="2"/><c r="F672" s="2"/><c r="G672" s="2"/><c r="H672" s="2"/><c r="I672" s="2"/><c r="J672" s="2"/><c r="K672" s="2"/><c r="L672" s="2"/><c r="M672" s="2"/><c r="N672" s="2"/><c r="O672" s="2"/><c r="P672" s="2"/><c r="Q672" s="2"/><c r="R672" s="2"/><c r="S672" s="2"/><c r="T672" s="2"/><c r="U672" s="2"/><c r="V672" s="2"/><c r="W672" s="2"/><c r="X672" s="2"/><c r="Y672" s="2"/><c r="Z672" s="2"/></row><row r="673" spans="1:26" ht="15.75" customHeight="1" x14ac:dyDescent="0.25"><c r="A673" s="2"/><c r="B673" s="2"/><c r="C673" s="2"/><c r="D673" s="2"/><c r="E673" s="2"/><c r="F673" s="2"/><c r="G673" s="2"/><c r="H673" s="2"/><c r="I673" s="2"/><c r="J673" s="2"/><c r="K673" s="2"/><c r="L673" s="2"/><c r="M673" s="2"/><c r="N673" s="2"/><c r="O673" s="2"/><c r="P673" s="2"/><c r="Q673" s="2"/><c r="R673" s="2"/><c r="S673" s="2"/><c r="T673" s="2"/><c r="U673" s="2"/><c r="V673" s="2"/><c r="W673" s="2"/><c r="X673" s="2"/><c r="Y673" s="2"/><c r="Z673" s="2"/></row><row r="674" spans="1:26" ht="15.75" customHeight="1" x14ac:dyDescent="0.25"><c r="A674" s="2"/><c r="B674" s="2"/><c r="C674" s="2"/><c r="D674" s="2"/><c r="E674" s="2"/><c r="F674" s="2"/><c r="G674" s="2"/><c r="H674" s="2"/><c r="I674" s="2"/><c r="J674" s="2"/><c r="K674" s="2"/><c r="L674" s="2"/><c r="M674" s="2"/><c r="N674" s="2"/><c r="O674" s="2"/><c r="P674" s="2"/><c r="Q674" s="2"/><c r="R674" s="2"/><c r="S674" s="2"/><c r="T674" s="2"/><c r="U674" s="2"/><c r="V674" s="2"/><c r="W674" s="2"/><c r="X674" s="2"/><c r="Y674" s="2"/><c r="Z674" s="2"/></row><row r="675" spans="1:26" ht="15.75" customHeight="1" x14ac:dyDescent="0.25"><c r="A675" s="2"/><c r="B675" s="2"/><c r="C675" s="2"/><c r="D675" s="2"/><c r="E675" s="2"/><c r="F675" s="2"/><c r="G675" s="2"/><c r="H675" s="2"/><c r="I675" s="2"/><c r="J675" s="2"/><c r="K675" s="2"/><c r="L675" s="2"/><c r="M675" s="2"/><c r="N675" s="2"/><c r="O675" s="2"/><c r="P675" s="2"/><c r="Q675" s="2"/><c r="R675" s="2"/><c r="S675" s="2"/><c r="T675" s="2"/><c r="U675" s="2"/><c r="V675" s="2"/><c r="W675" s="2"/><c r="X675" s="2"/><c r="Y675" s="2"/><c r="Z675" s="2"/></row><row r="676" spans="1:26" ht="15.75" customHeight="1" x14ac:dyDescent="0.25"><c r="A676" s="2"/><c r="B676" s="2"/><c r="C676" s="2"/><c r="D676" s="2"/><c r="E676" s="2"/><c r="F676" s="2"/><c r="G676" s="2"/><c r="H676" s="2"/><c r="I676" s="2"/><c r="J676" s="2"/><c r="K676" s="2"/><c r="L676" s="2"/><c r="M676" s="2"/><c r="N676" s="2"/><c r="O676" s="2"/><c r="P676" s="2"/><c r="Q676" s="2"/><c r="R676" s="2"/><c r="S676" s="2"/><c r="T676" s="2"/><c r="U676" s="2"/><c r="V676" s="2"/><c r="W676" s="2"/><c r="X676" s="2"/><c r="Y676" s="2"/><c r="Z676" s="2"/></row><row r="677" spans="1:26" ht="15.75" customHeight="1" x14ac:dyDescent="0.25"><c r="A677" s="2"/><c r="B677" s="2"/><c r="C677" s="2"/><c r="D677" s="2"/><c r="E677" s="2"/><c r="F677" s="2"/><c r="G677" s="2"/><c r="H677" s="2"/><c r="I677" s="2"/><c r="J677" s="2"/><c r="K677" s="2"/><c r="L677" s="2"/><c r="M677" s="2"/><c r="N677" s="2"/><c r="O677" s="2"/><c r="P677" s="2"/><c r="Q677" s="2"/><c r="R677" s="2"/><c r="S677" s="2"/><c r="T677" s="2"/><c r="U677" s="2"/><c r="V677" s="2"/><c r="W677" s="2"/><c r="X677" s="2"/><c r="Y677" s="2"/><c r="Z677" s="2"/></row><row r="678" spans="1:26" ht="15.75" customHeight="1" x14ac:dyDescent="0.25"><c r="A678" s="2"/><c r="B678" s="2"/><c r="C678" s="2"/><c r="D678" s="2"/><c r="E678" s="2"/><c r="F678" s="2"/><c r="G678" s="2"/><c r="H678" s="2"/><c r="I678" s="2"/><c r="J678" s="2"/><c r="K678" s="2"/><c r="L678" s="2"/><c r="M678" s="2"/><c r="N678" s="2"/><c r="O678" s="2"/><c r="P678" s="2"/><c r="Q678" s="2"/><c r="R678" s="2"/><c r="S678" s="2"/><c r="T678" s="2"/><c r="U678" s="2"/><c r="V678" s="2"/><c r="W678" s="2"/><c r="X678" s="2"/><c r="Y678" s="2"/><c r="Z678" s="2"/></row><row r="679" spans="1:26" ht="15.75" customHeight="1" x14ac:dyDescent="0.25"><c r="A679" s="2"/><c r="B679" s="2"/><c r="C679" s="2"/><c r="D679" s="2"/><c r="E679" s="2"/><c r="F679" s="2"/><c r="G679" s="2"/><c r="H679" s="2"/><c r="I679" s="2"/><c r="J679" s="2"/><c r="K679" s="2"/><c r="L679" s="2"/><c r="M679" s="2"/><c r="N679" s="2"/><c r="O679" s="2"/><c r="P679" s="2"/><c r="Q679" s="2"/><c r="R679" s="2"/><c r="S679" s="2"/><c r="T679" s="2"/><c r="U679" s="2"/><c r="V679" s="2"/><c r="W679" s="2"/><c r="X679" s="2"/><c r="Y679" s="2"/><c r="Z679" s="2"/></row><row r="680" spans="1:26" ht="15.75" customHeight="1" x14ac:dyDescent="0.25"><c r="A680" s="2"/><c r="B680" s="2"/><c r="C680" s="2"/><c r="D680" s="2"/><c r="E680" s="2"/><c r="F680" s="2"/><c r="G680" s="2"/><c r="H680" s="2"/><c r="I680" s="2"/><c r="J680" s="2"/><c r="K680" s="2"/><c r="L680" s="2"/><c r="M680" s="2"/><c r="N680" s="2"/><c r="O680" s="2"/><c r="P680" s="2"/><c r="Q680" s="2"/><c r="R680" s="2"/><c r="S680" s="2"/><c r="T680" s="2"/><c r="U680" s="2"/><c r="V680" s="2"/><c r="W680" s="2"/><c r="X680" s="2"/><c r="Y680" s="2"/><c r="Z680" s="2"/></row><row r="681" spans="1:26" ht="15.75" customHeight="1" x14ac:dyDescent="0.25"><c r="A681" s="2"/><c r="B681" s="2"/><c r="C681" s="2"/><c r="D681" s="2"/><c r="E681" s="2"/><c r="F681" s="2"/><c r="G681" s="2"/><c r="H681" s="2"/><c r="I681" s="2"/><c r="J681" s="2"/><c r="K681" s="2"/><c r="L681" s="2"/><c r="M681" s="2"/><c r="N681" s="2"/><c r="O681" s="2"/><c r="P681" s="2"/><c r="Q681" s="2"/><c r="R681" s="2"/><c r="S681" s="2"/><c r="T681" s="2"/><c r="U681" s="2"/><c r="V681" s="2"/><c r="W681" s="2"/><c r="X681" s="2"/><c r="Y681" s="2"/><c r="Z681" s="2"/></row><row r="682" spans="1:26" ht="15.75" customHeight="1" x14ac:dyDescent="0.25"><c r="A682" s="2"/><c r="B682" s="2"/><c r="C682" s="2"/><c r="D682" s="2"/><c r="E682" s="2"/><c r="F682" s="2"/><c r="G682" s="2"/><c r="H682" s="2"/><c r="I682" s="2"/><c r="J682" s="2"/><c r="K682" s="2"/><c r="L682" s="2"/><c r="M682" s="2"/><c r="N682" s="2"/><c r="O682" s="2"/><c r="P682" s="2"/><c r="Q682" s="2"/><c r="R682" s="2"/><c r="S682" s="2"/><c r="T682" s="2"/><c r="U682" s="2"/><c r="V682" s="2"/><c r="W682" s="2"/><c r="X682" s="2"/><c r="Y682" s="2"/><c r="Z682" s="2"/></row><row r="683" spans="1:26" ht="15.75" customHeight="1" x14ac:dyDescent="0.25"><c r="A683" s="2"/><c r="B683" s="2"/><c r="C683" s="2"/><c r="D683" s="2"/><c r="E683" s="2"/><c r="F683" s="2"/><c r="G683" s="2"/><c r="H683" s="2"/><c r="I683" s="2"/><c r="J683" s="2"/><c r="K683" s="2"/><c r="L683" s="2"/><c r="M683" s="2"/><c r="N683" s="2"/><c r="O683" s="2"/><c r="P683" s="2"/><c r="Q683" s="2"/><c r="R683" s="2"/><c r="S683" s="2"/><c r="T683" s="2"/><c r="U683" s="2"/><c r="V683" s="2"/><c r="W683" s="2"/><c r="X683" s="2"/><c r="Y683" s="2"/><c r="Z683" s="2"/></row><row r="684" spans="1:26" ht="15.75" customHeight="1" x14ac:dyDescent="0.25"><c r="A684" s="2"/><c r="B684" s="2"/><c r="C684" s="2"/><c r="D684" s="2"/><c r="E684" s="2"/><c r="F684" s="2"/><c r="G684" s="2"/><c r="H684" s="2"/><c r="I684" s="2"/><c r="J684" s="2"/><c r="K684" s="2"/><c r="L684" s="2"/><c r="M684" s="2"/><c r="N684" s="2"/><c r="O684" s="2"/><c r="P684" s="2"/><c r="Q684" s="2"/><c r="R684" s="2"/><c r="S684" s="2"/><c r="T684" s="2"/><c r="U684" s="2"/><c r="V684" s="2"/><c r="W684" s="2"/><c r="X684" s="2"/><c r="Y684" s="2"/><c r="Z684" s="2"/></row><row r="685" spans="1:26" ht="15.75" customHeight="1" x14ac:dyDescent="0.25"><c r="A685" s="2"/><c r="B685" s="2"/><c r="C685" s="2"/><c r="D685" s="2"/><c r="E685" s="2"/><c r="F685" s="2"/><c r="G685" s="2"/><c r="H685" s="2"/><c r="I685" s="2"/><c r="J685" s="2"/><c r="K685" s="2"/><c r="L685" s="2"/><c r="M685" s="2"/><c r="N685" s="2"/><c r="O685" s="2"/><c r="P685" s="2"/><c r="Q685" s="2"/><c r="R685" s="2"/><c r="S685" s="2"/><c r="T685" s="2"/><c r="U685" s="2"/><c r="V685" s="2"/><c r="W685" s="2"/><c r="X685" s="2"/><c r="Y685" s="2"/><c r="Z685" s="2"/></row><row r="686" spans="1:26" ht="15.75" customHeight="1" x14ac:dyDescent="0.25"><c r="A686" s="2"/><c r="B686" s="2"/><c r="C686" s="2"/><c r="D686" s="2"/><c r="E686" s="2"/><c r="F686" s="2"/><c r="G686" s="2"/><c r="H686" s="2"/><c r="I686" s="2"/><c r="J686" s="2"/><c r="K686" s="2"/><c r="L686" s="2"/><c r="M686" s="2"/><c r="N686" s="2"/><c r="O686" s="2"/><c r="P686" s="2"/><c r="Q686" s="2"/><c r="R686" s="2"/><c r="S686" s="2"/><c r="T686" s="2"/><c r="U686" s="2"/><c r="V686" s="2"/><c r="W686" s="2"/><c r="X686" s="2"/><c r="Y686" s="2"/><c r="Z686" s="2"/></row><row r="687" spans="1:26" ht="15.75" customHeight="1" x14ac:dyDescent="0.25"><c r="A687" s="2"/><c r="B687" s="2"/><c r="C687" s="2"/><c r="D687" s="2"/><c r="E687" s="2"/><c r="F687" s="2"/><c r="G687" s="2"/><c r="H687" s="2"/><c r="I687" s="2"/><c r="J687" s="2"/><c r="K687" s="2"/><c r="L687" s="2"/><c r="M687" s="2"/><c r="N687" s="2"/><c r="O687" s="2"/><c r="P687" s="2"/><c r="Q687" s="2"/><c r="R687" s="2"/><c r="S687" s="2"/><c r="T687" s="2"/><c r="U687" s="2"/><c r="V687" s="2"/><c r="W687" s="2"/><c r="X687" s="2"/><c r="Y687" s="2"/><c r="Z687" s="2"/></row><row r="688" spans="1:26" ht="15.75" customHeight="1" x14ac:dyDescent="0.25"><c r="A688" s="2"/><c r="B688" s="2"/><c r="C688" s="2"/><c r="D688" s="2"/><c r="E688" s="2"/><c r="F688" s="2"/><c r="G688" s="2"/><c r="H688" s="2"/><c r="I688" s="2"/><c r="J688" s="2"/><c r="K688" s="2"/><c r="L688" s="2"/><c r="M688" s="2"/><c r="N688" s="2"/><c r="O688" s="2"/><c r="P688" s="2"/><c r="Q688" s="2"/><c r="R688" s="2"/><c r="S688" s="2"/><c r="T688" s="2"/><c r="U688" s="2"/><c r="V688" s="2"/><c r="W688" s="2"/><c r="X688" s="2"/><c r="Y688" s="2"/><c r="Z688" s="2"/></row><row r="689" spans="1:26" ht="15.75" customHeight="1" x14ac:dyDescent="0.25"><c r="A689" s="2"/><c r="B689" s="2"/><c r="C689" s="2"/><c r="D689" s="2"/><c r="E689" s="2"/><c r="F689" s="2"/><c r="G689" s="2"/><c r="H689" s="2"/><c r="I689" s="2"/><c r="J689" s="2"/><c r="K689" s="2"/><c r="L689" s="2"/><c r="M689" s="2"/><c r="N689" s="2"/><c r="O689" s="2"/><c r="P689" s="2"/><c r="Q689" s="2"/><c r="R689" s="2"/><c r="S689" s="2"/><c r="T689" s="2"/><c r="U689" s="2"/><c r="V689" s="2"/><c r="W689" s="2"/><c r="X689" s="2"/><c r="Y689" s="2"/><c r="Z689" s="2"/></row><row r="690" spans="1:26" ht="15.75" customHeight="1" x14ac:dyDescent="0.25"><c r="A690" s="2"/><c r="B690" s="2"/><c r="C690" s="2"/><c r="D690" s="2"/><c r="E690" s="2"/><c r="F690" s="2"/><c r="G690" s="2"/><c r="H690" s="2"/><c r="I690" s="2"/><c r="J690" s="2"/><c r="K690" s="2"/><c r="L690" s="2"/><c r="M690" s="2"/><c r="N690" s="2"/><c r="O690" s="2"/><c r="P690" s="2"/><c r="Q690" s="2"/><c r="R690" s="2"/><c r="S690" s="2"/><c r="T690" s="2"/><c r="U690" s="2"/><c r="V690" s="2"/><c r="W690" s="2"/><c r="X690" s="2"/><c r="Y690" s="2"/><c r="Z690" s="2"/></row><row r="691" spans="1:26" ht="15.75" customHeight="1" x14ac:dyDescent="0.25"><c r="A691" s="2"/><c r="B691" s="2"/><c r="C691" s="2"/><c r="D691" s="2"/><c r="E691" s="2"/><c r="F691" s="2"/><c r="G691" s="2"/><c r="H691" s="2"/><c r="I691" s="2"/><c r="J691" s="2"/><c r="K691" s="2"/><c r="L691" s="2"/><c r="M691" s="2"/><c r="N691" s="2"/><c r="O691" s="2"/><c r="P691" s="2"/><c r="Q691" s="2"/><c r="R691" s="2"/><c r="S691" s="2"/><c r="T691" s="2"/><c r="U691" s="2"/><c r="V691" s="2"/><c r="W691" s="2"/><c r="X691" s="2"/><c r="Y691" s="2"/><c r="Z691" s="2"/></row><row r="692" spans="1:26" ht="15.75" customHeight="1" x14ac:dyDescent="0.25"><c r="A692" s="2"/><c r="B692" s="2"/><c r="C692" s="2"/><c r="D692" s="2"/><c r="E692" s="2"/><c r="F692" s="2"/><c r="G692" s="2"/><c r="H692" s="2"/><c r="I692" s="2"/><c r="J692" s="2"/><c r="K692" s="2"/><c r="L692" s="2"/><c r="M692" s="2"/><c r="N692" s="2"/><c r="O692" s="2"/><c r="P692" s="2"/><c r="Q692" s="2"/><c r="R692" s="2"/><c r="S692" s="2"/><c r="T692" s="2"/><c r="U692" s="2"/><c r="V692" s="2"/><c r="W692" s="2"/><c r="X692" s="2"/><c r="Y692" s="2"/><c r="Z692" s="2"/></row><row r="693" spans="1:26" ht="15.75" customHeight="1" x14ac:dyDescent="0.25"><c r="A693" s="2"/><c r="B693" s="2"/><c r="C693" s="2"/><c r="D693" s="2"/><c r="E693" s="2"/><c r="F693" s="2"/><c r="G693" s="2"/><c r="H693" s="2"/><c r="I693" s="2"/><c r="J693" s="2"/><c r="K693" s="2"/><c r="L693" s="2"/><c r="M693" s="2"/><c r="N693" s="2"/><c r="O693" s="2"/><c r="P693" s="2"/><c r="Q693" s="2"/><c r="R693" s="2"/><c r="S693" s="2"/><c r="T693" s="2"/><c r="U693" s="2"/><c r="V693" s="2"/><c r="W693" s="2"/><c r="X693" s="2"/><c r="Y693" s="2"/><c r="Z693" s="2"/></row><row r="694" spans="1:26" ht="15.75" customHeight="1" x14ac:dyDescent="0.25"><c r="A
[truncated: 177,829 more chars]
