# Supplementary material for: Déjà Vu in Merodon Taxonomy (Diptera: Syrphidae): Unveiling Hidden Species Inside Merodon caudatus and M. ottomanus Taxa
Source: Insects. 2025 Sep 28;16(10):1009. doi: 10.3390/insects16101009 (PMC12563486; doi:10.3390/insects16101009)
Supplement: Supplementary file 1 [file insects-16-01009-s001.zip › insects-3853383-supplementary/xl/worksheets/sheet2.xml]

<?xml version="1.0" encoding="UTF-8" standalone="yes"?>
<worksheet xmlns="http://schemas.openxmlformats.org/spreadsheetml/2006/main" xmlns:r="http://schemas.openxmlformats.org/officeDocument/2006/relationships" xmlns:mc="http://schemas.openxmlformats.org/markup-compatibility/2006" mc:Ignorable="x14ac xr xr2 xr3" xmlns:x14ac="http://schemas.microsoft.com/office/spreadsheetml/2009/9/ac" xmlns:xr="http://schemas.microsoft.com/office/spreadsheetml/2014/revision" xmlns:xr2="http://schemas.microsoft.com/office/spreadsheetml/2015/revision2" xmlns:xr3="http://schemas.microsoft.com/office/spreadsheetml/2016/revision3" xr:uid="{00000000-0001-0000-0100-000000000000}"><dimension ref="A21:A1000"/><sheetViews><sheetView workbookViewId="0"/></sheetViews><sheetFormatPr defaultColWidth="14.42578125" defaultRowHeight="15" customHeight="1" x14ac:dyDescent="0.25"/><cols><col min="1" max="26" width="8.7109375" customWidth="1"/></cols><sheetData><row r="21" ht="15.75" customHeight="1" x14ac:dyDescent="0.25"/><row r="22" ht="15.75" customHeight="1" x14ac:dyDescent="0.25"/><row r="23" ht="15.75" customHeight="1" x14ac:dyDescent="0.25"/><row r="24" ht="15.75" customHeight="1" x14ac:dyDescent="0.25"/><row r="25" ht="15.75" customHeight="1" x14ac:dyDescent="0.25"/><row r="26" ht="15.75" customHeight="1" x14ac:dyDescent="0.25"/><row r="27" ht="15.75" customHeight="1" x14ac:dyDescent="0.25"/><row r="28" ht="15.75" customHeight="1" x14ac:dyDescent="0.25"/><row r="29" ht="15.75" customHeight="1" x14ac:dyDescent="0.25"/><row r="30" ht="15.75" customHeight="1" x14ac:dyDescent="0.25"/><row r="31" ht="15.75" customHeight="1" x14ac:dyDescent="0.25"/><row r="32" ht="15.75" customHeight="1" x14ac:dyDescent="0.25"/><row r="33" ht="15.75" customHeight="1" x14ac:dyDescent="0.25"/><row r="34" ht="15.75" customHeight="1" x14ac:dyDescent="0.25"/><row r="35" ht="15.75" customHeight="1" x14ac:dyDescent="0.25"/><row r="36" ht="15.75" customHeight="1" x14ac:dyDescent="0.25"/><row r="37" ht="15.75" customHeight="1" x14ac:dyDescent="0.25"/><row r="38" ht="15.75" customHeight="1" x14ac:dyDescent="0.25"/><row r="39" ht="15.75" customHeight="1" x14ac:dyDescent="0.25"/><row r="40" ht="15.75" customHeight="1" x14ac:dyDescent="0.25"/><row r="41" ht="15.75" customHeight="1" x14ac:dyDescent="0.25"/><row r="42" ht="15.75" customHeight="1" x14ac:dyDescent="0.25"/><row r="43" ht="15.75" customHeight="1" x14ac:dyDescent="0.25"/><row r="44" ht="15.75" customHeight="1" x14ac:dyDescent="0.25"/><row r="45" ht="15.75" customHeight="1" x14ac:dyDescent="0.25"/><row r="46" ht="15.75" customHeight="1" x14ac:dyDescent="0.25"/><row r="47" ht="15.75" customHeight="1" x14ac:dyDescent="0.25"/><row r="48" ht="15.75" customHeight="1" x14ac:dyDescent="0.25"/><row r="49" ht="15.75" customHeight="1" x14ac:dyDescent="0.25"/><row r="50" ht="15.75" customHeight="1" x14ac:dyDescent="0.25"/><row r="51" ht="15.75" customHeight="1" x14ac:dyDescent="0.25"/><row r="52" ht="15.75" customHeight="1" x14ac:dyDescent="0.25"/><row r="53" ht="15.75" customHeight="1" x14ac:dyDescent="0.25"/><row r="54" ht="15.75" customHeight="1" x14ac:dyDescent="0.25"/><row r="55" ht="15.75" customHeight="1" x14ac:dyDescent="0.25"/><row r="56" ht="15.75" customHeight="1" x14ac:dyDescent="0.25"/><row r="57" ht="15.75" customHeight="1" x14ac:dyDescent="0.25"/><row r="58" ht="15.75" customHeight="1" x14ac:dyDescent="0.25"/><row r="59" ht="15.75" customHeight="1" x14ac:dyDescent="0.25"/><row r="60" ht="15.75" customHeight="1" x14ac:dyDescent="0.25"/><row r="61" ht="15.75" customHeight="1" x14ac:dyDescent="0.25"/><row r="62" ht="15.75" customHeight="1" x14ac:dyDescent="0.25"/><row r="63" ht="15.75" customHeight="1" x14ac:dyDescent="0.25"/><row r="64" ht="15.75" customHeight="1" x14ac:dyDescent="0.25"/><row r="65" ht="15.75" customHeight="1" x14ac:dyDescent="0.25"/><row r="66" ht="15.75" customHeight="1" x14ac:dyDescent="0.25"/><row r="67" ht="15.75" customHeight="1" x14ac:dyDescent="0.25"/><row r="68" ht="15.75" customHeight="1" x14ac:dyDescent="0.25"/><row r="69" ht="15.75" customHeight="1" x14ac:dyDescent="0.25"/><row r="70" ht="15.75" customHeight="1" x14ac:dyDescent="0.25"/><row r="71" ht="15.75" customHeight="1" x14ac:dyDescent="0.25"/><row r="72" ht="15.75" customHeight="1" x14ac:dyDescent="0.25"/><row r="73" ht="15.75" customHeight="1" x14ac:dyDescent="0.25"/><row r="74" ht="15.75" customHeight="1" x14ac:dyDescent="0.25"/><row r="75" ht="15.75" customHeight="1" x14ac:dyDescent="0.25"/><row r="76" ht="15.75" customHeight="1" x14ac:dyDescent="0.25"/><row r="77" ht="15.75" customHeight="1" x14ac:dyDescent="0.25"/><row r="78" ht="15.75" customHeight="1" x14ac:dyDescent="0.25"/><row r="79" ht="15.75" customHeight="1" x14ac:dyDescent="0.25"/><row r="80" ht="15.75" customHeight="1" x14ac:dyDescent="0.25"/><row r="81" ht="15.75" customHeight="1" x14ac:dyDescent="0.25"/><row r="82" ht="15.75" customHeight="1" x14ac:dyDescent="0.25"/><row r="83" ht="15.75" customHeight="1" x14ac:dyDescent="0.25"/><row r="84" ht="15.75" customHeight="1" x14ac:dyDescent="0.25"/><row r="85" ht="15.75" customHeight="1" x14ac:dyDescent="0.25"/><row r="86" ht="15.75" customHeight="1" x14ac:dyDescent="0.25"/><row r="87" ht="15.75" customHeight="1" x14ac:dyDescent="0.25"/><row r="88" ht="15.75" customHeight="1" x14ac:dyDescent="0.25"/><row r="89" ht="15.75" customHeight="1" x14ac:dyDescent="0.25"/><row r="90" ht="15.75" customHeight="1" x14ac:dyDescent="0.25"/><row r="91" ht="15.75" customHeight="1" x14ac:dyDescent="0.25"/><row r="92" ht="15.75" customHeight="1" x14ac:dyDescent="0.25"/><row r="93" ht="15.75" customHeight="1" x14ac:dyDescent="0.25"/><row r="94" ht="15.75" customHeight="1" x14ac:dyDescent="0.25"/><row r="95" ht="15.75" customHeight="1" x14ac:dyDescent="0.25"/><row r="96" ht="15.75" customHeight="1" x14ac:dyDescent="0.25"/><row r="97" ht="15.75" customHeight="1" x14ac:dyDescent="0.25"/><row r="98" ht="15.75" customHeight="1" x14ac:dyDescent="0.25"/><row r="99" ht="15.75" customHeight="1" x14ac:dyDescent="0.25"/><row r="100" ht="15.75" customHeight="1" x14ac:dyDescent="0.25"/><row r="101" ht="15.75" customHeight="1" x14ac:dyDescent="0.25"/><row r="102" ht="15.75" customHeight="1" x14ac:dyDescent="0.25"/><row r="103" ht="15.75" customHeight="1" x14ac:dyDescent="0.25"/><row r="104" ht="15.75" customHeight="1" x14ac:dyDescent="0.25"/><row r="105" ht="15.75" customHeight="1" x14ac:dyDescent="0.25"/><row r="106" ht="15.75" customHeight="1" x14ac:dyDescent="0.25"/><row r="107" ht="15.75" customHeight="1" x14ac:dyDescent="0.25"/><row r="108" ht="15.75" customHeight="1" x14ac:dyDescent="0.25"/><row r="109" ht="15.75" customHeight="1" x14ac:dyDescent="0.25"/><row r="110" ht="15.75" customHeight="1" x14ac:dyDescent="0.25"/><row r="111" ht="15.75" customHeight="1" x14ac:dyDescent="0.25"/><row r="112" ht="15.75" customHeight="1" x14ac:dyDescent="0.25"/><row r="113" ht="15.75" customHeight="1" x14ac:dyDescent="0.25"/><row r="114" ht="15.75" customHeight="1" x14ac:dyDescent="0.25"/><row r="115" ht="15.75" customHeight="1" x14ac:dyDescent="0.25"/><row r="116" ht="15.75" customHeight="1" x14ac:dyDescent="0.25"/><row r="117" ht="15.75" customHeight="1" x14ac:dyDescent="0.25"/><row r="118" ht="15.75" customHeight="1" x14ac:dyDescent="0.25"/><row r="119" ht="15.75" customHeight="1" x14ac:dyDescent="0.25"/><row r="120" ht="15.75" customHeight="1" x14ac:dyDescent="0.25"/><row r="121" ht="15.75" customHeight="1" x14ac:dyDescent="0.25"/><row r="122" ht="15.75" customHeight="1" x14ac:dyDescent="0.25"/><row r="123" ht="15.75" customHeight="1" x14ac:dyDescent="0.25"/><row r="124" ht="15.75" customHeight="1" x14ac:dyDescent="0.25"/><row r="125" ht="15.75" customHeight="1" x14ac:dyDescent="0.25"/><row r="126" ht="15.75" customHeight="1" x14ac:dyDescent="0.25"/><row r="127" ht="15.75" customHeight="1" x14ac:dyDescent="0.25"/><row r="128" ht="15.75" customHeight="1" x14ac:dyDescent="0.25"/><row r="129" ht="15.75" customHeight="1" x14ac:dyDescent="0.25"/><row r="130" ht="15.75" customHeight="1" x14ac:dyDescent="0.25"/><row r="131" ht="15.75" customHeight="1" x14ac:dyDescent="0.25"/><row r="132" ht="15.75" customHeight="1" x14ac:dyDescent="0.25"/><row r="133" ht="15.75" customHeight="1" x14ac:dyDescent="0.25"/><row r="134" ht="15.75" customHeight="1" x14ac:dyDescent="0.25"/><row r="135" ht="15.75" customHeight="1" x14ac:dyDescent="0.25"/><row r="136" ht="15.75" customHeight="1" x14ac:dyDescent="0.25"/><row r="137" ht="15.75" customHeight="1" x14ac:dyDescent="0.25"/><row r="138" ht="15.75" customHeight="1" x14ac:dyDescent="0.25"/><row r="139" ht="15.75" customHeight="1" x14ac:dyDescent="0.25"/><row r="140" ht="15.75" customHeight="1" x14ac:dyDescent="0.25"/><row r="141" ht="15.75" customHeight="1" x14ac:dyDescent="0.25"/><row r="142" ht="15.75" customHeight="1" x14ac:dyDescent="0.25"/><row r="143" ht="15.75" customHeight="1" x14ac:dyDescent="0.25"/><row r="144" ht="15.75" customHeight="1" x14ac:dyDescent="0.25"/><row r="145" ht="15.75" customHeight="1" x14ac:dyDescent="0.25"/><row r="146" ht="15.75" customHeight="1" x14ac:dyDescent="0.25"/><row r="147" ht="15.75" customHeight="1" x14ac:dyDescent="0.25"/><row r="148" ht="15.75" customHeight="1" x14ac:dyDescent="0.25"/><row r="149" ht="15.75" customHeight="1" x14ac:dyDescent="0.25"/><row r="150" ht="15.75" customHeight="1" x14ac:dyDescent="0.25"/><row r="151" ht="15.75" customHeight="1" x14ac:dyDescent="0.25"/><row r="152" ht="15.75" customHeight="1" x14ac:dyDescent="0.25"/><row r="153" ht="15.75" customHeight="1" x14ac:dyDescent="0.25"/><row r="154" ht="15.75" customHeight="1" x14ac:dyDescent="0.25"/><row r="155" ht="15.75" customHeight="1" x14ac:dyDescent="0.25"/><row r="156" ht="15.75" customHeight="1" x14ac:dyDescent="0.25"/><row r="157" ht="15.75" customHeight="1" x14ac:dyDescent="0.25"/><row r="158" ht="15.75" customHeight="1" x14ac:dyDescent="0.25"/><row r="159" ht="15.75" customHeight="1" x14ac:dyDescent="0.25"/><row r="160" ht="15.75" customHeight="1" x14ac:dyDescent="0.25"/><row r="161" ht="15.75" customHeight="1" x14ac:dyDescent="0.25"/><row r="162" ht="15.75" customHeight="1" x14ac:dyDescent="0.25"/><row r="163" ht="15.75" customHeight="1" x14ac:dyDescent="0.25"/><row r="164" ht="15.75" customHeight="1" x14ac:dyDescent="0.25"/><row r="165" ht="15.75" customHeight="1" x14ac:dyDescent="0.25"/><row r="166" ht="15.75" customHeight="1" x14ac:dyDescent="0.25"/><row r="167" ht="15.75" customHeight="1" x14ac:dyDescent="0.25"/><row r="168" ht="15.75" customHeight="1" x14ac:dyDescent="0.25"/><row r="169" ht="15.75" customHeight="1" x14ac:dyDescent="0.25"/><row r="170" ht="15.75" customHeight="1" x14ac:dyDescent="0.25"/><row r="171" ht="15.75" customHeight="1" x14ac:dyDescent="0.25"/><row r="172" ht="15.75" customHeight="1" x14ac:dyDescent="0.25"/><row r="173" ht="15.75" customHeight="1" x14ac:dyDescent="0.25"/><row r="174" ht="15.75" customHeight="1" x14ac:dyDescent="0.25"/><row r="175" ht="15.75" customHeight="1" x14ac:dyDescent="0.25"/><row r="176" ht="15.75" customHeight="1" x14ac:dyDescent="0.25"/><row r="177" ht="15.75" customHeight="1" x14ac:dyDescent="0.25"/><row r="178" ht="15.75" customHeight="1" x14ac:dyDescent="0.25"/><row r="179" ht="15.75" customHeight="1" x14ac:dyDescent="0.25"/><row r="180" ht="15.75" customHeight="1" x14ac:dyDescent="0.25"/><row r="181" ht="15.75" customHeight="1" x14ac:dyDescent="0.25"/><row r="182" ht="15.75" customHeight="1" x14ac:dyDescent="0.25"/><row r="183" ht="15.75" customHeight="1" x14ac:dyDescent="0.25"/><row r="184" ht="15.75" customHeight="1" x14ac:dyDescent="0.25"/><row r="185" ht="15.75" customHeight="1" x14ac:dyDescent="0.25"/><row r="186" ht="15.75" customHeight="1" x14ac:dyDescent="0.25"/><row r="187" ht="15.75" customHeight="1" x14ac:dyDescent="0.25"/><row r="188" ht="15.75" customHeight="1" x14ac:dyDescent="0.25"/><row r="189" ht="15.75" customHeight="1" x14ac:dyDescent="0.25"/><row r="190" ht="15.75" customHeight="1" x14ac:dyDescent="0.25"/><row r="191" ht="15.75" customHeight="1" x14ac:dyDescent="0.25"/><row r="192" ht="15.75" customHeight="1" x14ac:dyDescent="0.25"/><row r="193" ht="15.75" customHeight="1" x14ac:dyDescent="0.25"/><row r="194" ht="15.75" customHeight="1" x14ac:dyDescent="0.25"/><row r="195" ht="15.75" customHeight="1" x14ac:dyDescent="0.25"/><row r="196" ht="15.75" customHeight="1" x14ac:dyDescent="0.25"/><row r="197" ht="15.75" customHeight="1" x14ac:dyDescent="0.25"/><row r="198" ht="15.75" customHeight="1" x14ac:dyDescent="0.25"/><row r="199" ht="15.75" customHeight="1" x14ac:dyDescent="0.25"/><row r="200" ht="15.75" customHeight="1" x14ac:dyDescent="0.25"/><row r="201" ht="15.75" customHeight="1" x14ac:dyDescent="0.25"/><row r="202" ht="15.75" customHeight="1" x14ac:dyDescent="0.25"/><row r="203" ht="15.75" customHeight="1" x14ac:dyDescent="0.25"/><row r="204" ht="15.75" customHeight="1" x14ac:dyDescent="0.25"/><row r="205" ht="15.75" customHeight="1" x14ac:dyDescent="0.25"/><row r="206" ht="15.75" customHeight="1" x14ac:dyDescent="0.25"/><row r="207" ht="15.75" customHeight="1" x14ac:dyDescent="0.25"/><row r="208" ht="15.75" customHeight="1" x14ac:dyDescent="0.25"/><row r="209" ht="15.75" customHeight="1" x14ac:dyDescent="0.25"/><row r="210" ht="15.75" customHeight="1" x14ac:dyDescent="0.25"/><row r="211" ht="15.75" customHeight="1" x14ac:dyDescent="0.25"/><row r="212" ht="15.75" customHeight="1" x14ac:dyDescent="0.25"/><row r="213" ht="15.75" customHeight="1" x14ac:dyDescent="0.25"/><row r="214" ht="15.75" customHeight="1" x14ac:dyDescent="0.25"/><row r="215" ht="15.75" customHeight="1" x14ac:dyDescent="0.25"/><row r="216" ht="15.75" customHeight="1" x14ac:dyDescent="0.25"/><row r="217" ht="15.75" customHeight="1" x14ac:dyDescent="0.25"/><row r="218" ht="15.75" customHeight="1" x14ac:dyDescent="0.25"/><row r="219" ht="15.75" customHeight="1" x14ac:dyDescent="0.25"/><row r="220" ht="15.75" customHeight="1" x14ac:dyDescent="0.25"/><row r="221" ht="15.75" customHeight="1" x14ac:dyDescent="0.25"/><row r="222" ht="15.75" customHeight="1" x14ac:dyDescent="0.25"/><row r="223" ht="15.75" customHeight="1" x14ac:dyDescent="0.25"/><row r="224" ht="15.75" customHeight="1" x14ac:dyDescent="0.25"/><row r="225" ht="15.75" customHeight="1" x14ac:dyDescent="0.25"/><row r="226" ht="15.75" customHeight="1" x14ac:dyDescent="0.25"/><row r="227" ht="15.75" customHeight="1" x14ac:dyDescent="0.25"/><row r="228" ht="15.75" customHeight="1" x14ac:dyDescent="0.25"/><row r="229" ht="15.75" customHeight="1" x14ac:dyDescent="0.25"/><row r="230" ht="15.75" customHeight="1" x14ac:dyDescent="0.25"/><row r="231" ht="15.75" customHeight="1" x14ac:dyDescent="0.25"/><row r="232" ht="15.75" customHeight="1" x14ac:dyDescent="0.25"/><row r="233" ht="15.75" customHeight="1" x14ac:dyDescent="0.25"/><row r="234" ht="15.75" customHeight="1" x14ac:dyDescent="0.25"/><row r="235" ht="15.75" customHeight="1" x14ac:dyDescent="0.25"/><row r="236" ht="15.75" customHeight="1" x14ac:dyDescent="0.25"/><row r="237" ht="15.75" customHeight="1" x14ac:dyDescent="0.25"/><row r="238" ht="15.75" customHeight="1" x14ac:dyDescent="0.25"/><row r="239" ht="15.75" customHeight="1" x14ac:dyDescent="0.25"/><row r="240" ht="15.75" customHeight="1" x14ac:dyDescent="0.25"/><row r="241" ht="15.75" customHeight="1" x14ac:dyDescent="0.25"/><row r="242" ht="15.75" customHeight="1" x14ac:dyDescent="0.25"/><row r="243" ht="15.75" customHeight="1" x14ac:dyDescent="0.25"/><row r="244" ht="15.75" customHeight="1" x14ac:dyDescent="0.25"/><row r="245" ht="15.75" customHeight="1" x14ac:dyDescent="0.25"/><row r="246" ht="15.75" customHeight="1" x14ac:dyDescent="0.25"/><row r="247" ht="15.75" customHeight="1" x14ac:dyDescent="0.25"/><row r="248" ht="15.75" customHeight="1" x14ac:dyDescent="0.25"/><row r="249" ht="15.75" customHeight="1" x14ac:dyDescent="0.25"/><row r="250" ht="15.75" customHeight="1" x14ac:dyDescent="0.25"/><row r="251" ht="15.75" customHeight="1" x14ac:dyDescent="0.25"/><row r="252" ht="15.75" customHeight="1" x14ac:dyDescent="0.25"/><row r="253" ht="15.75" customHeight="1" x14ac:dyDescent="0.25"/><row r="254" ht="15.75" customHeight="1" x14ac:dyDescent="0.25"/><row r="255" ht="15.75" customHeight="1" x14ac:dyDescent="0.25"/><row r="256" ht="15.75" customHeight="1" x14ac:dyDescent="0.25"/><row r="257" ht="15.75" customHeight="1" x14ac:dyDescent="0.25"/><row r="258" ht="15.75" customHeight="1" x14ac:dyDescent="0.25"/><row r="259" ht="15.75" customHeight="1" x14ac:dyDescent="0.25"/><row r="260" ht="15.75" customHeight="1" x14ac:dyDescent="0.25"/><row r="261" ht="15.75" customHeight="1" x14ac:dyDescent="0.25"/><row r="262" ht="15.75" customHeight="1" x14ac:dyDescent="0.25"/><row r="263" ht="15.75" customHeight="1" x14ac:dyDescent="0.25"/><row r="264" ht="15.75" customHeight="1" x14ac:dyDescent="0.25"/><row r="265" ht="15.75" customHeight="1" x14ac:dyDescent="0.25"/><row r="266" ht="15.75" customHeight="1" x14ac:dyDescent="0.25"/><row r="267" ht="15.75" customHeight="1" x14ac:dyDescent="0.25"/><row r="268" ht="15.75" customHeight="1" x14ac:dyDescent="0.25"/><row r="269" ht="15.75" customHeight="1" x14ac:dyDescent="0.25"/><row r="270" ht="15.75" customHeight="1" x14ac:dyDescent="0.25"/><row r="271" ht="15.75" customHeight="1" x14ac:dyDescent="0.25"/><row r="272" ht="15.75" customHeight="1" x14ac:dyDescent="0.25"/><row r="273" ht="15.75" customHeight="1" x14ac:dyDescent="0.25"/><row r="274" ht="15.75" customHeight="1" x14ac:dyDescent="0.25"/><row r="275" ht="15.75" customHeight="1" x14ac:dyDescent="0.25"/><row r="276" ht="15.75" customHeight="1" x14ac:dyDescent="0.25"/><row r="277" ht="15.75" customHeight="1" x14ac:dyDescent="0.25"/><row r="278" ht="15.75" customHeight="1" x14ac:dyDescent="0.25"/><row r="279" ht="15.75" customHeight="1" x14ac:dyDescent="0.25"/><row r="280" ht="15.75" customHeight="1" x14ac:dyDescent="0.25"/><row r="281" ht="15.75" customHeight="1" x14ac:dyDescent="0.25"/><row r="282" ht="15.75" customHeight="1" x14ac:dyDescent="0.25"/><row r="283" ht="15.75" customHeight="1" x14ac:dyDescent="0.25"/><row r="284" ht="15.75" customHeight="1" x14ac:dyDescent="0.25"/><row r="285" ht="15.75" customHeight="1" x14ac:dyDescent="0.25"/><row r="286" ht="15.75" customHeight="1" x14ac:dyDescent="0.25"/><row r="287" ht="15.75" customHeight="1" x14ac:dyDescent="0.25"/><row r="288" ht="15.75" customHeight="1" x14ac:dyDescent="0.25"/><row r="289" ht="15.75" customHeight="1" x14ac:dyDescent="0.25"/><row r="290" ht="15.75" customHeight="1" x14ac:dyDescent="0.25"/><row r="291" ht="15.75" customHeight="1" x14ac:dyDescent="0.25"/><row r="292" ht="15.75" customHeight="1" x14ac:dyDescent="0.25"/><row r="293" ht="15.75" customHeight="1" x14ac:dyDescent="0.25"/><row r="294" ht="15.75" customHeight="1" x14ac:dyDescent="0.25"/><row r="295" ht="15.75" customHeight="1" x14ac:dyDescent="0.25"/><row r="296" ht="15.75" customHeight="1" x14ac:dyDescent="0.25"/><row r="297" ht="15.75" customHeight="1" x14ac:dyDescent="0.25"/><row r="298" ht="15.75" customHeight="1" x14ac:dyDescent="0.25"/><row r="299" ht="15.75" customHeight="1" x14ac:dyDescent="0.25"/><row r="300" ht="15.75" customHeight="1" x14ac:dyDescent="0.25"/><row r="301" ht="15.75" customHeight="1" x14ac:dyDescent="0.25"/><row r="302" ht="15.75" customHeight="1" x14ac:dyDescent="0.25"/><row r="303" ht="15.75" customHeight="1" x14ac:dyDescent="0.25"/><row r="304" ht="15.75" customHeight="1" x14ac:dyDescent="0.25"/><row r="305" ht="15.75" customHeight="1" x14ac:dyDescent="0.25"/><row r="306" ht="15.75" customHeight="1" x14ac:dyDescent="0.25"/><row r="307" ht="15.75" customHeight="1" x14ac:dyDescent="0.25"/><row r="308" ht="15.75" customHeight="1" x14ac:dyDescent="0.25"/><row r="309" ht="15.75" customHeight="1" x14ac:dyDescent="0.25"/><row r="310" ht="15.75" customHeight="1" x14ac:dyDescent="0.25"/><row r="311" ht="15.75" customHeight="1" x14ac:dyDescent="0.25"/><row r="312" ht="15.75" customHeight="1" x14ac:dyDescent="0.25"/><row r="313" ht="15.75" customHeight="1" x14ac:dyDescent="0.25"/><row r="314" ht="15.75" customHeight="1" x14ac:dyDescent="0.25"/><row r="315" ht="15.75" customHeight="1" x14ac:dyDescent="0.25"/><row r="316" ht="15.75" customHeight="1" x14ac:dyDescent="0.25"/><row r="317" ht="15.75" customHeight="1" x14ac:dyDescent="0.25"/><row r="318" ht="15.75" customHeight="1" x14ac:dyDescent="0.25"/><row r="319" ht="15.75" customHeight="1" x14ac:dyDescent="0.25"/><row r="320" ht="15.75" customHeight="1" x14ac:dyDescent="0.25"/><row r="321" ht="15.75" customHeight="1" x14ac:dyDescent="0.25"/><row r="322" ht="15.75" customHeight="1" x14ac:dyDescent="0.25"/><row r="323" ht="15.75" customHeight="1" x14ac:dyDescent="0.25"/><row r="324" ht="15.75" customHeight="1" x14ac:dyDescent="0.25"/><row r="325" ht="15.75" customHeight="1" x14ac:dyDescent="0.25"/><row r="326" ht="15.75" customHeight="1" x14ac:dyDescent="0.25"/><row r="327" ht="15.75" customHeight="1" x14ac:dyDescent="0.25"/><row r="328" ht="15.75" customHeight="1" x14ac:dyDescent="0.25"/><row r="329" ht="15.75" customHeight="1" x14ac:dyDescent="0.25"/><row r="330" ht="15.75" customHeight="1" x14ac:dyDescent="0.25"/><row r="331" ht="15.75" customHeight="1" x14ac:dyDescent="0.25"/><row r="332" ht="15.75" customHeight="1" x14ac:dyDescent="0.25"/><row r="333" ht="15.75" customHeight="1" x14ac:dyDescent="0.25"/><row r="334" ht="15.75" customHeight="1" x14ac:dyDescent="0.25"/><row r="335" ht="15.75" customHeight="1" x14ac:dyDescent="0.25"/><row r="336" ht="15.75" customHeight="1" x14ac:dyDescent="0.25"/><row r="337" ht="15.75" customHeight="1" x14ac:dyDescent="0.25"/><row r="338" ht="15.75" customHeight="1" x14ac:dyDescent="0.25"/><row r="339" ht="15.75" customHeight="1" x14ac:dyDescent="0.25"/><row r="340" ht="15.75" customHeight="1" x14ac:dyDescent="0.25"/><row r="341" ht="15.75" customHeight="1" x14ac:dyDescent="0.25"/><row r="342" ht="15.75" customHeight="1" x14ac:dyDescent="0.25"/><row r="343" ht="15.75" customHeight="1" x14ac:dyDescent="0.25"/><row r="344" ht="15.75" customHeight="1" x14ac:dyDescent="0.25"/><row r="345" ht="15.75" customHeight="1" x14ac:dyDescent="0.25"/><row r="346" ht="15.75" customHeight="1" x14ac:dyDescent="0.25"/><row r="347" ht="15.75" customHeight="1" x14ac:dyDescent="0.25"/><row r="348" ht="15.75" customHeight="1" x14ac:dyDescent="0.25"/><row r="349" ht="15.75" customHeight="1" x14ac:dyDescent="0.25"/><row r="350" ht="15.75" customHeight="1" x14ac:dyDescent="0.25"/><row r="351" ht="15.75" customHeight="1" x14ac:dyDescent="0.25"/><row r="352" ht="15.75" customHeight="1" x14ac:dyDescent="0.25"/><row r="353" ht="15.75" customHeight="1" x14ac:dyDescent="0.25"/><row r="354" ht="15.75" customHeight="1" x14ac:dyDescent="0.25"/><row r="355" ht="15.75" customHeight="1" x14ac:dyDescent="0.25"/><row r="356" ht="15.75" customHeight="1" x14ac:dyDescent="0.25"/><row r="357" ht="15.75" customHeight="1" x14ac:dyDescent="0.25"/><row r="358" ht="15.75" customHeight="1" x14ac:dyDescent="0.25"/><row r="359" ht="15.75" customHeight="1" x14ac:dyDescent="0.25"/><row r="360" ht="15.75" customHeight="1" x14ac:dyDescent="0.25"/><row r="361" ht="15.75" customHeight="1" x14ac:dyDescent="0.25"/><row r="362" ht="15.75" customHeight="1" x14ac:dyDescent="0.25"/><row r="363" ht="15.75" customHeight="1" x14ac:dyDescent="0.25"/><row r="364" ht="15.75" customHeight="1" x14ac:dyDescent="0.25"/><row r="365" ht="15.75" customHeight="1" x14ac:dyDescent="0.25"/><row r="366" ht="15.75" customHeight="1" x14ac:dyDescent="0.25"/><row r="367" ht="15.75" customHeight="1" x14ac:dyDescent="0.25"/><row r="368" ht="15.75" customHeight="1" x14ac:dyDescent="0.25"/><row r="369" ht="15.75" customHeight="1" x14ac:dyDescent="0.25"/><row r="370" ht="15.75" customHeight="1" x14ac:dyDescent="0.25"/><row r="371" ht="15.75" customHeight="1" x14ac:dyDescent="0.25"/><row r="372" ht="15.75" customHeight="1" x14ac:dyDescent="0.25"/><row r="373" ht="15.75" customHeight="1" x14ac:dyDescent="0.25"/><row r="374" ht="15.75" customHeight="1" x14ac:dyDescent="0.25"/><row r="375" ht="15.75" customHeight="1" x14ac:dyDescent="0.25"/><row r="376" ht="15.75" customHeight="1" x14ac:dyDescent="0.25"/><row r="377" ht="15.75" customHeight="1" x14ac:dyDescent="0.25"/><row r="378" ht="15.75" customHeight="1" x14ac:dyDescent="0.25"/><row r="379" ht="15.75" customHeight="1" x14ac:dyDescent="0.25"/><row r="380" ht="15.75" customHeight="1" x14ac:dyDescent="0.25"/><row r="381" ht="15.75" customHeight="1" x14ac:dyDescent="0.25"/><row r="382" ht="15.75" customHeight="1" x14ac:dyDescent="0.25"/><row r="383" ht="15.75" customHeight="1" x14ac:dyDescent="0.25"/><row r="384" ht="15.75" customHeight="1" x14ac:dyDescent="0.25"/><row r="385" ht="15.75" customHeight="1" x14ac:dyDescent="0.25"/><row r="386" ht="15.75" customHeight="1" x14ac:dyDescent="0.25"/><row r="387" ht="15.75" customHeight="1" x14ac:dyDescent="0.25"/><row r="388" ht="15.75" customHeight="1" x14ac:dyDescent="0.25"/><row r="389" ht="15.75" customHeight="1" x14ac:dyDescent="0.25"/><row r="390" ht="15.75" customHeight="1" x14ac:dyDescent="0.25"/><row r="391" ht="15.75" customHeight="1" x14ac:dyDescent="0.25"/><row r="392" ht="15.75" customHeight="1" x14ac:dyDescent="0.25"/><row r="393" ht="15.75" customHeight="1" x14ac:dyDescent="0.25"/><row r="394" ht="15.75" customHeight="1" x14ac:dyDescent="0.25"/><row r="395" ht="15.75" customHeight="1" x14ac:dyDescent="0.25"/><row r="396" ht="15.75" customHeight="1" x14ac:dyDescent="0.25"/><row r="397" ht="15.75" customHeight="1" x14ac:dyDescent="0.25"/><row r="398" ht="15.75" customHeight="1" x14ac:dyDescent="0.25"/><row r="399" ht="15.75" customHeight="1" x14ac:dyDescent="0.25"/><row r="400" ht="15.75" customHeight="1" x14ac:dyDescent="0.25"/><row r="401" ht="15.75" customHeight="1" x14ac:dyDescent="0.25"/><row r="402" ht="15.75" customHeight="1" x14ac:dyDescent="0.25"/><row r="403" ht="15.75" customHeight="1" x14ac:dyDescent="0.25"/><row r="404" ht="15.75" customHeight="1" x14ac:dyDescent="0.25"/><row r="405" ht="15.75" customHeight="1" x14ac:dyDescent="0.25"/><row r="406" ht="15.75" customHeight="1" x14ac:dyDescent="0.25"/><row r="407" ht="15.75" customHeight="1" x14ac:dyDescent="0.25"/><row r="408" ht="15.75" customHeight="1" x14ac:dyDescent="0.25"/><row r="409" ht="15.75" customHeight="1" x14ac:dyDescent="0.25"/><row r="410" ht="15.75" customHeight="1" x14ac:dyDescent="0.25"/><row r="411" ht="15.75" customHeight="1" x14ac:dyDescent="0.25"/><row r="412" ht="15.75" customHeight="1" x14ac:dyDescent="0.25"/><row r="413" ht="15.75" customHeight="1" x14ac:dyDescent="0.25"/><row r="414" ht="15.75" customHeight="1" x14ac:dyDescent="0.25"/><row r="415" ht="15.75" customHeight="1" x14ac:dyDescent="0.25"/><row r="416" ht="15.75" customHeight="1" x14ac:dyDescent="0.25"/><row r="417" ht="15.75" customHeight="1" x14ac:dyDescent="0.25"/><row r="418" ht="15.75" customHeight="1" x14ac:dyDescent="0.25"/><row r="419" ht="15.75" customHeight="1" x14ac:dyDescent="0.25"/><row r="420" ht="15.75" customHeight="1" x14ac:dyDescent="0.25"/><row r="421" ht="15.75" customHeight="1" x14ac:dyDescent="0.25"/><row r="422" ht="15.75" customHeight="1" x14ac:dyDescent="0.25"/><row r="423" ht="15.75" customHeight="1" x14ac:dyDescent="0.25"/><row r="424" ht="15.75" customHeight="1" x14ac:dyDescent="0.25"/><row r="425" ht="15.75" customHeight="1" x14ac:dyDescent="0.25"/><row r="426" ht="15.75" customHeight="1" x14ac:dyDescent="0.25"/><row r="427" ht="15.75" customHeight="1" x14ac:dyDescent="0.25"/><row r="428" ht="15.75" customHeight="1" x14ac:dyDescent="0.25"/><row r="429" ht="15.75" customHeight="1" x14ac:dyDescent="0.25"/><row r="430" ht="15.75" customHeight="1" x14ac:dyDescent="0.25"/><row r="431" ht="15.75" customHeight="1" x14ac:dyDescent="0.25"/><row r="432" ht="15.75" customHeight="1" x14ac:dyDescent="0.25"/><row r="433" ht="15.75" customHeight="1" x14ac:dyDescent="0.25"/><row r="434" ht="15.75" customHeight="1" x14ac:dyDescent="0.25"/><row r="435" ht="15.75" customHeight="1" x14ac:dyDescent="0.25"/><row r="436" ht="15.75" customHeight="1" x14ac:dyDescent="0.25"/><row r="437" ht="15.75" customHeight="1" x14ac:dyDescent="0.25"/><row r="438" ht="15.75" customHeight="1" x14ac:dyDescent="0.25"/><row r="439" ht="15.75" customHeight="1" x14ac:dyDescent="0.25"/><row r="440" ht="15.75" customHeight="1" x14ac:dyDescent="0.25"/><row r="441" ht="15.75" customHeight="1" x14ac:dyDescent="0.25"/><row r="442" ht="15.75" customHeight="1" x14ac:dyDescent="0.25"/><row r="443" ht="15.75" customHeight="1" x14ac:dyDescent="0.25"/><row r="444" ht="15.75" customHeight="1" x14ac:dyDescent="0.25"/><row r="445" ht="15.75" customHeight="1" x14ac:dyDescent="0.25"/><row r="446" ht="15.75" customHeight="1" x14ac:dyDescent="0.25"/><row r="447" ht="15.75" customHeight="1" x14ac:dyDescent="0.25"/><row r="448" ht="15.75" customHeight="1" x14ac:dyDescent="0.25"/><row r="449" ht="15.75" customHeight="1" x14ac:dyDescent="0.25"/><row r="450" ht="15.75" customHeight="1" x14ac:dyDescent="0.25"/><row r="451" ht="15.75" customHeight="1" x14ac:dyDescent="0.25"/><row r="452" ht="15.75" customHeight="1" x14ac:dyDescent="0.25"/><row r="453" ht="15.75" customHeight="1" x14ac:dyDescent="0.25"/><row r="454" ht="15.75" customHeight="1" x14ac:dyDescent="0.25"/><row r="455" ht="15.75" customHeight="1" x14ac:dyDescent="0.25"/><row r="456" ht="15.75" customHeight="1" x14ac:dyDescent="0.25"/><row r="457" ht="15.75" customHeight="1" x14ac:dyDescent="0.25"/><row r="458" ht="15.75" customHeight="1" x14ac:dyDescent="0.25"/><row r="459" ht="15.75" customHeight="1" x14ac:dyDescent="0.25"/><row r="460" ht="15.75" customHeight="1" x14ac:dyDescent="0.25"/><row r="461" ht="15.75" customHeight="1" x14ac:dyDescent="0.25"/><row r="462" ht="15.75" customHeight="1" x14ac:dyDescent="0.25"/><row r="463" ht="15.75" customHeight="1" x14ac:dyDescent="0.25"/><row r="464" ht="15.75" customHeight="1" x14ac:dyDescent="0.25"/><row r="465" ht="15.75" customHeight="1" x14ac:dyDescent="0.25"/><row r="466" ht="15.75" customHeight="1" x14ac:dyDescent="0.25"/><row r="467" ht="15.75" customHeight="1" x14ac:dyDescent="0.25"/><row r="468" ht="15.75" customHeight="1" x14ac:dyDescent="0.25"/><row r="469" ht="15.75" customHeight="1" x14ac:dyDescent="0.25"/><row r="470" ht="15.75" customHeight="1" x14ac:dyDescent="0.25"/><row r="471" ht="15.75" customHeight="1" x14ac:dyDescent="0.25"/><row r="472" ht="15.75" customHeight="1" x14ac:dyDescent="0.25"/><row r="473" ht="15.75" customHeight="1" x14ac:dyDescent="0.25"/><row r="474" ht="15.75" customHeight="1" x14ac:dyDescent="0.25"/><row r="475" ht="15.75" customHeight="1" x14ac:dyDescent="0.25"/><row r="476" ht="15.75" customHeight="1" x14ac:dyDescent="0.25"/><row r="477" ht="15.75" customHeight="1" x14ac:dyDescent="0.25"/><row r="478" ht="15.75" customHeight="1" x14ac:dyDescent="0.25"/><row r="479" ht="15.75" customHeight="1" x14ac:dyDescent="0.25"/><row r="480" ht="15.75" customHeight="1" x14ac:dyDescent="0.25"/><row r="481" ht="15.75" customHeight="1" x14ac:dyDescent="0.25"/><row r="482" ht="15.75" customHeight="1" x14ac:dyDescent="0.25"/><row r="483" ht="15.75" customHeight="1" x14ac:dyDescent="0.25"/><row r="484" ht="15.75" customHeight="1" x14ac:dyDescent="0.25"/><row r="485" ht="15.75" customHeight="1" x14ac:dyDescent="0.25"/><row r="486" ht="15.75" customHeight="1" x14ac:dyDescent="0.25"/><row r="487" ht="15.75" customHeight="1" x14ac:dyDescent="0.25"/><row r="488" ht="15.75" customHeight="1" x14ac:dyDescent="0.25"/><row r="489" ht="15.75" customHeight="1" x14ac:dyDescent="0.25"/><row r="490" ht="15.75" customHeight="1" x14ac:dyDescent="0.25"/><row r="491" ht="15.75" customHeight="1" x14ac:dyDescent="0.25"/><row r="492" ht="15.75" customHeight="1" x14ac:dyDescent="0.25"/><row r="493" ht="15.75" customHeight="1" x14ac:dyDescent="0.25"/><row r="494" ht="15.75" customHeight="1" x14ac:dyDescent="0.25"/><row r="495" ht="15.75" customHeight="1" x14ac:dyDescent="0.25"/><row r="496" ht="15.75" customHeight="1" x14ac:dyDescent="0.25"/><row r="497" ht="15.75" customHeight="1" x14ac:dyDescent="0.25"/><row r="498" ht="15.75" customHeight="1" x14ac:dyDescent="0.25"/><row r="499" ht="15.75" customHeight="1" x14ac:dyDescent="0.25"/><row r="500" ht="15.75" customHeight="1" x14ac:dyDescent="0.25"/><row r="501" ht="15.75" customHeight="1" x14ac:dyDescent="0.25"/><row r="502" ht="15.75" customHeight="1" x14ac:dyDescent="0.25"/><row r="503" ht="15.75" customHeight="1" x14ac:dyDescent="0.25"/><row r="504" ht="15.75" customHeight="1" x14ac:dyDescent="0.25"/><row r="505" ht="15.75" customHeight="1" x14ac:dyDescent="0.25"/><row r="506" ht="15.75" customHeight="1" x14ac:dyDescent="0.25"/><row r="507" ht="15.75" customHeight="1" x14ac:dyDescent="0.25"/><row r="508" ht="15.75" customHeight="1" x14ac:dyDescent="0.25"/><row r="509" ht="15.75" customHeight="1" x14ac:dyDescent="0.25"/><row r="510" ht="15.75" customHeight="1" x14ac:dyDescent="0.25"/><row r="511" ht="15.75" customHeight="1" x14ac:dyDescent="0.25"/><row r="512" ht="15.75" customHeight="1" x14ac:dyDescent="0.25"/><row r="513" ht="15.75" customHeight="1" x14ac:dyDescent="0.25"/><row r="514" ht="15.75" customHeight="1" x14ac:dyDescent="0.25"/><row r="515" ht="15.75" customHeight="1" x14ac:dyDescent="0.25"/><row r="516" ht="15.75" customHeight="1" x14ac:dyDescent="0.25"/><row r="517" ht="15.75" customHeight="1" x14ac:dyDescent="0.25"/><row r="518" ht="15.75" customHeight="1" x14ac:dyDescent="0.25"/><row r="519" ht="15.75" customHeight="1" x14ac:dyDescent="0.25"/><row r="520" ht="15.75" customHeight="1" x14ac:dyDescent="0.25"/><row r="521" ht="15.75" customHeight="1" x14ac:dyDescent="0.25"/><row r="522" ht="15.75" customHeight="1" x14ac:dyDescent="0.25"/><row r="523" ht="15.75" customHeight="1" x14ac:dyDescent="0.25"/><row r="524" ht="15.75" customHeight="1" x14ac:dyDescent="0.25"/><row r="525" ht="15.75" customHeight="1" x14ac:dyDescent="0.25"/><row r="526" ht="15.75" customHeight="1" x14ac:dyDescent="0.25"/><row r="527" ht="15.75" customHeight="1" x14ac:dyDescent="0.25"/><row r="528" ht="15.75" customHeight="1" x14ac:dyDescent="0.25"/><row r="529" ht="15.75" customHeight="1" x14ac:dyDescent="0.25"/><row r="530" ht="15.75" customHeight="1" x14ac:dyDescent="0.25"/><row r="531" ht="15.75" customHeight="1" x14ac:dyDescent="0.25"/><row r="532" ht="15.75" customHeight="1" x14ac:dyDescent="0.25"/><row r="533" ht="15.75" customHeight="1" x14ac:dyDescent="0.25"/><row r="534" ht="15.75" customHeight="1" x14ac:dyDescent="0.25"/><row r="535" ht="15.75" customHeight="1" x14ac:dyDescent="0.25"/><row r="536" ht="15.75" customHeight="1" x14ac:dyDescent="0.25"/><row r="537" ht="15.75" customHeight="1" x14ac:dyDescent="0.25"/><row r="538" ht="15.75" customHeight="1" x14ac:dyDescent="0.25"/><row r="539" ht="15.75" customHeight="1" x14ac:dyDescent="0.25"/><row r="540" ht="15.75" customHeight="1" x14ac:dyDescent="0.25"/><row r="541" ht="15.75" customHeight="1" x14ac:dyDescent="0.25"/><row r="542" ht="15.75" customHeight="1" x14ac:dyDescent="0.25"/><row r="543" ht="15.75" customHeight="1" x14ac:dyDescent="0.25"/><row r="544" ht="15.75" customHeight="1" x14ac:dyDescent="0.25"/><row r="545" ht="15.75" customHeight="1" x14ac:dyDescent="0.25"/><row r="546" ht="15.75" customHeight="1" x14ac:dyDescent="0.25"/><row r="547" ht="15.75" customHeight="1" x14ac:dyDescent="0.25"/><row r="548" ht="15.75" customHeight="1" x14ac:dyDescent="0.25"/><row r="549" ht="15.75" customHeight="1" x14ac:dyDescent="0.25"/><row r="550" ht="15.75" customHeight="1" x14ac:dyDescent="0.25"/><row r="551" ht="15.75" customHeight="1" x14ac:dyDescent="0.25"/><row r="552" ht="15.75" customHeight="1" x14ac:dyDescent="0.25"/><row r="553" ht="15.75" customHeight="1" x14ac:dyDescent="0.25"/><row r="554" ht="15.75" customHeight="1" x14ac:dyDescent="0.25"/><row r="555" ht="15.75" customHeight="1" x14ac:dyDescent="0.25"/><row r="556" ht="15.75" customHeight="1" x14ac:dyDescent="0.25"/><row r="557" ht="15.75" customHeight="1" x14ac:dyDescent="0.25"/><row r="558" ht="15.75" customHeight="1" x14ac:dyDescent="0.25"/><row r="559" ht="15.75" customHeight="1" x14ac:dyDescent="0.25"/><row r="560" ht="15.75" customHeight="1" x14ac:dyDescent="0.25"/><row r="561" ht="15.75" customHeight="1" x14ac:dyDescent="0.25"/><row r="562" ht="15.75" customHeight="1" x14ac:dyDescent="0.25"/><row r="563" ht="15.75" customHeight="1" x14ac:dyDescent="0.25"/><row r="564" ht="15.75" customHeight="1" x14ac:dyDescent="0.25"/><row r="565" ht="15.75" customHeight="1" x14ac:dyDescent="0.25"/><row r="566" ht="15.75" customHeight="1" x14ac:dyDescent="0.25"/><row r="567" ht="15.75" customHeight="1" x14ac:dyDescent="0.25"/><row r="568" ht="15.75" customHeight="1" x14ac:dyDescent="0.25"/><row r="569" ht="15.75" customHeight="1" x14ac:dyDescent="0.25"/><row r="570" ht="15.75" customHeight="1" x14ac:dyDescent="0.25"/><row r="571" ht="15.75" customHeight="1" x14ac:dyDescent="0.25"/><row r="572" ht="15.75" customHeight="1" x14ac:dyDescent="0.25"/><row r="573" ht="15.75" customHeight="1" x14ac:dyDescent="0.25"/><row r="574" ht="15.75" customHeight="1" x14ac:dyDescent="0.25"/><row r="575" ht="15.75" customHeight="1" x14ac:dyDescent="0.25"/><row r="576" ht="15.75" customHeight="1" x14ac:dyDescent="0.25"/><row r="577" ht="15.75" customHeight="1" x14ac:dyDescent="0.25"/><row r="578" ht="15.75" customHeight="1" x14ac:dyDescent="0.25"/><row r="579" ht="15.75" customHeight="1" x14ac:dyDescent="0.25"/><row r="580" ht="15.75" customHeight="1" x14ac:dyDescent="0.25"/><row r="581" ht="15.75" customHeight="1" x14ac:dyDescent="0.25"/><row r="582" ht="15.75" customHeight="1" x14ac:dyDescent="0.25"/><row r="583" ht="15.75" customHeight="1" x14ac:dyDescent="0.25"/><row r="584" ht="15.75" customHeight="1" x14ac:dyDescent="0.25"/><row r="585" ht="15.75" customHeight="1" x14ac:dyDescent="0.25"/><row r="586" ht="15.75" customHeight="1" x14ac:dyDescent="0.25"/><row r="587" ht="15.75" customHeight="1" x14ac:dyDescent="0.25"/><row r="588" ht="15.75" customHeight="1" x14ac:dyDescent="0.25"/><row r="589" ht="15.75" customHeight="1" x14ac:dyDescent="0.25"/><row r="590" ht="15.75" customHeight="1" x14ac:dyDescent="0.25"/><row r="591" ht="15.75" customHeight="1" x14ac:dyDescent="0.25"/><row r="592" ht="15.75" customHeight="1" x14ac:dyDescent="0.25"/><row r="593" ht="15.75" customHeight="1" x14ac:dyDescent="0.25"/><row r="594" ht="15.75" customHeight="1" x14ac:dyDescent="0.25"/><row r="595" ht="15.75" customHeight="1" x14ac:dyDescent="0.25"/><row r="596" ht="15.75" customHeight="1" x14ac:dyDescent="0.25"/><row r="597" ht="15.75" customHeight="1" x14ac:dyDescent="0.25"/><row r="598" ht="15.75" customHeight="1" x14ac:dyDescent="0.25"/><row r="599" ht="15.75" customHeight="1" x14ac:dyDescent="0.25"/><row r="600" ht="15.75" customHeight="1" x14ac:dyDescent="0.25"/><row r="601" ht="15.75" customHeight="1" x14ac:dyDescent="0.25"/><row r="602" ht="15.75" customHeight="1" x14ac:dyDescent="0.25"/><row r="603" ht="15.75" customHeight="1" x14ac:dyDescent="0.25"/><row r="604" ht="15.75" customHeight="1" x14ac:dyDescent="0.25"/><row r="605" ht="15.75" customHeight="1" x14ac:dyDescent="0.25"/><row r="606" ht="15.75" customHeight="1" x14ac:dyDescent="0.25"/><row r="607" ht="15.75" customHeight="1" x14ac:dyDescent="0.25"/><row r="608" ht="15.75" customHeight="1" x14ac:dyDescent="0.25"/><row r="609" ht="15.75" customHeight="1" x14ac:dyDescent="0.25"/><row r="610" ht="15.75" customHeight="1" x14ac:dyDescent="0.25"/><row r="611" ht="15.75" customHeight="1" x14ac:dyDescent="0.25"/><row r="612" ht="15.75" customHeight="1" x14ac:dyDescent="0.25"/><row r="613" ht="15.75" customHeight="1" x14ac:dyDescent="0.25"/><row r="614" ht="15.75" customHeight="1" x14ac:dyDescent="0.25"/><row r="615" ht="15.75" customHeight="1" x14ac:dyDescent="0.25"/><row r="616" ht="15.75" customHeight="1" x14ac:dyDescent="0.25"/><row r="617" ht="15.75" customHeight="1" x14ac:dyDescent="0.25"/><row r="618" ht="15.75" customHeight="1" x14ac:dyDescent="0.25"/><row r="619" ht="15.75" customHeight="1" x14ac:dyDescent="0.25"/><row r="620" ht="15.75" customHeight="1" x14ac:dyDescent="0.25"/><row r="621" ht="15.75" customHeight="1" x14ac:dyDescent="0.25"/><row r="622" ht="15.75" customHeight="1" x14ac:dyDescent="0.25"/><row r="623" ht="15.75" customHeight="1" x14ac:dyDescent="0.25"/><row r="624" ht="15.75" customHeight="1" x14ac:dyDescent="0.25"/><row r="625" ht="15.75" customHeight="1" x14ac:dyDescent="0.25"/><row r="626" ht="15.75" customHeight="1" x14ac:dyDescent="0.25"/><row r="627" ht="15.75" customHeight="1" x14ac:dyDescent="0.25"/><row r="628" ht="15.75" customHeight="1" x14ac:dyDescent="0.25"/><row r="629" ht="15.75" customHeight="1" x14ac:dyDescent="0.25"/><row r="630" ht="15.75" customHeight="1" x14ac:dyDescent="0.25"/><row r="631" ht="15.75" customHeight="1" x14ac:dyDescent="0.25"/><row r="632" ht="15.75" customHeight="1" x14ac:dyDescent="0.25"/><row r="633" ht="15.75" customHeight="1" x14ac:dyDescent="0.25"/><row r="634" ht="15.75" customHeight="1" x14ac:dyDescent="0.25"/><row r="635" ht="15.75" customHeight="1" x14ac:dyDescent="0.25"/><row r="636" ht="15.75" customHeight="1" x14ac:dyDescent="0.25"/><row r="637" ht="15.75" customHeight="1" x14ac:dyDescent="0.25"/><row r="638" ht="15.75" customHeight="1" x14ac:dyDescent="0.25"/><row r="639" ht="15.75" customHeight="1" x14ac:dyDescent="0.25"/><row r="640" ht="15.75" customHeight="1" x14ac:dyDescent="0.25"/><row r="641" ht="15.75" customHeight="1" x14ac:dyDescent="0.25"/><row r="642" ht="15.75" customHeight="1" x14ac:dyDescent="0.25"/><row r="643" ht="15.75" customHeight="1" x14ac:dyDescent="0.25"/><row r="644" ht="15.75" customHeight="1" x14ac:dyDescent="0.25"/><row r="645" ht="15.75" customHeight="1" x14ac:dyDescent="0.25"/><row r="646" ht="15.75" customHeight="1" x14ac:dyDescent="0.25"/><row r="647" ht="15.75" customHeight="1" x14ac:dyDescent="0.25"/><row r="648" ht="15.75" customHeight="1" x14ac:dyDescent="0.25"/><row r="649" ht="15.75" customHeight="1" x14ac:dyDescent="0.25"/><row r="650" ht="15.75" customHeight="1" x14ac:dyDescent="0.25"/><row r="651" ht="15.75" customHeight="1" x14ac:dyDescent="0.25"/><row r="652" ht="15.75" customHeight="1" x14ac:dyDescent="0.25"/><row r="653" ht="15.75" customHeight="1" x14ac:dyDescent="0.25"/><row r="654" ht="15.75" customHeight="1" x14ac:dyDescent="0.25"/><row r="655" ht="15.75" customHeight="1" x14ac:dyDescent="0.25"/><row r="656" ht="15.75" customHeight="1" x14ac:dyDescent="0.25"/><row r="657" ht="15.75" customHeight="1" x14ac:dyDescent="0.25"/><row r="658" ht="15.75" customHeight="1" x14ac:dyDescent="0.25"/><row r="659" ht="15.75" customHeight="1" x14ac:dyDescent="0.25"/><row r="660" ht="15.75" customHeight="1" x14ac:dyDescent="0.25"/><row r="661" ht="15.75" customHeight="1" x14ac:dyDescent="0.25"/><row r="662" ht="15.75" customHeight="1" x14ac:dyDescent="0.25"/><row r="663" ht="15.75" customHeight="1" x14ac:dyDescent="0.25"/><row r="664" ht="15.75" customHeight="1" x14ac:dyDescent="0.25"/><row r="665" ht="15.75" customHeight="1" x14ac:dyDescent="0.25"/><row r="666" ht="15.75" customHeight="1" x14ac:dyDescent="0.25"/><row r="667" ht="15.75" customHeight="1" x14ac:dyDescent="0.25"/><row r="668" ht="15.75" customHeight="1" x14ac:dyDescent="0.25"/><row r="669" ht="15.75" customHeight="1" x14ac:dyDescent="0.25"/><row r="670" ht="15.75" customHeight="1" x14ac:dyDescent="0.25"/><row r="671" ht="15.75" customHeight="1" x14ac:dyDescent="0.25"/><row r="672" ht="15.75" customHeight="1" x14ac:dyDescent="0.25"/><row r="673" ht="15.75" customHeight="1" x14ac:dyDescent="0.25"/><row r="674" ht="15.75" customHeight="1" x14ac:dyDescent="0.25"/><row r="675" ht="15.75" customHeight="1" x14ac:dyDescent="0.25"/><row r="676" ht="15.75" customHeight="1" x14ac:dyDescent="0.25"/><row r="677" ht="15.75" customHeight="1" x14ac:dyDescent="0.25"/><row r="678" ht="15.75" customHeight="1" x14ac:dyDescent="0.25"/><row r="679" ht="15.75" customHeight="1" x14ac:dyDescent="0.25"/><row r="680" ht="15.75" customHeight="1" x14ac:dyDescent="0.25"/><row r="681" ht="15.75" customHeight="1" x14ac:dyDescent="0.25"/><row r="682" ht="15.75" customHeight="1" x14ac:dyDescent="0.25"/><row r="683" ht="15.75" customHeight="1" x14ac:dyDescent="0.25"/><row r="684" ht="15.75" customHeight="1" x14ac:dyDescent="0.25"/><row r="685" ht="15.75" customHeight="1" x14ac:dyDescent="0.25"/><row r="686" ht="15.75" customHeight="1" x14ac:dyDescent="0.25"/><row r="687" ht="15.75" customHeight="1" x14ac:dyDescent="0.25"/><row r="688" ht="15.75" customHeight="1" x14ac:dyDescent="0.25"/><row r="689" ht="15.75" customHeight="1" x14ac:dyDescent="0.25"/><row r="690" ht="15.75" customHeight="1" x14ac:dyDescent="0.25"/><row r="691" ht="15.75" customHeight="1" x14ac:dyDescent="0.25"/><row r="692" ht="15.75" customHeight="1" x14ac:dyDescent="0.25"/><row r="693" ht="15.75" customHeight="1" x14ac:dyDescent="0.25"/><row r="694" ht="15.75" customHeight="1" x14ac:dyDescent="0.25"/><row r="695" ht="15.75" customHeight="1" x14ac:dyDescent="0.25"/><row r="696" ht="15.75" customHeight="1" x14ac:dyDescent="0.25"/><row r="697" ht="15.75" customHeight="1" x14ac:dyDescent="0.25"/><row r="698" ht="15.75" customHeight="1" x14ac:dyDescent="0.25"/><row r="699" ht="15.75" customHeight="1" x14ac:dyDescent="0.25"/><row r="700" ht="15.75" customHeight="1" x14ac:dyDescent="0.25"/><row r="701" ht="15.75" customHeight="1" x14ac:dyDescent="0.25"/><row r="702" ht="15.75" customHeight="1" x14ac:dyDescent="0.25"/><row r="703" ht="15.75" customHeight="1" x14ac:dyDescent="0.25"/><row r="704" ht="15.75" customHeight="1" x14ac:dyDescent="0.25"/><row r="705" ht="15.75" customHeight="1" x14ac:dyDescent="0.25"/><row r="706" ht="15.75" customHeight="1" x14ac:dyDescent="0.25"/><row r="707" ht="15.75" customHeight="1" x14ac:dyDescent="0.25"/><row r="708" ht="15.75" customHeight="1" x14ac:dyDescent="0.25"/><row r="709" ht="15.75" customHeight="1" x14ac:dyDescent="0.25"/><row r="710" ht="15.75" customHeight="1" x14ac:dyDescent="0.25"/><row r="711" ht="15.75" customHeight="1" x14ac:dyDescent="0.25"/><row r="712" ht="15.75" customHeight="1" x14ac:dyDescent="0.25"/><row r="713" ht="15.75" customHeight="1" x14ac:dyDescent="0.25"/><row r="714" ht="15.75" customHeight="1" x14ac:dyDescent="0.25"/><row r="715" ht="15.75" customHeight="1" x14ac:dyDescent="0.25"/><row r="716" ht="15.75" customHeight="1" x14ac:dyDescent="0.25"/><row r="717" ht="15.75" customHeight="1" x14ac:dyDescent="0.25"/><row r="718" ht="15.75" customHeight="1" x14ac:dyDescent="0.25"/><row r="719" ht="15.75" customHeight="1" x14ac:dyDescent="0.25"/><row r="720" ht="15.75" customHeight="1" x14ac:dyDescent="0.25"/><row r="721" ht="15.75" customHeight="1" x14ac:dyDescent="0.25"/><row r="722" ht="15.75" customHeight="1" x14ac:dyDescent="0.25"/><row r="723" ht="15.75" customHeight="1" x14ac:dyDescent="0.25"/><row r="724" ht="15.75" customHeight="1" x14ac:dyDescent="0.25"/><row r="725" ht="15.75" customHeight="1" x14ac:dyDescent="0.25"/><row r="726" ht="15.75" customHeight="1" x14ac:dyDescent="0.25"/><row r="727" ht="15.75" customHeight="1" x14ac:dyDescent="0.25"/><row r="728" ht="15.75" customHeight="1" x14ac:dyDescent="0.25"/><row r="729" ht="15.75" customHeight="1" x14ac:dyDescent="0.25"/><row r="730" ht="15.75" customHeight="1" x14ac:dyDescent="0.25"/><row r="731" ht="15.75" customHeight="1" x14ac:dyDescent="0.25"/><row r="732" ht="15.75" customHeight="1" x14ac:dyDescent="0.25"/><row r="733" ht="15.75" customHeight="1" x14ac:dyDescent="0.25"/><row r="734" ht="15.75" customHeight="1" x14ac:dyDescent="0.25"/><row r="735" ht="15.75" customHeight="1" x14ac:dyDescent="0.25"/><row r="736" ht="15.75" customHeight="1" x14ac:dyDescent="0.25"/><row r="737" ht="15.75" customHeight="1" x14ac:dyDescent="0.25"/><row r="738" ht="15.75" customHeight="1" x14ac:dyDescent="0.25"/><row r="739" ht="15.75" customHeight="1" x14ac:dyDescent="0.25"/><row r="740" ht="15.75" customHeight="1" x14ac:dyDescent="0.25"/><row r="741" ht="15.75" customHeight="1" x14ac:dyDescent="0.25"/><row r="742" ht="15.75" customHeight="1" x14ac:dyDescent="0.25"/><row r="743" ht="15.75" customHeight="1" x14ac:dyDescent="0.25"/><row r="744" ht="15.75" customHeight="1" x14ac:dyDescent="0.25"/><row r="745" ht="15.75" customHeight="1" x14ac:dyDescent="0.25"/><row r="746" ht="15.75" customHeight="1" x14ac:dyDescent="0.25"/><row r="747" ht="15.75" customHeight="1" x14ac:dyDescent="0.25"/><row r="748" ht="15.75" customHeight="1" x14ac:dyDescent="0.25"/><row r="749" ht="15.75" customHeight="1" x14ac:dyDescent="0.25"/><row r="750" ht="15.75" customHeight="1" x14ac:dyDescent="0.25"/><row r="751" ht="15.75" customHeight="1" x14ac:dyDescent="0.25"/><row r="752" ht="15.75" customHeight="1" x14ac:dyDescent="0.25"/><row r="753" ht="15.75" customHeight="1" x14ac:dyDescent="0.25"/><row r="754" ht="15.75" customHeight="1" x14ac:dyDescent="0.25"/><row r="755" ht="15.75" customHeight="1" x14ac:dyDescent="0.25"/><row r="756" ht="15.75" customHeight="1" x14ac:dyDescent="0.25"/><row r="757" ht="15.75" customHeight="1" x14ac:dyDescent="0.25"/><row r="758" ht="15.75" customHeight="1" x14ac:dyDescent="0.25"/><row r="759" ht="15.75" customHeight="1" x14ac:dyDescent="0.25"/><row r="760" ht="15.75" customHeight="1" x14ac:dyDescent="0.25"/><row r="761" ht="15.75" customHeight="1" x14ac:dyDescent="0.25"/><row r="762" ht="15.75" customHeight="1" x14ac:dyDescent="0.25"/><row r="763" ht="15.75" customHeight="1" x14ac:dyDescent="0.25"/><row r="764" ht="15.75" customHeight="1" x14ac:dyDescent="0.25"/><row r="765" ht="15.75" customHeight="1" x14ac:dyDescent="0.25"/><row r="766" ht="15.75" customHeight="1" x14ac:dyDescent="0.25"/><row r="767" ht="15.75" customHeight="1" x14ac:dyDescent="0.25"/><row r="768" ht="15.75" customHeight="1" x14ac:dyDescent="0.25"/><row r="769" ht="15.75" customHeight="1" x14ac:dyDescent="0.25"/><row r="770" ht="15.75" customHeight="1" x14ac:dyDescent="0.25"/><row r="771" ht="15.75" customHeight="1" x14ac:dyDescent="0.25"/><row r="772" ht="15.75" customHeight="1" x14ac:dyDescent="0.25"/><row r="773" ht="15.75" customHeight="1" x14ac:dyDescent="0.25"/><row r="774" ht="15.75" customHeight="1" x14ac:dyDescent="0.25"/><row r="775" ht="15.75" customHeight="1" x14ac:dyDescent="0.25"/><row r="776" ht="15.75" customHeight="1" x14ac:dyDescent="0.25"/><row r="777" ht="15.75" customHeight="1" x14ac:dyDescent="0.25"/><row r="778" ht="15.75" customHeight="1" x14ac:dyDescent="0.25"/><row r="779" ht="15.75" customHeight="1" x14ac:dyDescent="0.25"/><row r="780" ht="15.75" customHeight="1" x14ac:dyDescent="0.25"/><row r="781" ht="15.75" customHeight="1" x14ac:dyDescent="0.25"/><row r="782" ht="15.75" customHeight="1" x14ac:dyDescent="0.25"/><row r="783" ht="15.75" customHeight="1" x14ac:dyDescent="0.25"/><row r="784" ht="15.75" customHeight="1" x14ac:dyDescent="0.25"/><row r="785" ht="15.75" customHeight="1" x14ac:dyDescent="0.25"/><row r="786" ht="15.75" customHeight="1" x14ac:dyDescent="0.25"/><row r="787" ht="15.75" customHeight="1" x14ac:dyDescent="0.25"/><row r="788" ht="15.75" customHeight="1" x14ac:dyDescent="0.25"/><row r="789" ht="15.75" customHeight="1" x14ac:dyDescent="0.25"/><row r="790" ht="15.75" customHeight="1" x14ac:dyDescent="0.25"/><row r="791" ht="15.75" customHeight="1" x14ac:dyDescent="0.25"/><row r="792" ht="15.75" customHeight="1" x14ac:dyDescent="0.25"/><row r="793" ht="15.75" customHeight="1" x14ac:dyDescent="0.25"/><row r="794" ht="15.75" customHeight="1" x14ac:dyDescent="0.25"/><row r="795" ht="15.75" customHeight="1" x14ac:dyDescent="0.25"/><row r="796" ht="15.75" customHeight="1" x14ac:dyDescent="0.25"/><row r="797" ht="15.75" customHeight="1" x14ac:dyDescent="0.25"/><row r="798" ht="15.75" customHeight="1" x14ac:dyDescent="0.25"/><row r="799" ht="15.75" customHeight="1" x14ac:dyDescent="0.25"/><row r="800" ht="15.75" customHeight="1" x14ac:dyDescent="0.25"/><row r="801" ht="15.75" customHeight="1" x14ac:dyDescent="0.25"/><row r="802" ht="15.75" customHeight="1" x14ac:dyDescent="0.25"/><row r="803" ht="15.75" customHeight="1" x14ac:dyDescent="0.25"/><row r="804" ht="15.75" customHeight="1" x14ac:dyDescent="0.25"/><row r="805" ht="15.75" customHeight="1" x14ac:dyDescent="0.25"/><row r="806" ht="15.75" customHeight="1" x14ac:dyDescent="0.25"/><row r="807" ht="15.75" customHeight="1" x14ac:dyDescent="0.25"/><row r="808" ht="15.75" customHeight="1" x14ac:dyDescent="0.25"/><row r="809" ht="15.75" customHeight="1" x14ac:dyDescent="0.25"/><row r="810" ht="15.75" customHeight="1" x14ac:dyDescent="0.25"/><row r="811" ht="15.75" customHeight="1" x14ac:dyDescent="0.25"/><row r="812" ht="15.75" customHeight="1" x14ac:dyDescent="0.25"/><row r="813" ht="15.75" customHeight="1" x14ac:dyDescent="0.25"/><row r="814" ht="15.75" customHeight="1" x14ac:dyDescent="0.25"/><row r="815" ht="15.75" customHeight="1" x14ac:dyDescent="0.25"/><row r="816" ht="15.75" customHeight="1" x14ac:dyDescent="0.25"/><row r="817" ht="15.75" customHeight="1" x14ac:dyDescent="0.25"/><row r="818" ht="15.75" customHeight="1" x14ac:dyDescent="0.25"/><row r="819" ht="15.75" customHeight="1" x14ac:dyDescent="0.25"/><row r="820" ht="15.75" customHeight="1" x14ac:dyDescent="0.25"/><row r="821" ht="15.75" customHeight="1" x14ac:dyDescent="0.25"/><row r="822" ht="15.75" customHeight="1" x14ac:dyDescent="0.25"/><row r="823" ht="15.75" customHeight="1" x14ac:dyDescent="0.25"/><row r="824" ht="15.75" customHeight="1" x14ac:dyDescent="0.25"/><row r="825" ht="15.75" customHeight="1" x14ac:dyDescent="0.25"/><row r="826" ht="15.75" customHeight="1" x14ac:dyDescent="0.25"/><row r="827" ht="15.75" customHeight="1" x14ac:dyDescent="0.25"/><row r="828" ht="15.75" customHeight="1" x14ac:dyDescent="0.25"/><row r="829" ht="15.75" customHeight="1" x14ac:dyDescent="0.25"/><row r="830" ht="15.75" customHeight="1" x14ac:dyDescent="0.25"/><row r="831" ht="15.75" customHeight="1" x14ac:dyDescent="0.25"/><row r="832" ht="15.75" customHeight="1" x14ac:dyDescent="0.25"/><row r="833" ht="15.75" customHeight="1" x14ac:dyDescent="0.25"/><row r="834" ht="15.75" customHeight="1" x14ac:dyDescent="0.25"/><row r="835" ht="15.75" customHeight="1" x14ac:dyDescent="0.25"/><row r="836" ht="15.75" customHeight="1" x14ac:dyDescent="0.25"/><row r="837" ht="15.75" customHeight="1" x14ac:dyDescent="0.25"/><row r="838" ht="15.75" customHeight="1" x14ac:dyDescent="0.25"/><row r="839" ht="15.75" customHeight="1" x14ac:dyDescent="0.25"/><row r="840" ht="15.75" customHeight="1" x14ac:dyDescent="0.25"/><row r="841" ht="15.75" customHeight="1" x14ac:dyDescent="0.25"/><row r="842" ht="15.75" customHeight="1" x14ac:dyDescent="0.25"/><row r="843" ht="15.75" customHeight="1" x14ac:dyDescent="0.25"/><row r="844" ht="15.75" customHeight="1" x14ac:dyDescent="0.25"/><row r="845" ht="15.75" customHeight="1" x14ac:dyDescent="0.25"/><row r="846" ht="15.75" customHeight="1" x14ac:dyDescent="0.25"/><row r="847" ht="15.75" customHeight="1" x14ac:dyDescent="0.25"/><row r="848" ht="15.75" customHeight="1" x14ac:dyDescent="0.25"/><row r="849" ht="15.75" customHeight="1" x14ac:dyDescent="0.25"/><row r="850" ht="15.75" customHeight="1" x14ac:dyDescent="0.25"/><row r="851" ht="15.75" customHeight="1" x14ac:dyDescent="0.25"/><row r="852" ht="15.75" customHeight="1" x14ac:dyDescent="0.25"/><row r="853" ht="15.75" customHeight="1" x14ac:dyDescent="0.25"/><row r="854" ht="15.75" customHeight="1" x14ac:dyDescent="0.25"/><row r="855" ht="15.75" customHeight="1" x14ac:dyDescent="0.25"/><row r="856" ht="15.75" customHeight="1" x14ac:dyDescent="0.25"/><row r="857" ht="15.75" customHeight="1" x14ac:dyDescent="0.25"/><row r="858" ht="15.75" customHeight="1" x14ac:dyDescent="0.25"/><row r="859" ht="15.75" customHeight="1" x14ac:dyDescent="0.25"/><row r="860" ht="15.75" customHeight="1" x14ac:dyDescent="0.25"/><row r="861" ht="15.75" customHeight="1" x14ac:dyDescent="0.25"/><row r="862" ht="15.75" customHeight="1" x14ac:dyDescent="0.25"/><row r="863" ht="15.75" customHeight="1" x14ac:dyDescent="0.25"/><row r="864" ht="15.75" customHeight="1" x14ac:dyDescent="0.25"/><row r="865" ht="15.75" customHeight="1" x14ac:dyDescent="0.25"/><row r="866" ht="15.75" customHeight="1" x14ac:dyDescent="0.25"/><row r="867" ht="15.75" customHeight="1" x14ac:dyDescent="0.25"/><row r="868" ht="15.75" customHeight="1" x14ac:dyDescent="0.25"/><row r="869" ht="15.75" customHeight="1" x14ac:dyDescent="0.25"/><row r="870" ht="15.75" customHeight="1" x14ac:dyDescent="0.25"/><row r="871" ht="15.75" customHeight="1" x14ac:dyDescent="0.25"/><row r="872" ht="15.75" customHeight="1" x14ac:dyDescent="0.25"/><row r="873" ht="15.75" customHeight="1" x14ac:dyDescent="0.25"/><row r="874" ht="15.75" customHeight="1" x14ac:dyDescent="0.25"/><row r="875" ht="15.75" customHeight="1" x14ac:dyDescent="0.25"/><row r="876" ht="15.75" customHeight="1" x14ac:dyDescent="0.25"/><row r="877" ht="15.75" customHeight="1" x14ac:dyDescent="0.25"/><row r="878" ht="15.75" customHeight="1" x14ac:dyDescent="0.25"/><row r="879" ht="15.75" customHeight="1" x14ac:dyDescent="0.25"/><row r="880" ht="15.75" customHeight="1" x14ac:dyDescent="0.25"/><row r="881" ht="15.75" customHeight="1" x14ac:dyDescent="0.25"/><row r="882" ht="15.75" customHeight="1" x14ac:dyDescent="0.25"/><row r="883" ht="15.75" customHeight="1" x14ac:dyDescent="0.25"/><row r="884" ht="15.75" customHeight="1" x14ac:dyDescent="0.25"/><row r="885" ht="15.75" customHeight="1" x14ac:dyDescent="0.25"/><row r="886" ht="15.75" customHeight="1" x14ac:dyDescent="0.25"/><row r="887" ht="15.75" customHeight="1" x14ac:dyDescent="0.25"/><row r="888" ht="15.75" customHeight="1" x14ac:dyDescent="0.25"/><row r="889" ht="15.75" customHeight="1" x14ac:dyDescent="0.25"/><row r="890" ht="15.75" customHeight="1" x14ac:dyDescent="0.25"/><row r="891" ht="15.75" customHeight="1" x14ac:dyDescent="0.25"/><row r="892" ht="15.75" customHeight="1" x14ac:dyDescent="0.25"/><row r="893" ht="15.75" customHeight="1" x14ac:dyDescent="0.25"/><row r="894" ht="15.75" customHeight="1" x14ac:dyDescent="0.25"/><row r="895" ht="15.75" customHeight="1" x14ac:dyDescent="0.25"/><row r="896" ht="15.75" customHeight="1" x14ac:dyDescent="0.25"/><row r="897" ht="15.75" customHeight="1" x14ac:dyDescent="0.25"/><row r="898" ht="15.75" customHeight="1" x14ac:dyDescent="0.25"/><row r="899" ht="15.75" customHeight="1" x14ac:dyDescent="0.25"/><row r="900" ht="15.75" customHeight="1" x14ac:dyDescent="0.25"/><row r="901" ht="15.75" customHeight="1" x14ac:dyDescent="0.25"/><row r="902" ht="15.75" customHeight="1" x14ac:dyDescent="0.25"/><row r="903" ht="15.75" customHeight="1" x14ac:dyDescent="0.25"/><row r="904" ht="15.75" customHeight="1" x14ac:dyDescent="0.25"/><row r="905" ht="15.75" customHeight="1" x14ac:dyDescent="0.25"/><row r="906" ht="15.75" customHeight="1" x14ac:dyDescent="0.25"/><row r="907" ht="15.75" customHeight="1" x14ac:dyDescent="0.25"/><row r="908" ht="15.75" customHeight="1" x14ac:dyDescent="0.25"/><row r="909" ht="15.75" customHeight="1" x14ac:dyDescent="0.25"/><row r="910" ht="15.75" customHeight="1" x14ac:dyDescent="0.25"/><row r="911" ht="15.75" customHeight="1" x14ac:dyDescent="0.25"/><row r="912" ht="15.75" customHeight="1" x14ac:dyDescent="0.25"/><row r="913" ht="15.75" customHeight="1" x14ac:dyDescent="0.25"/><row r="914" ht="15.75" customHeight="1" x14ac:dyDescent="0.25"/><row r="915" ht="15.75" customHeight="1" x14ac:dyDescent="0.25"/><row r="916" ht="15.75" customHeight="1" x14ac:dyDescent="0.25"/><row r="917" ht="15.75" customHeight="1" x14ac:dyDescent="0.25"/><row r="918" ht="15.75" customHeight="1" x14ac:dyDescent="0.25"/><row r="919" ht="15.75" customHeight="1" x14ac:dyDescent="0.25"/><row r="920" ht="15.75" customHeight="1" x14ac:dyDescent="0.25"/><row r="921" ht="15.75" customHeight="1" x14ac:dyDescent="0.25"/><row r="922" ht="15.75" customHeight="1" x14ac:dyDescent="0.25"/><row r="923" ht="15.75" customHeight="1" x14ac:dyDescent="0.25"/><row r="924" ht="15.75" customHeight="1" x14ac:dyDescent="0.25"/><row r="925" ht="15.75" customHeight="1" x14ac:dyDescent="0.25"/><row r="926" ht="15.75" customHeight="1" x14ac:dyDescent="0.25"/><row r="927" ht="15.75" customHeight="1" x14ac:dyDescent="0.25"/><row r="928" ht="15.75" customHeight="1" x14ac:dyDescent="0.25"/><row r="929" ht="15.75" customHeight="1" x14ac:dyDescent="0.25"/><row r="930" ht="15.75" customHeight="1" x14ac:dyDescent="0.25"/><row r="931" ht="15.75" customHeight="1" x14ac:dyDescent="0.25"/><row r="932" ht="15.75" customHeight="1" x14ac:dyDescent="0.25"/><row r="933" ht="15.75" customHeight="1" x14ac:dyDescent="0.25"/><row r="934" ht="15.75" customHeight="1" x14ac:dyDescent="0.25"/><row r="935" ht="15.75" customHeight="1" x14ac:dyDescent="0.25"/><row r="936" ht="15.75" customHeight="1" x14ac:dyDescent="0.25"/><row r="937" ht="15.75" customHeight="1" x14ac:dyDescent="0.25"/><row r="938" ht="15.75" customHeight="1" x14ac:dyDescent="0.25"/><row r="939" ht="15.75" customHeight="1" x14ac:dyDescent="0.25"/><row r="940" ht="15.75" customHeight="1" x14ac:dyDescent="0.25"/><row r="941" ht="15.75" customHeight="1" x14ac:dyDescent="0.25"/><row r="942" ht="15.75" customHeight="1" x14ac:dyDescent="0.25"/><row r="943" ht="15.75" customHeight="1" x14ac:dyDescent="0.25"/><row r="944" ht="15.75" customHeight="1" x14ac:dyDescent="0.25"/><row r="945" ht="15.75" customHeight="1" x14ac:dyDescent="0.25"/><row r="946" ht="15.75" customHeight="1" x14ac:dyDescent="0.25"/><row r="947" ht="15.75" customHeight="1" x14ac:dyDescent="0.25"/><row r="948" ht="15.75" customHeight="1" x14ac:dyDescent="0.25"/><row r="949" ht="15.75" customHeight="1" x14ac:dyDescent="0.25"/><row r="950" ht="15.75" customHeight="1" x14ac:dyDescent="0.25"/><row r="951" ht="15.75" customHeight="1" x14ac:dyDescent="0.25"/><row r="952" ht="15.75" customHeight="1" x14ac:dyDescent="0.25"/><row r="953" ht="15.75" customHeight="1" x14ac:dyDescent="0.25"/><row r="954" ht="15.75" customHeight="1" x14ac:dyDescent="0.25"/><row r="955" ht="15.75" customHeight="1" x14ac:dyDescent="0.25"/><row r="956" ht="15.75" customHeight="1" x14ac:dyDescent="0.25"/><row r="957" ht="15.75" customHeight="1" x14ac:dyDescent="0.25"/><row r="958" ht="15.75" customHeight="1" x14ac:dyDescent="0.25"/><row r="959" ht="15.75" customHeight="1" x14ac:dyDescent="0.25"/><row r="960" ht="15.75" customHeight="1" x14ac:dyDescent="0.25"/><row r="961" ht="15.75" customHeight="1" x14ac:dyDescent="0.25"/><row r="962" ht="15.75" customHeight="1" x14ac:dyDescent="0.25"/><row r="963" ht="15.75" customHeight="1" x14ac:dyDescent="0.25"/><row r="964" ht="15.75" customHeight="1" x14ac:dyDescent="0.25"/><row r="965" ht="15.75" customHeight="1" x14ac:dyDescent="0.25"/><row r="966" ht="15.75" customHeight="1" x14ac:dyDescent="0.25"/><row r="967" ht="15.75" customHeight="1" x14ac:dyDescent="0.25"/><row r="968" ht="15.75" customHeight="1" x14ac:dyDescent="0.25"/><row r="969" ht="15.75" customHeight="1" x14ac:dyDescent="0.25"/><row r="970" ht="15.75" customHeight="1" x14ac:dyDescent="0.25"/><row r="971" ht="15.75" customHeight="1" x14ac:dyDescent="0.25"/><row r="972" ht="15.75" customHeight="1" x14ac:dyDescent="0.25"/><row r="973" ht="15.75" customHeight="1" x14ac:dyDescent="0.25"/><row r="974" ht="15.75" customHeight="1" x14ac:dyDescent="0.25"/><row r="975" ht="15.75" customHeight="1" x14ac:dyDescent="0.25"/><row r="976" ht="15.75" customHeight="1" x14ac:dyDescent="0.25"/><row r="977" ht="15.75" customHeight="1" x14ac:dyDescent="0.25"/><row r="978" ht="15.75" customHeight="1" x14ac:dyDescent="0.25"/><row r="979" ht="15.75" customHeight="1" x14ac:dyDescent="0.25"/><row r="980" ht="15.75" customHeight="1" x14ac:dyDescent="0.25"/><row r="981" ht="15.75" customHeight="1" x14ac:dyDescent="0.25"/><row r="982" ht="15.75" customHeight="1" x14ac:dyDescent="0.25"/><row r="983" ht="15.75" customHeight="1" x14ac:dyDescent="0.25"/><row r="984" ht="15.75" customHeight="1" x14ac:dyDescent="0.25"/><row r="985" ht="15.75" customHeight="1" x14ac:dyDescent="0.25"/><row r="986" ht="15.75" customHeight="1" x14ac:dyDescent="0.25"/><row r="987" ht="15.75" customHeight="1" x14ac:dyDescent="0.25"/><row r="988" ht="15.75" customHeight="1" x14ac:dyDescent="0.25"/><row r="989" ht="15.75" customHeight="1" x14ac:dyDescent="0.25"/><row r="990" ht="15.75" customHeight="1" x14ac:dyDescent="0.25"/><row r="991" ht="15.75" customHeight="1" x14ac:dyDescent="0.25"/><row r="992" ht="15.75" customHeight="1" x14ac:dyDescent="0.25"/><row r="993" ht="15.75" customHeight="1" x14ac:dyDescent="0.25"/><row r="994" ht="15.75" customHeight="1" x14ac:dyDescent="0.25"/><row r="995" ht="15.75" customHeight="1" x14ac:dyDescent="0.25"/><row r="996" ht="15.75" customHeight="1" x14ac:dyDescent="0.25"/><row r="997" ht="15.75" customHeight="1" x14ac:dyDescent="0.25"/><row r="998" ht="15.75" customHeight="1" x14ac:dyDescent="0.25"/><row r="999" ht="15.75" customHeight="1" x14ac:dyDescent="0.25"/><row r="1000" ht="15.75" customHeight="1" x14ac:dyDescent="0.25"/></sheetData><pageMargins left="0.7" right="0.7" top="0.75" bottom="0.75" header="0" footer="0"/><pageSetup orientation="landscape"/></worksheet>
