# Supplementary material for: Déjà Vu in Merodon Taxonomy (Diptera: Syrphidae): Unveiling Hidden Species Inside Merodon caudatus and M. ottomanus Taxa
Source: Insects. 2025 Sep 28;16(10):1009. doi: 10.3390/insects16101009 (PMC12563486; doi:10.3390/insects16101009)
Supplement: Supplementary file 1 [file insects-16-01009-s001.zip › insects-3853383-supplementary/xl/_rels/workbook.xml.rels]

<?xml version="1.0" encoding="UTF-8" standalone="yes"?>
<Relationships xmlns="http://schemas.openxmlformats.org/package/2006/relationships"><Relationship Id="rId8" Type="http://schemas.openxmlformats.org/officeDocument/2006/relationships/styles" Target="styles.xml"/><Relationship Id="rId7" Type="http://schemas.openxmlformats.org/officeDocument/2006/relationships/theme" Target="theme/theme1.xml"/><Relationship Id="rId2" Type="http://schemas.openxmlformats.org/officeDocument/2006/relationships/worksheet" Target="worksheets/sheet2.xml"/><Relationship Id="rId1" Type="http://schemas.openxmlformats.org/officeDocument/2006/relationships/worksheet" Target="worksheets/sheet1.xml"/><Relationship Id="rId6" Type="http://customschemas.google.com/relationships/workbookmetadata" Target="metadata"/><Relationship Id="rId9" Type="http://schemas.openxmlformats.org/officeDocument/2006/relationships/sharedStrings" Target="sharedStrings.xml"/></Relationships>
